# Supplementary material for: High fidelity optogenetic control of individual prefrontal cortical pyramidal neurons in vivo
Source: F1000Res. 2012 Jul 30;1:7. [Version 1] doi: 10.12688/f1000research.1-7.v1 (PMC3894804; doi:10.12688/f1000research.1-7.v1)
Supplement: Photoactivation of a ChR2-transduced PL neuron at various frequencies — This dataset includes raw data of ChR2-transduced PL neuron activity in response to blue-light pulse train (10 pulses) at various frequencies (1, 5, 10 and 20 Hz) for each neuron (n=8). The data also includes TTL signal for generating the light pulse. [file f1000research-1-107-s0001.tgz]

Archive with 157 entries (157 files):
- ChR2neuron1_1Hz_10pulses_1.txt
- ChR2neuron1_1Hz_10pulses_2.txt
- ChR2neuron1_1Hz_10pulses_3.txt
- ChR2neuron1_1Hz_10pulses_4.txt
- ChR2neuron1_1Hz_10pulses_5.txt
- ChR2neuron1_10Hz_10pulses_1.txt
- ChR2neuron1_10Hz_10pulses_2.txt
- ChR2neuron1_10Hz_10pulses_3.txt
- ChR2neuron1_10Hz_10pulses_4.txt
- ChR2neuron1_20Hz_200pulses_1.txt
- ChR2neuron1_20Hz_200pulses_2.txt
- ChR2neuron1_20Hz_200pulses_3.txt
- ChR2neuron1_20Hz_200pulses_4.txt
- ChR2neuron2_1Hz_10pulses_1.txt
- ChR2neuron2_1Hz_10pulses_2.txt
- ChR2neuron2_1Hz_10pulses_3.txt
- ChR2neuron2_1Hz_10pulses_4.txt
- ChR2neuron2_1Hz_10pulses_5.txt
- ChR2neuron2_5Hz_10pulses_1.txt
- ChR2neuron2_5Hz_10pulses_2.txt
- ChR2neuron2_5Hz_10pulses_3.txt
- ChR2neuron2_5Hz_10pulses_4.txt
- ChR2neuron2_5Hz_10pulses_5.txt
- ChR2neuron2_10Hz_10pulses_1.txt
- ChR2neuron2_10Hz_10pulses_2.txt
- ChR2neuron2_10Hz_10pulses_3.txt
- ChR2neuron2_10Hz_10pulses_4.txt
- ChR2neuron2_10Hz_10pulses_5.txt
- ChR2neuron2_20Hz_10pulses_1.txt
- ChR2neuron2_20Hz_10pulses_2.txt
- ChR2neuron2_20Hz_10pulses_3.txt
- ChR2neuron2_20Hz_10pulses_4.txt
- ChR2neuron2_20Hz_10pulses_5.txt
- ChR2neuron3_1Hz_10pulses_1.txt
- ChR2neuron3_1Hz_10pulses_2.txt
- ChR2neuron3_1Hz_10pulses_3.txt
- ChR2neuron3_1Hz_10pulses_4.txt
- ChR2neuron3_1Hz_10pulses_5.txt
- ChR2neuron3_5Hz_10pulses_1.txt
- ChR2neuron3_5Hz_10pulses_2.txt
- ChR2neuron3_5Hz_10pulses_3.txt
- ChR2neuron3_5Hz_10pulses_4.txt
- ChR2neuron3_5Hz_10pulses_5.txt
- ChR2neuron3_10Hz_10pulses_1.txt
- ChR2neuron3_10Hz_10pulses_2.txt
- ChR2neuron3_10Hz_10pulses_3.txt
- ChR2neuron3_10Hz_10pulses_4.txt
- ChR2neuron3_10Hz_10pulses_5.txt
- ChR2neuron3_20Hz_10pulses_1.txt
- ChR2neuron3_20Hz_10pulses_2.txt
- ChR2neuron3_20Hz_10pulses_3.txt
- ChR2neuron3_20Hz_10pulses_4.txt
- ChR2neuron3_20Hz_10pulses_5.txt
- ChR2neuron4_1Hz_10pulses_1_Fig1_.txt
- ChR2neuron4_1Hz_10pulses_2.txt
- ChR2neuron4_1Hz_10pulses_3.txt
- ChR2neuron4_1Hz_10pulses_4.txt
- ChR2neuron4_1Hz_10pulses_5.txt
- ChR2neuron4_5Hz_10pulses_1_Fig1_.txt
- ChR2neuron4_5Hz_10pulses_2.txt
- ChR2neuron4_5Hz_10pulses_3.txt
- ChR2neuron4_5Hz_10pulses_4.txt
- ChR2neuron4_5Hz_10pulses_5.txt
- ChR2neuron4_10Hz_10pulses_1_Fig1_.txt
- ChR2neuron4_10Hz_10pulses_2.txt
- ChR2neuron4_10Hz_10pulses_3.txt
- ChR2neuron4_10Hz_10pulses_4.txt
- ChR2neuron4_10Hz_10pulses_5.txt
- ChR2neuron4_20Hz_10pulses_1_Fig1_.txt
- ChR2neuron4_20Hz_10pulses_2.txt
- ChR2neuron4_20Hz_10pulses_3.txt
- ChR2neuron4_20Hz_10pulses_4.txt
- ChR2neuron4_20Hz_10pulses_5.txt
- ChR2neuron4_20Hz_200pulses_1_Fig1_.txt
- ChR2neuron4_20Hz_200pulses_2.txt
- ChR2neuron4_20Hz_200pulses_3.txt
- ChR2neuron5_1Hz_10pulses_1.txt
- ChR2neuron5_1Hz_10pulses_2.txt
- ChR2neuron5_1Hz_10pulses_3.txt
- ChR2neuron5_1Hz_10pulses_4.txt
- ChR2neuron5_1Hz_10pulses_5.txt
- ChR2neuron5_5Hz_10pulses_1.txt
- ChR2neuron5_5Hz_10pulses_2.txt
- ChR2neuron5_5Hz_10pulses_3.txt
- ChR2neuron5_5Hz_10pulses_4.txt
- ChR2neuron5_5Hz_10pulses_5.txt
- ChR2neuron5_10Hz_10pulses_1.txt
- ChR2neuron5_10Hz_10pulses_2.txt
- ChR2neuron5_10Hz_10pulses_3.txt
- ChR2neuron5_10Hz_10pulses_4.txt
- ChR2neuron5_10Hz_10pulses_5.txt
- ChR2neuron5_20Hz_10pulses_1.txt
- ChR2neuron5_20Hz_10pulses_2.txt
- ChR2neuron5_20Hz_10pulses_3.txt
- ChR2neuron5_20Hz_10pulses_4.txt
- ChR2neuron5_20Hz_10pulses_5.txt
- ChR2neuron6_1Hz_10pulses_1.txt
- ChR2neuron6_1Hz_10pulses_2.txt
- ChR2neuron6_1Hz_10pulses_3.txt
- ChR2neuron6_1Hz_10pulses_4.txt
- ChR2neuron6_1Hz_10pulses_5.txt
- ChR2neuron6_5Hz_10pulses_1.txt
- ChR2neuron6_5Hz_10pulses_2.txt
- ChR2neuron6_5Hz_10pulses_3.txt
- ChR2neuron6_5Hz_10pulses_4.txt
- ChR2neuron6_5Hz_10pulses_5.txt
- ChR2neuron6_10Hz_10pulses_1.txt
- ChR2neuron6_10Hz_10pulses_2.txt
- ChR2neuron6_10Hz_10pulses_3.txt
- ChR2neuron6_10Hz_10pulses_4.txt
- ChR2neuron6_10Hz_10pulses_5.txt
- ChR2neuron6_20Hz_10pulses_1.txt
- ChR2neuron6_20Hz_10pulses_2.txt
- ChR2neuron6_20Hz_10pulses_3.txt
- ChR2neuron6_20Hz_10pulses_4.txt
- ChR2neuron6_20Hz_10pulses_5.txt
- ChR2neuron7_1Hz_10pulses_1.txt
- ChR2neuron7_1Hz_10pulses_2.txt
- ChR2neuron7_1Hz_10pulses_3.txt
- ChR2neuron7_1Hz_10pulses_4.txt
- ChR2neuron7_1Hz_10pulses_5.txt
- ChR2neuron7_5Hz_10pulses_1.txt
- ChR2neuron7_5Hz_10pulses_2.txt
- ChR2neuron7_5Hz_10pulses_3.txt
- ChR2neuron7_5Hz_10pulses_4.txt
- ChR2neuron7_5Hz_10pulses_5.txt
- ChR2neuron7_10Hz_10pulses_1.txt
- ChR2neuron7_10Hz_10pulses_2.txt
- ChR2neuron7_10Hz_10pulses_3.txt
- ChR2neuron7_10Hz_10pulses_4.txt
- ChR2neuron7_10Hz_10pulses_5.txt
- ChR2neuron7_20Hz_10pulses_1.txt
- ChR2neuron7_20Hz_10pulses_2.txt
- ChR2neuron7_20Hz_10pulses_3.txt
- ChR2neuron7_20Hz_10pulses_4.txt
- ChR2neuron7_20Hz_10pulses_5.txt
- ChR2neuron8_1Hz_10pulses_1.txt
- ChR2neuron8_1Hz_10pulses_2.txt
- ChR2neuron8_1Hz_10pulses_3.txt
- ChR2neuron8_1Hz_10pulses_4.txt
- ChR2neuron8_1Hz_10pulses_5.txt
- ChR2neuron8_5Hz_10pulses_1.txt
- ChR2neuron8_5Hz_10pulses_2.txt
- ChR2neuron8_5Hz_10pulses_3.txt
- ChR2neuron8_5Hz_10pulses_4.txt
- ChR2neuron8_5Hz_10pulses_5.txt
- ChR2neuron8_10Hz_10pulses_1.txt
- ChR2neuron8_10Hz_10pulses_2.txt
- ChR2neuron8_10Hz_10pulses_3.txt
- ChR2neuron8_10Hz_10pulses_4.txt
- ChR2neuron8_10Hz_10pulses_5.txt
- ChR2neuron8_20Hz_10pulses_1.txt
- ChR2neuron8_20Hz_10pulses_2.txt
- ChR2neuron8_20Hz_10pulses_3.txt
- ChR2neuron8_20Hz_10pulses_4.txt
- ChR2neuron8_20Hz_10pulses_5.txt
- read_me.txt
