# Supplementary material for: High fidelity optogenetic control of individual prefrontal cortical pyramidal neurons in vivo
Source: F1000Res. 2012 Jul 30;1:7. [Version 1] doi: 10.12688/f1000research.1-7.v1 (PMC3894804; doi:10.12688/f1000research.1-7.v1)
Supplement: Photoactivation of a ChR2-transduced PL neuron at various frequencies — This dataset includes raw data of ChR2-transduced PL neuron activity in response to blue-light pulse train (10 pulses) at various frequencies (1, 5, 10 and 20 Hz) for each neuron (n=8). The data also includes TTL signal for generating the light pulse. [file f1000research-1-107-s0001.tgz › ChR2neuron2_5Hz_10pulses_4.txt]

Neuronal Signal     TTL signal
-1.204              -1.342
-1.313              -1.340
-1.007              -1.341
-1.100              -1.338
-1.113              -1.341
-0.983              -1.341
-1.245              -1.345
-1.282              -1.345
-1.252              -1.341
-1.301              -1.338
-1.234              -1.337
-1.080              -1.341
-0.673              -1.343
-0.911              -1.345
-1.124              -1.341
-1.038              -1.341
-1.211              -1.340
-1.076              -1.341
-1.080              -1.341
-1.002              -1.345
-0.967              -1.343
-0.934              -1.340
-0.890              -1.337
-1.038              -1.341
-1.029              -1.342
-1.038              -1.345
-0.948              -1.345
-0.907              -1.341
-0.832              -1.342
-0.795              -1.337
-0.706              -1.341
-0.802              -1.341
-0.961              -1.343
-0.970              -1.341
-1.072              -1.341
-1.063              -1.337
-0.935              -1.345
-0.809              -1.341
-0.878              -1.346
-0.961              -1.343
-0.787              -1.341
-0.276              -1.341
-0.351              -1.338
-0.917              -1.341
-1.021              -1.341
-1.216              -1.345
-1.304              -1.345
-1.185              -1.337
-0.865              -1.338
-1.151              -1.338
-1.258              -1.343
-1.313              -1.347
-1.333              -1.341
-1.422              -1.341
-1.150              -1.338
-0.956              -1.341
-1.166              -1.346
-1.057              -1.345
-1.316              -1.346
-1.257              -1.342
-1.421              -1.337
-1.146              -1.341
-1.001              -1.341
-1.249              -1.341
-1.311              -1.345
-1.310              -1.341
-1.124              -1.343
-1.301              -1.338
-0.935              -1.338
-0.912              -1.341
-0.986              -1.342
-1.020              -1.346
-1.058              -1.341
-1.070              -1.338
-1.160              -1.341
-1.290              -1.341
-1.296              -1.347
-1.044              -1.342
-1.065              -1.340
-0.981              -1.341
-1.073              -1.338
-0.956              -1.345
-0.983              -1.341
-0.649              -1.343
-0.671              -1.341
-0.871              -1.341
-0.804              -1.345
-0.820              -1.337
-0.839              -1.341
-0.956              -1.345
-0.982              -1.343
-0.975              -1.346
-0.886              -1.341
-0.649              -1.337
-0.869              -1.341
-0.827              -1.341
-1.045              -1.347
-0.864              -1.341
-0.930              -1.338
-0.833              -1.338
-1.131              -1.340
-1.375              -1.342
-1.243              -1.342
-1.199              -1.345
-1.081              -1.337
-0.926              -1.337
-0.750              -1.337
-0.872              -1.343
-0.774              -1.343
-1.025              -1.342
-0.886              -1.341
-1.021              -1.327
-0.860              -1.340
-0.665              -1.341
-1.021              -1.341
-1.174              -1.343
-1.369              -1.328
-1.089              -1.340
-1.259              -1.337
-1.281              -1.341
-1.217              -1.341
-1.192              -1.336
-0.713              -1.343
-1.099              -1.341
-1.250              -1.337
-1.249              -1.341
-1.217              -1.348
-1.423              -1.345
-1.402              -1.341
-1.337              -1.340
-1.280              -1.338
-1.311              -1.352
-1.117              -1.341
-0.930              -1.342
-1.216              -1.343
-1.077              -1.341
-1.121              -1.346
-1.272              -1.337
-1.231              -1.342
-1.045              -1.343
-0.988              -1.345
-0.621              -1.341
-0.763              -1.338
-0.869              -1.338
-0.719              -1.341
-1.033              -1.341
-0.909              -1.334
-1.087              -1.341
-0.838              -1.341
-1.047              -1.337
-1.131              -1.338
-0.917              -1.340
-1.095              -1.345
-1.062              -1.343
-1.246              -1.340
-1.091              -1.341
-1.157              -1.350
-1.267              -1.338
-1.005              -1.341
-1.180              -1.346
-0.768              -1.345
-0.777              -1.341
-0.940              -1.341
-1.072              -1.337
-1.145              -1.338
-0.568              -1.341
-0.898              -1.346
-0.913              -1.340
-0.927              -1.341
-1.154              -1.338
-1.135              -1.338
-1.276              -1.338
-1.206              -1.345
-1.002              -1.345
-1.039              -1.341
-1.037              -1.340
-0.874              -1.340
-0.733              -1.341
-0.914              -1.341
-0.918              -1.343
-1.157              -1.341
-0.995              -1.341
-1.081              -1.338
-1.262              -1.341
-1.232              -1.345
-0.968              -1.345
-0.870              -1.341
-1.089              -1.341
-1.150              -1.338
-1.252              -1.342
-1.132              -1.342
-1.089              -1.345
-1.151              -1.342
-0.997              -1.341
-1.184              -1.341
-1.208              -1.337
-1.316              -1.341
-1.133              -1.343
-1.236              -1.342
-1.269              -1.337
-1.084              -1.338
-0.615              -1.338
-0.858              -1.341
-1.114              -1.341
-1.277              -1.341
-1.272              -1.340
-1.221              -1.341
-0.754              -1.341
-0.805              -1.337
-1.026              -1.341
-1.234              -1.341
-1.509              -1.343
-1.446              -1.341
-1.245              -1.341
-1.121              -1.341
-0.794              -1.340
-0.934              -1.342
-0.973              -1.346
-0.917              -1.345
-1.098              -1.342
-0.735              -1.337
-0.926              -1.338
-1.047              -1.338
-1.240              -1.341
-1.194              -1.350
-1.047              -1.341
-1.112              -1.340
-0.961              -1.338
-0.624              -1.340
-0.633              -1.343
-1.061              -1.343
-0.866              -1.343
-1.038              -1.341
-1.220              -1.337
-1.182              -1.337
-0.951              -1.341
-1.002              -1.345
-0.988              -1.345
-0.961              -1.340
-0.734              -1.340
-1.026              -1.338
-1.080              -1.341
-1.141              -1.341
-1.124              -1.345
-0.834              -1.342
-0.935              -1.341
-0.978              -1.338
-0.881              -1.341
-0.997              -1.341
-1.154              -1.342
-1.301              -1.345
-1.099              -1.342
-1.015              -1.341
-1.037              -1.336
-1.216              -1.336
-1.077              -1.341
-1.154              -1.345
-1.066              -1.341
-0.944              -1.341
-0.953              -1.341
-1.007              -1.338
-0.833              -1.341
-0.977              -1.343
-0.951              -1.343
-1.084              -1.346
-1.070              -1.338
-0.814              -1.338
-0.749              -1.341
-1.012              -1.341
-1.203              -1.347
-1.190              -1.341
-1.353              -1.337
-1.302              -1.340
-1.266              -1.341
-1.231              -1.341
-1.039              -1.343
-1.184              -1.341
-1.065              -1.337
-1.146              -1.337
-1.230              -1.338
-1.249              -1.342
-1.198              -1.342
-0.911              -1.341
-0.557              -1.340
-0.810              -1.337
-0.819              -1.342
-1.002              -1.342
-0.963              -1.345
-0.998              -1.346
-1.114              -1.345
-0.923              -1.338
-0.622              -1.337
-0.823              -1.341
-0.787              -1.343
-1.024              -1.346
-1.001              -1.341
-0.752              -1.341
-0.918              -1.341
-1.281              -1.338
-1.080              -1.338
-1.155              -1.341
-1.157              -1.343
-0.699              -1.340
-0.862              -1.341
-0.958              -1.334
-1.093              -1.341
-0.907              -1.341
-1.346              -1.343
-1.260              -1.342
-1.341              -1.338
-1.310              -1.341
-0.935              -1.336
-1.039              -1.341
-1.133              -1.341
-1.383              -1.346
-1.319              -1.341
-1.174              -1.341
-1.030              -1.337
-1.152              -1.341
-1.079              -1.345
-1.038              -1.345
-0.830              -1.345
-0.456              -1.340
-0.911              -1.338
-0.881              -1.334
-1.190              -1.341
-1.423              -1.342
-1.301              -1.341
-1.238              -1.341
-1.236              -1.336
-1.230              -1.341
-1.235              -1.341
-1.217              -1.343
-1.012              -1.345
-1.053              -1.345
-1.119              -1.338
-1.037              -1.337
-1.393              -1.341
-1.352              -1.342
-1.119              -1.345
-1.201              -1.341
-0.967              -1.340
-0.819              -1.338
-1.053              -1.341
-0.978              -1.336
-0.996              -1.341
-0.967              -1.343
-1.168              -1.345
-1.276              -1.342
-1.241              -1.342
-1.124              -1.338
-0.925              -1.341
-0.955              -1.345
-0.900              -1.342
-0.898              -1.346
-0.898              -1.341
-0.885              -1.338
-0.796              -1.338
-0.903              -1.341
-0.811              -1.341
-0.923              -1.341
-0.804              -1.341
-0.917              -1.337
-0.468              -1.340
-0.441              -1.340
-0.706              -1.343
-0.736              -1.341
-0.689              -1.337
-0.921              -1.337
-1.163              -1.346
-1.099              -1.340
-1.059              -1.343
-1.119              -1.341
-0.922              -1.341
-1.066              -1.340
-0.685              -1.341
-1.087              -1.345
-1.260              -1.345
-0.912              -1.342
-1.038              -1.341
-0.917              -1.337
-1.253              -1.340
-1.337              -1.341
-1.435              -1.345
-1.138              -1.345
-1.080              -1.341
-1.206              -1.338
-1.253              -1.337
-1.280              -1.341
-1.383              -1.341
-1.362              -1.343
-1.094              -1.340
-1.154              -1.345
-1.164              -1.341
-0.951              -1.338
-0.895              -1.340
-0.936              -1.337
-0.948              -1.345
-0.753              -1.343
-0.923              -1.340
-1.094              -1.337
-1.028              -1.336
-0.816              -1.341
-1.119              -1.341
-1.062              -1.343
-1.133              -1.341
-1.300              -1.338
-1.277              -1.337
-1.369              -1.338
-1.367              -1.341
-1.291              -1.345
-0.885              -1.341
-0.909              -1.342
-1.048              -1.338
-0.772              -1.338
-0.922              -1.341
-0.733              -1.346
-0.886              -1.341
-1.075              -1.341
-1.190              -1.338
-1.035              -1.338
-0.946              -1.337
-0.884              -1.343
-0.778              -1.345
-0.316              -1.341
-0.582              -1.342
-1.143              -1.337
-1.160              -1.341
-1.309              -1.341
-1.137              -1.341
-1.146              -1.345
-1.224              -1.343
-0.858              -1.338
-0.914              -1.338
-0.942              -1.341
-0.945              -1.341
-0.942              -1.343
-0.825              -1.341
-0.866              -1.340
-0.794              -1.338
-0.740              -1.338
-1.024              -1.337
-0.936              -1.341
-1.124              -1.343
-0.909              -1.341
-0.945              -1.341
-0.669              -1.342
-0.875              -1.341
-0.848              -1.341
-1.070              -1.345
-1.267              -1.341
-1.047              -1.341
-1.054              -1.338
-1.117              -1.337
-1.104              -1.341
-1.145              -1.343
-1.145              -1.341
-1.169              -1.338
-1.188              -1.341
-1.309              -1.338
-1.220              -1.341
-1.296              -1.342
-1.332              -1.343
-0.983              -1.341
-1.198              -1.341
-1.052              -1.338
-1.207              -1.336
-1.131              -1.341
-1.160              -1.343
-1.131              -1.345
-1.072              -1.340
-1.117              -1.336
-1.119              -1.337
-1.192              -1.341
-1.002              -1.345
-0.713              -1.343
-0.750              -1.342
-0.748              -1.341
-0.872              -1.338
-1.058              -1.341
-0.974              -1.345
-1.038              -1.343
-0.923              -1.341
-0.477              -1.337
-0.799              -1.338
-0.799              -1.340
-0.992              -1.341
-1.257              -1.342
-1.131              -1.341
-1.095              -1.341
-1.104              -1.338
-1.356              -1.341
-0.989              -1.341
-0.956              -1.342
-1.178              -1.342
-1.273              -1.341
-1.260              -1.341
-1.002              -1.338
-1.066              -1.341
-1.103              -1.341
-0.935              -1.342
-0.640              -1.342
-1.023              -1.341
-1.185              -1.337
-1.079              -1.336
-1.135              -1.341
-1.127              -1.341
-1.090              -1.345
-1.068              -1.341
-1.096              -1.341
-1.047              -1.337
-0.945              -1.342
-0.876              -1.341
-1.096              -1.342
-0.930              -1.342
-0.907              -1.341
-1.079              -1.340
-0.857              -1.338
-0.622              -1.341
-0.801              -1.341
-1.062              -1.343
-1.173              -1.342
-1.230              -1.341
-1.311              -1.338
-0.921              -1.338
-1.126              -1.341
-1.185              -1.342
-1.183              -1.341
-1.131              -1.341
-1.145              -1.338
-1.034              -1.337
-0.767              -1.341
-1.016              -1.341
-1.171              -1.343
-1.099              -1.341
-1.147              -1.341
-1.009              -1.340
-1.006              -1.340
-1.094              -1.341
-1.045              -1.343
-1.322              -1.342
-1.358              -1.338
-1.389              -1.338
-1.248              -1.337
-1.332              -1.341
-1.183              -1.343
-1.151              -1.343
-1.258              -1.341
-1.053              -1.340
-0.964              -1.336
-1.009              -1.341
-1.175              -1.342
-1.033              -1.342
-1.087              -1.341
-1.037              -1.341
-0.780              -1.337
-1.056              -1.341
-1.146              -1.342
-0.998              -1.345
-1.142              -1.341
-1.127              -1.341
-0.953              -1.337
-1.021              -1.337
-0.964              -1.341
-0.872              -1.341
-1.021              -1.345
-0.942              -1.341
-0.696              -1.341
-0.804              -1.338
-0.746              -1.341
-0.825              -1.342
-1.016              -1.342
-1.076              -1.343
-1.215              -1.341
-1.006              -1.338
-1.115              -1.337
-1.114              -1.341
-1.108              -1.342
-1.098              -1.343
-1.152              -1.340
-0.986              -1.341
-0.932              -1.338
-0.828              -1.341
-1.002              -1.342
-1.031              -1.343
-1.049              -1.345
-0.968              -1.341
-1.017              -1.338
-0.772              -1.338
-0.866              -1.341
-1.047              -1.345
-1.235              -1.342
-1.430              -1.342
-0.946              -1.338
-1.291              -1.337
-1.282              -1.341
-1.301              -1.341
-1.280              -1.345
-1.160              -1.343
-1.193              -1.341
-1.073              -1.338
-1.126              -1.341
-0.875              -1.343
-1.080              -1.343
-0.870              -1.341
-0.805              -1.341
-0.892              -1.341
-1.142              -1.341
-1.173              -1.341
-1.143              -1.343
-1.006              -1.343
-1.011              -1.338
-1.016              -1.340
-1.145              -1.337
-1.129              -1.341
-1.059              -1.343
-0.880              -1.345
-0.306              -1.341
-0.576              -1.341
-0.785              -1.338
-0.984              -1.342
-1.086              -1.341
-1.113              -1.345
-1.090              -1.340
-1.114              -1.341
-0.707              -1.338
-0.834              -1.338
-0.892              -1.341
-1.007              -1.342
-0.920              -1.343
-0.866              -1.341
-0.926              -1.342
-0.450              -1.338
-0.656              -1.341
-0.970              -1.341
-0.899              -1.343
-1.124              -1.341
-1.042              -1.341
-1.145              -1.338
-1.112              -1.338
-1.121              -1.342
-0.955              -1.345
-0.908              -1.342
-1.215              -1.341
-0.865              -1.336
-0.987              -1.337
-1.157              -1.341
-1.311              -1.340
-1.325              -1.345
-1.226              -1.341
-1.226              -1.341
-1.184              -1.338
-1.149              -1.341
-1.033              -1.342
-1.006              -1.343
-1.054              -1.343
-1.211              -1.341
-1.281              -1.340
-0.683              -1.338
-1.034              -1.341
-1.171              -1.341
-0.836              -1.343
-1.137              -1.341
-1.253              -1.341
-1.201              -1.338
-1.240              -1.341
-1.159              -1.341
-1.299              -1.345
-1.292              -1.343
-1.215              -1.341
-1.385              -1.337
-1.093              -1.338
-1.098              -1.341
-0.986              -1.345
-0.986              -1.343
-1.154              -1.341
-1.184              -1.341
-1.294              -1.338
-1.059              -1.341
-0.970              -1.341
-1.082              -1.346
-0.865              -1.341
-0.884              -1.341
-1.066              -1.338
-1.123              -1.338
-1.035              -1.341
-0.540              -1.338
-0.716              -1.342
-0.773              -1.341
-0.788              -1.338
-0.886              -1.338
-0.805              -1.341
-0.839              -1.338
-0.935              -1.345
-1.021              -1.341
-1.173              -1.341
-1.138              -1.337
-1.090              -1.341
-1.089              -1.341
-1.051              -1.343
-1.047              -1.343
-0.979              -1.341
-0.960              -1.337
-0.925              -1.338
-1.098              -1.341
-0.951              -1.345
-0.446              -1.343
-0.659              -1.342
-0.984              -1.337
-1.180              -1.337
-1.371              -1.340
-1.220              -1.341
-1.072              -1.343
-1.170              -1.341
-0.942              -1.342
-1.176              -1.338
-1.316              -1.341
-1.445              -1.341
-1.110              -1.342
-0.937              -1.345
-1.122              -1.341
-1.149              -1.338
-0.880              -1.337
-0.750              -1.341
-1.009              -1.342
-0.772              -1.343
-0.970              -1.341
-1.128              -1.341
-0.867              -1.338
-1.273              -1.341
-1.164              -1.341
-1.168              -1.342
-1.080              -1.341
-1.072              -1.341
-1.084              -1.336
-0.733              -1.337
-1.066              -1.341
-1.118              -1.345
-1.053              -1.345
-1.140              -1.341
-1.131              -1.337
-1.058              -1.336
-1.194              -1.340
-1.048              -1.341
-1.151              -1.345
-1.021              -1.341
-1.082              -1.340
-1.006              -1.340
-0.757              -1.341
-0.478              -1.341
-0.591              -1.345
-0.746              -1.346
-0.785              -1.341
-0.677              -1.338
-0.898              -1.338
-0.689              -1.341
-0.977              -1.343
-1.141              -1.343
-1.328              -1.341
-1.409              -1.341
-1.337              -1.338
-1.211              -1.341
-1.327              -1.341
-1.061              -1.343
-1.131              -1.337
-1.073              -1.341
-1.119              -1.341
-0.879              -1.337
-0.970              -1.338
-0.914              -1.342
-1.108              -1.342
-1.161              -1.341
-0.870              -1.338
-1.025              -1.338
-1.089              -1.337
-0.892              -1.343
-0.984              -1.343
-1.016              -1.343
-1.030              -1.341
-0.654              -1.336
-0.721              -1.338
-0.941              -1.342
-1.080              -1.341
-1.096              -1.345
-1.014              -1.341
-1.185              -1.341
-1.241              -1.331
-1.093              -1.338
-1.257              -1.341
-1.282              -1.345
-1.154              -1.345
-1.280              -1.343
-1.322              -1.338
-1.185              -1.338
-0.906              -1.341
-1.112              -1.343
-1.260              -1.341
-1.381              -1.341
-1.371              -1.341
-1.184              -1.337
-1.154              -1.341
-1.075              -1.341
-0.727              -1.342
-0.846              -1.341
-0.885              -1.340
-1.002              -1.338
-0.934              -1.337
-0.904              -1.341
-0.951              -1.345
-0.934              -1.341
-0.810              -1.341
-0.858              -1.341
-0.923              -1.337
-0.881              -1.341
-0.889              -1.345
-1.079              -1.345
-0.972              -1.340
-1.049              -1.337
-1.076              -1.338
-1.220              -1.341
-1.475              -1.341
-1.058              -1.342
-0.608              -1.341
-0.894              -1.342
-1.208              -1.337
-0.860              -1.341
-1.003              -1.341
-1.169              -1.343
-1.246              -1.343
-1.183              -1.341
-0.745              -1.341
-0.954              -1.340
-1.114              -1.340
-1.147              -1.340
-1.107              -1.343
-0.886              -1.342
-1.123              -1.341
-1.034              -1.341
-1.178              -1.337
-1.198              -1.341
-1.002              -1.338
-0.892              -1.342
-0.964              -1.341
-1.015              -1.338
-0.797              -1.340
-0.853              -1.341
-0.864              -1.343
-0.889              -1.343
-0.907              -1.340
-1.104              -1.336
-1.098              -1.338
-1.197              -1.341
-1.113              -1.341
-1.222              -1.343
-1.253              -1.341
-1.176              -1.340
-1.236              -1.338
-1.067              -1.341
-0.731              -1.341
-0.665              -1.342
-1.072              -1.343
-1.071              -1.340
-1.119              -1.337
-1.113              -1.336
-1.089              -1.341
-0.928              -1.342
-1.286              -1.345
-1.226              -1.341
-0.964              -1.340
-1.266              -1.337
-1.332              -1.340
-1.378              -1.341
-1.187              -1.342
-1.222              -1.338
-1.114              -1.340
-0.847              -1.338
-0.921              -1.338
-1.026              -1.340
-1.166              -1.343
-0.885              -1.342
-1.061              -1.341
-1.206              -1.337
-0.865              -1.336
-1.007              -1.338
-1.140              -1.342
-1.282              -1.345
-1.156              -1.341
-1.203              -1.341
-1.141              -1.336
-0.909              -1.337
-0.967              -1.338
-0.895              -1.345
-1.035              -1.342
-0.921              -1.340
-1.037              -1.341
-1.070              -1.337
-1.190              -1.341
-1.047              -1.340
-0.599              -1.341
-0.816              -1.340
-0.754              -1.341
-0.921              -1.338
-1.094              -1.341
-0.778              -1.341
-1.011              -1.342
-1.170              -1.340
-1.257              -1.337
-0.897              -1.336
-0.829              -1.341
-1.235              -1.345
-0.880              -1.342
-1.089              -1.340
-0.950              -1.341
-1.017              -1.337
-1.072              -1.341
-1.006              -1.341
-0.885              -1.343
-1.015              -1.341
-1.145              -1.340
-1.190              -1.336
-1.316              -1.342
-1.171              -1.341
-1.180              -1.343
-1.080              -1.343
-1.180              -1.341
-1.081              -1.337
-0.884              -1.337
-0.852              -1.340
-1.066              -1.341
-1.155              -1.341
-1.002              -1.341
-0.738              -1.340
-1.103              -1.336
-1.169              -1.338
-1.182              -1.338
-1.156              -1.340
-0.995              -1.342
-1.006              -1.341
-1.147              -1.340
-1.119              -1.337
-1.147              -1.340
-1.080              -1.345
-1.235              -1.343
-1.048              -1.341
-1.216              -1.341
-1.019              -1.337
-1.207              -1.337
-1.250              -1.340
-1.352              -1.342
-1.190              -1.345
-1.146              -1.341
-0.935              -1.331
-1.059              -1.341
-0.766              -1.341
-0.805              -1.342
-0.767              -1.342
-0.936              -1.334
-0.956              -1.337
-0.594              -1.337
-0.830              -1.341
-0.979              -1.340
-0.972              -1.340
-1.103              -1.341
-1.103              -1.338
-1.012              -1.337
-1.011              -1.338
-0.802              -1.334
-0.641              -1.342
-0.909              -1.340
-1.063              -1.341
-0.813              -1.337
-1.006              -1.345
-0.698              -1.341
-0.987              -1.341
-0.988              -1.343
-1.325              -1.340
-1.244              -1.332
-1.149              -1.337
-1.198              -1.341
-1.171              -1.341
-1.218              -1.343
-1.165              -1.345
-0.954              -1.340
-1.087              -1.337
-0.909              -1.341
-1.024              -1.341
-0.839              -1.343
-0.486              -1.340
-0.741              -1.341
-0.843              -1.341
-1.095              -1.338
-1.282              -1.340
-1.218              -1.341
-1.048              -1.343
-1.037              -1.342
-0.632              -1.337
-0.972              -1.338
-1.231              -1.338
-1.328              -1.341
-1.328              -1.346
-1.567              -1.340
-1.384              -1.337
-1.332              -1.338
-1.057              -1.341
-1.049              -1.346
-1.028              -1.343
-1.040              -1.340
-1.109              -1.341
-0.691              -1.337
-0.904              -1.342
-1.109              -1.342
-0.811              -1.343
-1.154              -1.340
-1.320              -1.337
-1.155              -1.341
-1.364              -1.341
-1.065              -1.341
-1.107              -1.342
-1.199              -1.341
-0.448              -1.342
-0.510              -1.337
-0.758              -1.336
-1.068              -1.341
-1.154              -1.341
-0.673              -1.346
-0.862              -1.341
-1.028              -1.338
-1.089              -1.338
-0.992              -1.340
-1.084              -1.341
-1.098              -1.342
-0.930              -1.340
-0.646              -1.341
-0.934              -1.338
-0.645              -1.338
-0.969              -1.340
-1.089              -1.342
-1.338              -1.342
-1.266              -1.341
-1.554              -1.338
-1.121              -1.337
-1.407              -1.340
-1.160              -1.341
-1.324              -1.342
-1.409              -1.342
-1.296              -1.340
-1.376              -1.337
-1.015              -1.341
-1.023              -1.341
-0.934              -1.343
-1.053              -1.343
-0.869              -1.341
-0.818              -1.338
-0.783              -1.337
-0.746              -1.341
-0.961              -1.343
-0.866              -1.345
-1.203              -1.341
-1.269              -1.337
-1.213              -1.338
-1.294              -1.341
-1.255              -1.342
-0.928              -1.340
-0.427              -1.340
-0.628              -1.337
-1.025              -1.338
-1.107              -1.341
-1.187              -1.345
-1.225              -1.343
-1.114              -1.342
-1.129              -1.338
-0.995              -1.336
-0.516              -1.338
-1.015              -1.341
-1.236              -1.342
-1.154              -1.343
-1.003              -1.340
-0.909              -1.340
-1.039              -1.336
-0.987              -1.340
-1.108              -1.340
-1.137              -1.343
-1.056              -1.345
-1.155              -1.340
-1.035              -1.338
-1.021              -1.336
-1.222              -1.341
-1.075              -1.345
-0.916              -1.342
-0.993              -1.340
-0.814              -1.338
-1.016              -1.337
-1.124              -1.338
-1.073              -1.340
-1.103              -1.343
-1.007              -1.342
-1.173              -1.341
-0.795              -1.337
-0.964              -1.341
-1.173              -1.341
-1.217              -1.342
-0.858              -1.342
-1.051              -1.340
-0.977              -1.336
-1.121              -1.337
-1.180              -1.340
-1.128              -1.342
-1.011              -1.342
-1.035              -1.338
-0.815              -1.338
-0.935              -1.337
-0.717              -1.341
-0.778              -1.338
-0.740              -1.343
-0.945              -1.340
-1.163              -1.341
-1.280              -1.338
-1.362              -1.337
-1.330              -1.341
-1.170              -1.345
-1.122              -1.343
-1.059              -1.341
-1.100              -1.341
-1.058              -1.337
-0.895              -1.340
-1.215              -1.342
-1.311              -1.342
-1.283              -1.341
-1.202              -1.337
-1.109              -1.337
-0.848              -1.340
-0.916              -1.345
-1.014              -1.343
-1.043              -1.341
-0.781              -1.341
-0.774              -1.337
-0.949              -1.341
-1.114              -1.340
-1.194              -1.342
-1.031              -1.340
-1.142              -1.340
-0.806              -1.337
-0.827              -1.340
-0.808              -1.341
-0.991              -1.342
-0.567              -1.343
-0.848              -1.342
-1.089              -1.340
-1.143              -1.336
-0.900              -1.337
-1.101              -1.341
-1.292              -1.342
-0.953              -1.343
-1.165              -1.341
-1.376              -1.338
-1.425              -1.338
-1.249              -1.338
-1.267              -1.341
-1.288              -1.343
-1.017              -1.341
-0.916              -1.338
-0.764              -1.338
-1.156              -1.341
-1.313              -1.345
-1.129              -1.345
-1.137              -1.341
-1.099              -1.336
-0.894              -1.337
-0.777              -1.341
-1.006              -1.341
-0.927              -1.342
-1.140              -1.341
-0.839              -1.340
-0.829              -1.338
-0.833              -1.340
-0.960              -1.341
-0.628              -1.342
-0.916              -1.343
-1.084              -1.341
-1.026              -1.337
-1.121              -1.337
-1.006              -1.341
-0.972              -1.345
-0.984              -1.343
-0.981              -1.341
-0.998              -1.337
-1.058              -1.338
-1.155              -1.340
-1.171              -1.340
-1.021              -1.342
-1.107              -1.340
-1.068              -1.341
-0.886              -1.337
-0.741              -1.338
-0.967              -1.341
-1.029              -1.343
-0.977              -1.345
-1.241              -1.341
-1.188              -1.338
-0.991              -1.337
-1.166              -1.341
-1.286              -1.346
-1.273              -1.343
-1.384              -1.341
-1.175              -1.340
-1.260              -1.337
-1.054              -1.341
-1.161              -1.341
-1.157              -1.343
-1.132              -1.341
-1.077              -1.341
-0.965              -1.341
-0.930              -1.341
-0.939              -1.341
-0.979              -1.340
-0.987              -1.345
-1.056              -1.337
-1.016              -1.341
-0.937              -1.336
-0.992              -1.338
-0.955              -1.340
-0.792              -1.340
-0.988              -1.342
-0.937              -1.342
-0.884              -1.338
-0.967              -1.337
-1.086              -1.334
-0.988              -1.341
-0.946              -1.342
-1.137              -1.340
-1.107              -1.337
-1.244              -1.336
-1.264              -1.341
-1.323              -1.341
-1.269              -1.343
-0.982              -1.341
-0.815              -1.342
-0.753              -1.336
-0.988              -1.337
-0.781              -1.341
-0.731              -1.343
-0.694              -1.348
-0.696              -1.341
-0.706              -1.336
-0.934              -1.338
-0.958              -1.341
-1.015              -1.355
-1.409              -1.342
-1.422              -1.341
-1.470              -1.337
-1.241              -1.337
-1.277              -1.350
-1.114              -1.338
-1.338              -1.345
-1.393              -1.342
-1.378              -1.341
-1.403              -1.337
-1.450              -1.341
-1.341              -1.340
-1.375              -1.343
-1.184              -1.342
-0.794              -1.329
-0.529              -1.338
-0.763              -1.341
-0.968              -1.338
-0.996              -1.341
-0.838              -1.336
-0.844              -1.341
-1.001              -1.337
-1.026              -1.337
-0.961              -1.341
-1.164              -1.346
-1.254              -1.343
-1.030              -1.340
-1.220              -1.341
-0.954              -1.337
-1.255              -1.352
-1.190              -1.341
-1.178              -1.345
-1.342              -1.343
-1.585              -1.341
-1.430              -1.340
-1.257              -1.338
-1.045              -1.341
-0.897              -1.342
-0.916              -1.342
-1.011              -1.336
-1.077              -1.336
-0.930              -1.336
-1.072              -1.341
-1.015              -1.338
-0.870              -1.334
-0.811              -1.340
-0.615              -1.338
-0.711              -1.338
-0.509              -1.340
-0.680              -1.338
-0.870              -1.345
-0.762              -1.341
-0.948              -1.340
-0.982              -1.338
-0.482              -1.346
-0.851              -1.341
-1.114              -1.342
-1.126              -1.342
-1.157              -1.340
-0.995              -1.340
-1.056              -1.338
-0.965              -1.341
-1.045              -1.338
-1.093              -1.342
-0.997              -1.340
-0.974              -1.337
-0.843              -1.337
-0.852              -1.340
-0.838              -1.340
-1.058              -1.342
-1.049              -1.340
-1.056              -1.337
-1.062              -1.337
-1.047              -1.341
-1.107              -1.343
-0.987              -1.342
-1.042              -1.341
-0.909              -1.342
-1.042              -1.337
-0.601              -1.341
-0.861              -1.341
-1.202              -1.343
-1.370              -1.341
-1.145              -1.340
-1.218              -1.337
-1.141              -1.341
-1.188              -1.338
-1.175              -1.342
-1.121              -1.342
-1.038              -1.340
-1.026              -1.341
-0.951              -1.337
-1.080              -1.341
-1.142              -1.341
-1.263              -1.343
-0.870              -1.343
-1.089              -1.340
-1.067              -1.341
-1.169              -1.341
-0.951              -1.341
-0.908              -1.343
-0.911              -1.342
-1.070              -1.340
-1.210              -1.336
-1.183              -1.337
-1.121              -1.341
-1.123              -1.343
-1.031              -1.338
-0.885              -1.341
-0.967              -1.338
-0.788              -1.338
-0.986              -1.341
-0.830              -1.343
-0.897              -1.343
-0.867              -1.338
-0.865              -1.337
-0.780              -1.338
-0.869              -1.341
-0.856              -1.338
-0.970              -1.343
-0.911              -1.340
-1.107              -1.340
-1.104              -1.337
-0.977              -1.338
-0.950              -1.341
-1.135              -1.342
-1.063              -1.340
-1.006              -1.340
-1.054              -1.336
-0.852              -1.341
-0.808              -1.340
-0.953              -1.342
-0.989              -1.342
-0.768              -1.340
-0.730              -1.337
-1.021              -1.337
-1.201              -1.341
-1.301              -1.341
-1.395              -1.342
-1.495              -1.340
-1.361              -1.337
-1.016              -1.336
-0.978              -1.340
-0.876              -1.341
-1.149              -1.345
-1.320              -1.340
-1.218              -1.341
-1.273              -1.336
-1.091              -1.341
-1.245              -1.340
-1.089              -1.342
-1.058              -1.341
-1.082              -1.341
-1.028              -1.338
-1.054              -1.337
-1.065              -1.341
-1.054              -1.343
-1.033              -1.343
-0.875              -1.341
-1.094              -1.337
-1.218              -1.337
-1.290              -1.341
-1.384              -1.338
-0.982              -1.342
-1.260              -1.341
-1.253              -1.338
-1.226              -1.338
-1.093              -1.338
-1.085              -1.338
-0.940              -1.342
-0.865              -1.340
-0.458              -1.341
-0.702              -1.338
-0.781              -1.337
-0.914              -1.341
-0.932              -1.342
-0.895              -1.342
-1.105              -1.341
-1.211              -1.337
-1.059              -1.337
-0.956              -1.338
-1.061              -1.341
-1.059              -1.341
-0.551              -1.341
-0.617              -1.338
-0.979              -1.337
-1.294              -1.341
-1.225              -1.341
-1.070              -1.342
-0.964              -1.341
-1.183              -1.341
-1.292              -1.337
-1.143              -1.338
-1.123              -1.340
-1.221              -1.343
-1.052              -1.342
-1.084              -1.341
-1.066              -1.337
-0.825              -1.337
-0.763              -1.341
-0.819              -1.345
-1.016              -1.343
-0.881              -1.340
-1.020              -1.341
-0.724              -1.337
-0.848              -1.341
-1.011              -1.341
-0.874              -1.346
-0.941              -1.341
-1.070              -1.341
-1.149              -1.337
-0.972              -1.337
-1.047              -1.340
-0.946              -1.343
-1.276              -1.341
-1.190              -1.340
-1.232              -1.338
-1.173              -1.337
-1.096              -1.340
-0.951              -1.338
-1.093              -1.343
-1.160              -1.343
-1.128              -1.338
-1.086              -1.341
-1.157              -1.338
-0.899              -1.340
-1.132              -1.343
-1.107              -1.341
-1.011              -1.341
-1.056              -1.340
-0.858              -1.337
-0.773              -1.338
-0.717              -1.342
-0.917              -1.342
-1.105              -1.345
-1.133              -1.341
-0.986              -1.338
-1.220              -1.341
-1.211              -1.341
-0.936              -1.343
-0.814              -1.341
-1.093              -1.340
-1.216              -1.340
-1.151              -1.341
-1.066              -1.340
-1.147              -1.341
-1.262              -1.341
-1.238              -1.341
-1.026              -1.337
-1.016              -1.338
-0.946              -1.340
-0.879              -1.342
-0.916              -1.342
-1.067              -1.341
-0.855              -1.336
-0.799              -1.337
-0.865              -1.338
-0.979              -1.340
-0.913              -1.342
-1.076              -1.342
-0.925              -1.341
-0.931              -1.337
-0.707              -1.337
-0.654              -1.341
-0.547              -1.341
-0.961              -1.343
-1.086              -1.341
-1.073              -1.341
-0.921              -1.337
-1.067              -1.336
-1.402              -1.341
-1.301              -1.345
-0.992              -1.343
-1.208              -1.340
-1.412              -1.337
-1.330              -1.340
-1.019              -1.338
-1.353              -1.345
-1.104              -1.342
-1.245              -1.341
-1.447              -1.338
-1.445              -1.337
-1.465              -1.342
-1.283              -1.338
-1.005              -1.342
-1.037              -1.341
-1.315              -1.336
-1.381              -1.338
-1.263              -1.338
-1.419              -1.345
-1.285              -1.342
-1.216              -1.340
-1.187              -1.338
-0.783              -1.337
-0.888              -1.340
-0.696              -1.341
-0.930              -1.342
-0.783              -1.342
-1.012              -1.338
-1.212              -1.338
-0.834              -1.341
-0.767              -1.341
-1.072              -1.346
-1.220              -1.341
-1.188              -1.341
-1.062              -1.338
-1.057              -1.341
-1.159              -1.341
-1.066              -1.342
-0.977              -1.341
-0.841              -1.340
-1.011              -1.336
-0.988              -1.338
-1.002              -1.341
-1.110              -1.343
-0.881              -1.345
-0.702              -1.340
-0.819              -1.341
-0.959              -1.336
-1.029              -1.336
-1.164              -1.342
-0.900              -1.343
-1.016              -1.343
-1.063              -1.340
-1.059              -1.336
-0.948              -1.338
-1.042              -1.341
-1.096              -1.346
-0.953              -1.338
-0.899              -1.341
-0.974              -1.337
-0.862              -1.340
-0.809              -1.341
-0.780              -1.341
-0.794              -1.342
-0.911              -1.341
-0.883              -1.341
-0.939              -1.337
-1.259              -1.338
-1.439              -1.341
-1.379              -1.342
-1.454              -1.342
-1.393              -1.340
-1.300              -1.338
-1.180              -1.337
-0.920              -1.341
-0.813              -1.343
-1.094              -1.342
-0.912              -1.340
-1.109              -1.338
-1.185              -1.337
-1.017              -1.341
-0.937              -1.341
-1.077              -1.342
-0.880              -1.345
-1.253              -1.340
-1.226              -1.337
-1.215              -1.337
-1.151              -1.340
-1.212              -1.342
-1.132              -1.342
-0.996              -1.340
-1.010              -1.338
-0.977              -1.341
-0.864              -1.341
-1.118              -1.343
-1.154              -1.340
-1.292              -1.341
-1.442              -1.337
-1.215              -1.341
-1.235              -1.342
-0.713              -1.343
-0.986              -1.342
-1.068              -1.340
-1.015              -1.336
-1.119              -1.337
-1.053              -1.341
-0.931              -1.343
-0.702              -1.342
-0.739              -1.341
-0.697              -1.341
-0.834              -1.337
-1.026              -1.340
-1.009              -1.340
-0.720              -1.342
-0.795              -1.340
-0.926              -1.338
-1.115              -1.337
-0.697              -1.341
-1.012              -1.340
-1.104              -1.342
-1.249              -1.343
-1.240              -1.341
-1.127              -1.338
-1.238              -1.337
-1.222              -1.341
-1.100              -1.343
-1.052              -1.343
-1.090              -1.341
-1.044              -1.340
-1.042              -1.338
-1.087              -1.337
-1.095              -1.340
-0.955              -1.342
-1.099              -1.342
-1.077              -1.341
-0.967              -1.337
-1.079              -1.338
-0.711              -1.338
-0.608              -1.340
-0.824              -1.343
-1.118              -1.342
-1.135              -1.341
-1.178              -1.337
-1.132              -1.341
-0.898              -1.341
-1.089              -1.343
-1.087              -1.342
-1.286              -1.340
-1.240              -1.338
-1.038              -1.337
-0.731              -1.338
-0.895              -1.341
-1.086              -1.343
-1.211              -1.340
-0.659              -1.337
-0.866              -1.336
-0.945              -1.341
-1.238              -1.342
-1.341              -1.343
-1.380              -1.340
-1.444              -1.338
-0.925              -1.338
-1.114              -1.341
-1.110              -1.342
-1.291              -1.343
-1.141              -1.338
-0.860              -1.340
-1.089              -1.338
-1.240              -1.341
-1.124              -1.340
-1.123              -1.342
-1.123              -1.341
-1.207              -1.341
-0.842              -1.337
-0.842              -1.338
-0.552              -1.338
-0.820              -1.343
-0.781              -1.341
-0.889              -1.340
-1.132              -1.337
-1.129              -1.337
-1.310              -1.338
-1.225              -1.343
-1.238              -1.342
-1.085              -1.338
-0.988              -1.340
-1.071              -1.340
-0.949              -1.338
-0.706              -1.341
-0.601              -1.338
-0.822              -1.343
-0.876              -1.338
-0.923              -1.337
-1.057              -1.337
-1.029              -1.341
-1.160              -1.340
-0.809              -1.343
-0.878              -1.340
-0.782              -1.340
-0.712              -1.338
-0.967              -1.338
-0.865              -1.341
-0.954              -1.345
-0.982              -1.345
-1.174              -1.341
-1.227              -1.337
-0.855              -1.341
-0.760              -1.338
-1.075              -1.342
-1.086              -1.341
-1.218              -1.341
-1.194              -1.337
-1.127              -1.337
-1.006              -1.340
-0.909              -1.341
-1.110              -1.343
-1.192              -1.340
-0.991              -1.338
-0.970              -1.337
-0.950              -1.336
-1.129              -1.340
-1.161              -1.343
-0.955              -1.342
-1.189              -1.341
-1.250              -1.341
-1.068              -1.338
-1.051              -1.340
-0.665              -1.341
-0.772              -1.343
-1.002              -1.340
-1.235              -1.341
-1.296              -1.336
-1.427              -1.341
-1.486              -1.341
-1.026              -1.342
-0.864              -1.341
-1.021              -1.341
-0.956              -1.337
-1.100              -1.337
-1.108              -1.341
-0.890              -1.345
-1.178              -1.341
-1.454              -1.340
-1.380              -1.337
-1.300              -1.337
-0.941              -1.341
-1.066              -1.341
-0.881              -1.343
-0.895              -1.340
-1.034              -1.341
-1.193              -1.337
-1.129              -1.336
-1.002              -1.340
-1.075              -1.345
-0.808              -1.342
-0.802              -1.338
-0.799              -1.337
-0.913              -1.338
-0.504              -1.341
-0.540              -1.342
-0.711              -1.343
-0.802              -1.338
-0.707              -1.338
-0.960              -1.336
-1.058              -1.341
-1.234              -1.342
-0.773              -1.342
-1.043              -1.340
-1.286              -1.340
-1.313              -1.336
-1.277              -1.341
-1.035              -1.343
-1.156              -1.343
-1.319              -1.341
-1.407              -1.337
-1.304              -1.336
-1.358              -1.340
-1.477              -1.342
-1.257              -1.343
-1.129              -1.341
-1.028              -1.338
-1.043              -1.337
-1.123              -1.337
-1.072              -1.341
-1.131              -1.341
-0.989              -1.342
-0.937              -1.340
-0.950              -1.341
-0.746              -1.338
-1.068              -1.341
-0.866              -1.341
-1.042              -1.345
-0.956              -1.340
-1.232              -1.340
-1.165              -1.337
-1.049              -1.337
-0.855              -1.341
-0.892              -1.342
-1.047              -1.343
-1.138              -1.340
-1.309              -1.338
-1.304              -1.337
-1.328              -1.340
-1.252              -1.345
-0.986              -1.345
-0.968              -1.340
-0.879              -1.341
-0.848              -1.336
-0.923              -1.341
-0.640              -1.340
-0.889              -1.342
-0.970              -1.338
-0.886              -1.341
-1.000              -1.337
-1.108              -1.341
-1.198              -1.341
-1.222              -1.342
-0.969              -1.342
-1.156              -1.341
-0.685              -1.336
-0.799              -1.337
-0.925              -1.341
-0.920              -1.342
-1.028              -1.345
-1.031              -1.341
-0.986              -1.338
-1.037              -1.337
-0.874              -1.341
-0.912              -1.341
-1.047              -1.343
-1.143              -1.340
-1.160              -1.340
-1.052              -1.338
-1.059              -1.337
-0.927              -1.341
-0.780              -1.345
-1.068              -1.340
-0.995              -1.337
-1.245              -1.337
-1.157              -1.338
-1.082              -1.341
-1.149              -1.342
-1.318              -1.340
-1.174              -1.340
-1.296              -1.337
-1.252              -1.338
-1.182              -1.341
-1.129              -1.345
-1.067              -1.343
-0.946              -1.340
-0.724              -1.338
-0.816              -1.336
-0.904              -1.341
-1.033              -1.342
-1.206              -1.345
-1.122              -1.340
-0.894              -1.340
-1.096              -1.337
-0.897              -1.341
-0.922              -1.341
-0.940              -1.342
-1.176              -1.341
-1.157              -1.340
-1.252              -1.338
-1.042              -1.337
-0.729              -1.341
-1.066              -1.342
-1.057              -1.342
-1.211              -1.341
-1.119              -1.337
-0.961              -1.337
-1.141              -1.341
-1.082              -1.342
-0.958              -1.342
-1.011              -1.341
-0.954              -1.341
-1.039              -1.340
-1.113              -1.340
-0.922              -1.340
-0.624              -1.342
-0.764              -1.340
-1.033              -1.341
-1.099              -1.337
-1.287              -1.336
-1.084              -1.341
-1.101              -1.345
-0.846              -1.346
-0.748              -1.340
-1.063              -1.336
-1.193              -1.337
-1.164              -1.341
-1.294              -1.342
-1.115              -1.342
-1.259              -1.341
-0.981              -1.341
-0.914              -1.337
-1.171              -1.337
-0.945              -1.341
-1.057              -1.341
-0.987              -1.343
-1.147              -1.340
-1.253              -1.334
-1.281              -1.337
-1.025              -1.338
-1.187              -1.341
-1.127              -1.342
-1.165              -1.340
-0.997              -1.340
-0.975              -1.337
-1.043              -1.337
-1.080              -1.341
-1.156              -1.345
-0.904              -1.341
-1.098              -1.338
-1.067              -1.338
-1.145              -1.338
-0.839              -1.343
-0.925              -1.343
-0.603              -1.343
-0.916              -1.341
-1.133              -1.340
-1.114              -1.337
-1.118              -1.337
-1.149              -1.341
-0.955              -1.343
-1.124              -1.340
-1.171              -1.338
-1.239              -1.338
-1.323              -1.337
-1.245              -1.341
-1.079              -1.343
-0.622              -1.340
-0.736              -1.340
-0.881              -1.337
-1.033              -1.337
-1.104              -1.340
-1.124              -1.345
-1.053              -1.341
-1.009              -1.341
-0.740              -1.341
-0.911              -1.337
-0.791              -1.341
-1.098              -1.342
-1.024              -1.343
-1.225              -1.340
-1.295              -1.338
-0.897              -1.337
-1.119              -1.341
-1.023              -1.343
-1.052              -1.342
-0.819              -1.341
-0.941              -1.336
-1.132              -1.338
-1.014              -1.341
-1.132              -1.341
-0.869              -1.342
-0.964              -1.341
-1.194              -1.342
-1.154              -1.337
-1.308              -1.341
-1.128              -1.341
-1.169              -1.346
-1.201              -1.342
-1.039              -1.340
-1.090              -1.336
-1.034              -1.337
-1.213              -1.341
-1.225              -1.343
-1.255              -1.343
-1.378              -1.340
-1.151              -1.340
-0.967              -1.336
-0.950              -1.341
-0.986              -1.341
-0.797              -1.342
-0.876              -1.340
-0.996              -1.341
-0.917              -1.336
-0.923              -1.340
-0.885              -1.338
-0.865              -1.341
-0.998              -1.343
-0.961              -1.341
-1.003              -1.336
-1.031              -1.337
-1.215              -1.340
-1.025              -1.340
-0.954              -1.342
-0.978              -1.342
-1.096              -1.340
-1.169              -1.341
-1.249              -1.336
-1.272              -1.341
-0.794              -1.341
-0.912              -1.342
-0.913              -1.342
-0.559              -1.341
-0.741              -1.337
-1.220              -1.337
-1.267              -1.340
-1.107              -1.342
-0.746              -1.343
-1.135              -1.340
-1.290              -1.337
-1.093              -1.337
-1.236              -1.340
-1.313              -1.340
-1.311              -1.341
-1.259              -1.341
-1.192              -1.337
-0.950              -1.341
-0.813              -1.338
-0.983              -1.341
-1.023              -1.343
-0.918              -1.341
-0.909              -1.338
-0.697              -1.336
-0.907              -1.340
-0.834              -1.342
-0.777              -1.343
-0.539              -1.341
-0.787              -1.340
-1.109              -1.337
-1.127              -1.338
-1.190              -1.341
-1.062              -1.343
-0.956              -1.341
-0.846              -1.341
-0.992              -1.338
-0.931              -1.337
-1.089              -1.341
-1.084              -1.341
-1.204              -1.343
-0.927              -1.342
-0.950              -1.341
-0.809              -1.336
-0.858              -1.341
-1.059              -1.338
-0.928              -1.341
-0.763              -1.343
-0.629              -1.340
-0.432              -1.338
-0.851              -1.337
-1.044              -1.340
-1.218              -1.342
-0.773              -1.341
-0.890              -1.340
-1.121              -1.337
-1.072              -1.337
-1.367              -1.337
-1.464              -1.342
-1.021              -1.342
-1.033              -1.340
-1.026              -1.336
-1.301              -1.338
-1.446              -1.340
-1.464              -1.340
-1.520              -1.342
-1.556              -1.342
-1.526              -1.341
-1.255              -1.336
-1.140              -1.338
-1.174              -1.341
-0.986              -1.341
-0.960              -1.345
-0.965              -1.340
-1.033              -1.338
-1.065              -1.338
-1.159              -1.341
-1.165              -1.341
-1.121              -1.342
-0.931              -1.341
-0.621              -1.341
-0.818              -1.337
-0.839              -1.341
-0.983              -1.341
-1.043              -1.341
-1.054              -1.343
-1.040              -1.341
-1.113              -1.340
-0.665              -1.337
-0.846              -1.341
-0.837              -1.343
-1.089              -1.345
-0.982              -1.340
-0.828              -1.340
-0.935              -1.338
-0.685              -1.341
-0.968              -1.341
-0.808              -1.343
-0.879              -1.343
-1.040              -1.338
-1.021              -1.338
-1.095              -1.337
-1.016              -1.345
-0.562              -1.342
-0.418              -1.340
-0.799              -1.340
-1.065              -1.338
-1.117              -1.338
-1.006              -1.341
-1.174              -1.343
-1.262              -1.341
-1.278              -1.342
-1.287              -1.341
-1.010              -1.338
-1.085              -1.341
-1.168              -1.342
-0.750              -1.342
-1.053              -1.345
-0.811              -1.341
-1.142              -1.338
-1.371              -1.337
-1.492              -1.338
-1.414              -1.341
-1.185              -1.342
-1.281              -1.341
-1.324              -1.337
-1.011              -1.337
-1.109              -1.341
-1.014              -1.341
-1.226              -1.345
-1.220              -1.341
-1.201              -1.338
-1.133              -1.338
-0.895              -1.338
-0.851              -1.341
-0.777              -1.342
-1.047              -1.342
-1.039              -1.340
-1.225              -1.337
-1.163              -1.336
-0.984              -1.340
-0.823              -1.341
-1.079              -1.343
-1.372              -1.341
-1.087              -1.338
-1.108              -1.337
-0.953              -1.340
-0.941              -1.341
-0.972              -1.342
-0.594              -1.342
-0.942              -1.340
-0.850              -1.337
-0.893              -1.338
-1.075              -1.341
-0.974              -1.342
-0.963              -1.345
-0.858              -1.341
-0.839              -1.337
-0.951              -1.338
-0.762              -1.341
-1.105              -1.343
-0.987              -1.343
-1.023              -1.341
-1.137              -1.336
-0.935              -1.337
-1.123              -1.337
-1.084              -1.343
-1.141              -1.342
-0.912              -1.338
-0.594              -1.337
-0.547              -1.337
-1.080              -1.338
-1.358              -1.342
-1.104              -1.342
-1.118              -1.341
-1.274              -1.340
-1.342              -1.338
-1.023              -1.341
-1.136              -1.341
-1.127              -1.343
-1.346              -1.341
-1.230              -1.341
-1.183              -1.337
-1.249              -1.336
-1.347              -1.340
-1.283              -1.342
-1.169              -1.343
-1.301              -1.338
-1.369              -1.338
-1.314              -1.337
-0.983              -1.340
-1.100              -1.343
-1.021              -1.345
-1.012              -1.342
-1.028              -1.341
-1.196              -1.341
-1.174              -1.337
-1.113              -1.341
-1.091              -1.345
-0.956              -1.340
-0.981              -1.340
-0.983              -1.337
-1.070              -1.337
-0.839              -1.341
-0.818              -1.341
-0.876              -1.342
-0.733              -1.341
-0.819              -1.337
-0.767              -1.337
-1.031              -1.337
-1.161              -1.341
-1.178              -1.343
-1.006              -1.345
-0.762              -1.341
-0.883              -1.337
-0.904              -1.338
-0.673              -1.341
-0.949              -1.343
-1.220              -1.342
-1.352              -1.340
-1.419              -1.341
-1.234              -1.337
-1.171              -1.341
-1.283              -1.341
-1.294              -1.343
-1.206              -1.341
-1.070              -1.341
-0.988              -1.338
-1.014              -1.336
-1.033              -1.341
-0.697              -1.342
-0.842              -1.342
-0.685              -1.338
-0.978              -1.338
-1.075              -1.336
-1.207              -1.341
-0.758              -1.342
-0.781              -1.342
-0.982              -1.342
-1.203              -1.341
-1.220              -1.338
-1.282              -1.338
-1.348              -1.338
-1.301              -1.338
-1.809              -1.343
-1.790              -1.341
-1.613              -1.338
-1.351              -1.341
-1.128              -1.340
-0.964              -1.343
-0.517              -1.343
-0.699              -1.340
-0.699              -1.340
-0.589              -1.337
-0.198              -1.341
-0.180              -1.341
-0.406              -1.342
-0.071              -1.340
-0.371              -1.341
-0.927              -1.337
-1.260              -1.338
-1.212              -1.341
-1.378              -1.342
-1.459              -1.342
-1.430              -1.340
-1.093              -1.337
-1.253              -1.341
-1.351              -1.340
-1.512              -1.341
-1.292              -1.343
-1.393              -1.341
-1.500              -1.337
-1.224              -1.337
-1.113              -1.341
-1.211              -1.341
-1.308              -1.343
-1.272              -1.341
-1.039              -1.341
-1.038              -1.337
-1.165              -1.341
-1.163              -1.341
-0.886              -1.342
-0.524              -1.338
-0.841              -1.340
-0.979              -1.337
-1.017              -1.340
-1.045              -1.343
-1.110              -1.343
-1.037              -1.341
-1.079              -1.340
-0.829              -1.336
-0.881              -1.338
-0.958              -1.340
-0.682              -1.341
-0.911              -1.341
-1.091              -1.338
-0.984              -1.337
-1.132              -1.338
-1.241              -1.341
-1.282              -1.342
-1.344              -1.340
-1.287              -1.340
-1.185              -1.338
-0.970              -1.341
-0.712              -1.341
-0.923              -1.342
-0.939              -1.340
-0.935              -1.341
-0.963              -1.337
-0.965              -1.338
-0.857              -1.341
-0.777              -1.341
-0.772              -1.343
-1.000              -1.341
-1.006              -1.340
-1.031              -1.337
-1.093              -1.341
-0.906              -1.341
-0.632              -1.343
-0.729              -1.341
-0.736              -1.341
-0.804              -1.338
-1.011              -1.337
-0.977              -1.340
-1.079              -1.342
-1.128              -1.342
-1.165              -1.340
-0.729              -1.336
-0.964              -1.337
-0.860              -1.340
-1.135              -1.340
-1.095              -1.343
-1.302              -1.342
-1.352              -1.341
-1.417              -1.336
-1.077              -1.338
-1.051              -1.341
-1.012              -1.343
-1.217              -1.342
-1.043              -1.341
-1.187              -1.337
-1.202              -1.341
-1.194              -1.341
-1.218              -1.342
-0.918              -1.343
-0.940              -1.340
-1.049              -1.337
-1.165              -1.338
-1.109              -1.338
-1.126              -1.343
-0.890              -1.343
-0.734              -1.340
-0.766              -1.341
-0.860              -1.336
-0.935              -1.340
-0.848              -1.341
-0.950              -1.345
-0.720              -1.341
-0.386              -1.341
-0.589              -1.336
-0.743              -1.338
-0.997              -1.341
-1.384              -1.342
-1.367              -1.343
-1.432              -1.340
-1.378              -1.340
-1.267              -1.337
-0.926              -1.341
-0.755              -1.341
-0.462              -1.342
-0.967              -1.341
-1.328              -1.340
-1.196              -1.338
-1.124              -1.337
-1.361              -1.341
-1.149              -1.341
-1.194              -1.343
-1.129              -1.343
-1.295              -1.341
-1.323              -1.337
-1.413              -1.341
-1.117              -1.341
-0.883              -1.343
-0.969              -1.343
-1.291              -1.340
-1.170              -1.337
-1.398              -1.336
-1.638              -1.341
-1.439              -1.342
-1.422              -1.342
-1.267              -1.342
-0.889              -1.340
-1.108              -1.336
-1.302              -1.340
-1.318              -1.341
-1.239              -1.342
-1.302              -1.342
-1.453              -1.341
-1.087              -1.337
-1.300              -1.337
-1.169              -1.341
-1.369              -1.346
-1.169              -1.342
-1.057              -1.340
-1.063              -1.337
-1.155              -1.341
-0.982              -1.336
-1.057              -1.343
-1.047              -1.343
-0.885              -1.340
-0.904              -1.337
-0.984              -1.336
-0.958              -1.340
-0.825              -1.343
-0.858              -1.345
-0.788              -1.341
-0.800              -1.343
-0.928              -1.337
-0.946              -1.341
-0.883              -1.341
-0.650              -1.342
-0.721              -1.341
-0.736              -1.341
-0.663              -1.336
-0.741              -1.337
-0.566              -1.338
-0.439              -1.338
-0.708              -1.341
-1.124              -1.340
-0.982              -1.336
-1.121              -1.337
-0.940              -1.341
-0.893              -1.341
-1.019              -1.342
-0.689              -1.340
-0.879              -1.341
-0.921              -1.338
-0.624              -1.338
-0.855              -1.341
-1.093              -1.341
-1.259              -1.343
-1.232              -1.341
-1.129              -1.340
-1.037              -1.337
-1.038              -1.337
-0.977              -1.340
-0.675              -1.342
-0.637              -1.345
-0.955              -1.341
-1.276              -1.340
-1.164              -1.338
-1.395              -1.338
-1.240              -1.341
-1.372              -1.342
-1.199              -1.338
-1.260              -1.340
-1.358              -1.337
-1.165              -1.336
-1.202              -1.341
-1.198              -1.340
-1.151              -1.342
-1.093              -1.341
-1.035              -1.340
-0.908              -1.337
-1.093              -1.340
-0.867              -1.341
-0.961              -1.343
-0.797              -1.340
-1.006              -1.341
-0.964              -1.338
-0.893              -1.341
-0.964              -1.340
-0.918              -1.342
-0.998              -1.345
-1.025              -1.341
-0.811              -1.338
-0.997              -1.338
-0.763              -1.341
-0.897              -1.341
-1.053              -1.342
-1.330              -1.341
-1.117              -1.341
-1.035              -1.337
-0.711              -1.341
-0.858              -1.342
-0.975              -1.343
-0.995              -1.341
-0.703              -1.340
-0.802              -1.337
-0.977              -1.341
-1.135              -1.340
-1.094              -1.343
-1.007              -1.340
-1.019              -1.341
-1.333              -1.337
-1.376              -1.336
-1.175              -1.341
-1.001              -1.342
-1.255              -1.342
-1.252              -1.341
-1.198              -1.340
-1.204              -1.337
-1.185              -1.341
-1.053              -1.341
-1.017              -1.342
-1.058              -1.338
-1.201              -1.340
-1.231              -1.337
-1.291              -1.341
-0.956              -1.341
-0.965              -1.342
-0.722              -1.342
-0.855              -1.341
-1.047              -1.336
-1.389              -1.337
-1.121              -1.340
-1.023              -1.341
-1.276              -1.342
-1.428              -1.338
-1.188              -1.338
-1.202              -1.338
-1.038              -1.341
-0.993              -1.341
-0.941              -1.342
-1.135              -1.341
-1.021              -1.341
-1.175              -1.337
-1.334              -1.337
-1.322              -1.338
-1.388              -1.342
-0.978              -1.345
-1.276              -1.340
-1.301              -1.340
-1.149              -1.338
-1.210              -1.341
-1.176              -1.341
-0.926              -1.342
-1.084              -1.340
-0.886              -1.340
-0.944              -1.337
-1.072              -1.337
-1.123              -1.341
-1.049              -1.342
-0.678              -1.343
-0.772              -1.340
-1.009              -1.337
-1.048              -1.337
-1.329              -1.341
-1.215              -1.341
-1.196              -1.342
-0.881              -1.340
-0.660              -1.341
-0.828              -1.337
-0.992              -1.338
-1.128              -1.340
-0.987              -1.342
-0.869              -1.342
-0.843              -1.340
-0.549              -1.337
-0.651              -1.337
-0.792              -1.340
-0.934              -1.342
-1.024              -1.342
-1.171              -1.340
-1.206              -1.341
-1.164              -1.338
-1.190              -1.340
-0.876              -1.338
-0.841              -1.341
-0.955              -1.341
-1.124              -1.340
-1.174              -1.336
-1.245              -1.341
-1.100              -1.340
-1.063              -1.342
-1.043              -1.342
-1.057              -1.340
-0.930              -1.336
-0.707              -1.337
-1.007              -1.340
-1.019              -1.341
-0.960              -1.341
-1.254              -1.340
-1.257              -1.341
-1.249              -1.337
-1.255              -1.341
-1.235              -1.341
-1.090              -1.343
-1.169              -1.341
-1.179              -1.338
-0.935              -1.336
-1.023              -1.337
-1.143              -1.341
-1.155              -1.342
-0.986              -1.346
-1.045              -1.341
-0.706              -1.338
-0.983              -1.337
-1.140              -1.341
-0.963              -1.341
-1.079              -1.343
-1.037              -1.340
-1.024              -1.338
-0.600              -1.337
-1.001              -1.341
-1.212              -1.341
-0.864              -1.342
-0.987              -1.340
-0.997              -1.341
-1.224              -1.338
-1.333              -1.337
-1.128              -1.341
-1.450              -1.342
-1.226              -1.342
-1.273              -1.341
-1.147              -1.337
-0.897              -1.337
-1.023              -1.340
-0.935              -1.341
-1.017              -1.342
-0.888              -1.338
-0.750              -1.340
-0.823              -1.337
-0.900              -1.341
-0.843              -1.340
-0.828              -1.342
-1.005              -1.340
-0.989              -1.340
-0.912              -1.338
-1.063              -1.340
-0.805              -1.341
-0.939              -1.342
-1.075              -1.342
-0.963              -1.341
-1.109              -1.337
-1.221              -1.337
-1.318              -1.341
-1.235              -1.340
-1.089              -1.342
-1.045              -1.341
-1.109              -1.341
-0.960              -1.338
-0.822              -1.341
-1.122              -1.341
-1.009              -1.343
-1.109              -1.340
-0.790              -1.340
-0.953              -1.337
-1.149              -1.337
-1.086              -1.340
-1.208              -1.342
-1.231              -1.342
-1.216              -1.340
-1.039              -1.337
-1.115              -1.338
-0.986              -1.341
-0.692              -1.340
-0.902              -1.342
-1.072              -1.341
-1.357              -1.340
-1.220              -1.337
-1.147              -1.341
-1.080              -1.341
-1.169              -1.342
-1.081              -1.341
-1.266              -1.341
-1.042              -1.337
-1.235              -1.336
-1.119              -1.341
-1.098              -1.342
-1.283              -1.342
-1.252              -1.341
-0.778              -1.338
-0.818              -1.338
-1.020              -1.341
-1.118              -1.341
-1.038              -1.342
-0.850              -1.340
-1.086              -1.341
-1.043              -1.336
-0.865              -1.340
-0.998              -1.341
-0.937              -1.342
-0.829              -1.341
-0.857              -1.340
-0.696              -1.337
-0.881              -1.337
-1.061              -1.340
-1.216              -1.342
-1.163              -1.342
-1.192              -1.342
-1.140              -1.341
-0.955              -1.341
-0.950              -1.338
-0.865              -1.341
-0.991              -1.342
-0.916              -1.342
-0.781              -1.341
-0.939              -1.341
-0.884              -1.336
-0.763              -1.341
-0.655              -1.341
-0.897              -1.342
-0.869              -1.340
-0.913              -1.340
-0.926              -1.337
-0.942              -1.338
-0.983              -1.340
-0.822              -1.342
-0.880              -1.340
-1.164              -1.341
-0.995              -1.337
-1.021              -1.337
-1.169              -1.340
-0.850              -1.342
-1.127              -1.343
-1.096              -1.341
-1.352              -1.340
-1.306              -1.338
-1.379              -1.336
-1.320              -1.342
-1.483              -1.342
-1.268              -1.340
-1.348              -1.337
-1.096              -1.337
-1.043              -1.341
-1.302              -1.343
-1.238              -1.343
-1.399              -1.340
-1.320              -1.340
-1.301              -1.336
-1.147              -1.337
-1.121              -1.340
-0.864              -1.341
-1.053              -1.342
-1.127              -1.340
-1.093              -1.341
-0.984              -1.338
-0.902              -1.341
-0.852              -1.341
-0.945              -1.343
-1.133              -1.340
-0.757              -1.337
-0.687              -1.338
-0.547              -1.338
-0.565              -1.338
-0.743              -1.342
-0.800              -1.343
-0.867              -1.340
-0.729              -1.338
-0.880              -1.337
-0.707              -1.341
-0.638              -1.343
-0.853              -1.342
-1.005              -1.341
-1.040              -1.341
-1.007              -1.337
-0.783              -1.341
-1.001              -1.343
-1.094              -1.342
-1.056              -1.341
-1.112              -1.337
-1.031              -1.338
-0.974              -1.338
-0.972              -1.342
-0.329              -1.342
-0.561              -1.342
-1.086              -1.338
-1.258              -1.341
-1.232              -1.337
-1.257              -1.341
-0.958              -1.341
-1.053              -1.342
-1.190              -1.340
-1.381              -1.337
-1.510              -1.337
-1.328              -1.341
-1.196              -1.340
-1.168              -1.342
-1.122              -1.338
-1.099              -1.341
-0.684              -1.337
-1.100              -1.336
-1.311              -1.341
-1.243              -1.342
-1.028              -1.343
-1.282              -1.340
-1.071              -1.341
-1.199              -1.337
-1.277              -1.340
-1.503              -1.341
-1.474              -1.342
-1.322              -1.341
-1.243              -1.337
-1.210              -1.337
-1.226              -1.340
-1.306              -1.341
-1.079              -1.343
-1.068              -1.341
-1.017              -1.341
-1.045              -1.337
-1.168              -1.338
-1.066              -1.341
-1.154              -1.342
-0.914              -1.345
-0.912              -1.341
-0.652              -1.336
-0.961              -1.337
-1.011              -1.341
-0.950              -1.341
-0.736              -1.342
-0.898              -1.341
-1.115              -1.336
-1.174              -1.337
-1.085              -1.336
-1.040              -1.341
-0.987              -1.343
-0.804              -1.343
-0.913              -1.341
-0.913              -1.336
-0.866              -1.337
-0.986              -1.338
-0.946              -1.342
-0.949              -1.340
-0.600              -1.341
-0.827              -1.338
-0.930              -1.338
-1.152              -1.341
-0.970              -1.341
-1.061              -1.343
-1.287              -1.340
-1.272              -1.336
-1.269              -1.337
-0.992              -1.341
-0.782              -1.343
-1.129              -1.343
-1.165              -1.341
-1.016              -1.340
-0.899              -1.338
-1.079              -1.341
-1.304              -1.338
-1.273              -1.343
-1.190              -1.345
-1.379              -1.340
-1.231              -1.337
-1.085              -1.337
-1.082              -1.340
-1.023              -1.342
-0.992              -1.342
-1.179              -1.340
-1.202              -1.338
-1.098              -1.337
-1.115              -1.341
-1.128              -1.341
-1.118              -1.342
-1.145              -1.340
-1.104              -1.340
-1.065              -1.337
-1.084              -1.341
-1.150              -1.341
-0.876              -1.343
-0.975              -1.342
-1.023              -1.341
-1.096              -1.340
-0.987              -1.338
-0.554              -1.338
-0.842              -1.342
-0.932              -1.342
-0.875              -1.340
-0.991              -1.340
-1.105              -1.338
-1.028              -1.342
-1.031              -1.342
-1.028              -1.342
-1.026              -1.341
-0.987              -1.341
-0.862              -1.337
-0.663              -1.337
-0.777              -1.341
-0.970              -1.342
-1.045              -1.342
-0.911              -1.340
-1.028              -1.336
-0.974              -1.337
-0.842              -1.341
-0.643              -1.341
-1.025              -1.342
-1.015              -1.340
-1.098              -1.337
-1.171              -1.337
-1.031              -1.340
-0.649              -1.340
-0.930              -1.342
-1.089              -1.341
-1.198              -1.341
-1.264              -1.337
-1.412              -1.341
-0.857              -1.341
-1.259              -1.343
-1.168              -1.341
-1.215              -1.341
-0.914              -1.340
-1.028              -1.338
-1.033              -1.340
-1.156              -1.342
-1.433              -1.342
-1.257              -1.341
-1.285              -1.341
-1.077              -1.338
-1.037              -1.341
-0.916              -1.342
-1.005              -1.342
-1.225              -1.340
-1.272              -1.338
-1.246              -1.338
-1.423              -1.341
-1.510              -1.338
-1.100              -1.342
-1.288              -1.342
-0.951              -1.341
-1.276              -1.337
-0.776              -1.336
-1.086              -1.341
-1.070              -1.338
-1.007              -1.343
-1.151              -1.341
-1.249              -1.337
-1.229              -1.337
-1.318              -1.341
-1.220              -1.342
-0.750              -1.342
-0.881              -1.341
-1.085              -1.337
-1.295              -1.338
-1.086              -1.341
-1.208              -1.340
-1.319              -1.345
-1.432              -1.340
-1.080              -1.340
-0.876              -1.338
-0.936              -1.341
-1.042              -1.336
-0.894              -1.343
-0.956              -1.342
-0.860              -1.341
-0.989              -1.338
-0.921              -1.336
-0.526              -1.338
-0.874              -1.343
-0.914              -1.341
-0.909              -1.341
-0.939              -1.338
-0.865              -1.337
-1.038              -1.338
-0.671              -1.340
-0.636              -1.342
-1.086              -1.351
-1.350              -1.340
-1.160              -1.336
-1.360              -1.341
-1.057              -1.341
-1.108              -1.342
-1.049              -1.343
-1.178              -1.341
-1.035              -1.337
-1.047              -1.338
-0.921              -1.331
-0.772              -1.343
-0.932              -1.343
-0.819              -1.341
-1.129              -1.337
-1.154              -1.338
-1.155              -1.340
-1.171              -1.341
-1.159              -1.342
-1.163              -1.341
-1.054              -1.346
-0.852              -1.337
-0.819              -1.340
-0.820              -1.341
-0.836              -1.342
-0.603              -1.334
-1.017              -1.340
-1.129              -1.337
-1.383              -1.337
-1.241              -1.341
-1.328              -1.341
-1.322              -1.342
-1.311              -1.341
-1.161              -1.341
-1.239              -1.341
-0.889              -1.346
-0.950              -1.340
-0.969              -1.338
-1.028              -1.342
-0.903              -1.341
-0.815              -1.341
-1.101              -1.337
-1.058              -1.340
-1.118              -1.341
-1.207              -1.342
-1.002              -1.340
-0.950              -1.340
-1.093              -1.337
-0.810              -1.337
-0.902              -1.340
-1.133              -1.343
-0.875              -1.342
-0.970              -1.341
-0.968              -1.338
-0.897              -1.336
-0.895              -1.340
-1.023              -1.340
-0.822              -1.342
-0.547              -1.341
-0.521              -1.337
-0.712              -1.336
-0.927              -1.340
-0.767              -1.341
-0.935              -1.341
-0.961              -1.340
-1.062              -1.341
-0.889              -1.337
-0.730              -1.338
-0.869              -1.338
-1.011              -1.342
-1.081              -1.342
-1.159              -1.341
-1.175              -1.338
-1.204              -1.338
-1.224              -1.341
-1.150              -1.341
-1.128              -1.343
-1.020              -1.341
-1.072              -1.338
-0.987              -1.337
-0.964              -1.341
-1.164              -1.340
-1.146              -1.341
-1.245              -1.341
-1.234              -1.340
-1.252              -1.337
-1.100              -1.338
-0.876              -1.341
-1.072              -1.342
-1.145              -1.343
-0.906              -1.340
-1.232              -1.337
-1.155              -1.336
-1.605              -1.341
-1.451              -1.341
-1.185              -1.342
-1.100              -1.340
-1.323              -1.340
-0.979              -1.338
-0.987              -1.340
-1.025              -1.340
-1.110              -1.342
-1.005              -1.341
-1.135              -1.337
-1.330              -1.337
-1.252              -1.341
-1.023              -1.340
-1.079              -1.343
-1.140              -1.340
-1.103              -1.340
-1.067              -1.337
-1.188              -1.341
-1.271              -1.341
-1.355              -1.341
-1.171              -1.343
-1.053              -1.340
-0.984              -1.341
-0.655              -1.337
-0.941              -1.341
-0.946              -1.340
-0.986              -1.343
-0.838              -1.340
-0.796              -1.337
-0.860              -1.336
-0.939              -1.341
-0.668              -1.341
-0.752              -1.343
-1.093              -1.341
-1.213              -1.338
-1.091              -1.338
-0.899              -1.341
-0.822              -1.341
-0.894              -1.342
-0.855              -1.343
-1.067              -1.341
-1.173              -1.338
-1.002              -1.337
-0.833              -1.340
-0.991              -1.343
-1.123              -1.343
-0.808              -1.341
-0.956              -1.340
-1.051              -1.336
-1.133              -1.341
-1.260              -1.340
-1.220              -1.342
-1.310              -1.341
-0.860              -1.341
-0.783              -1.337
-0.640              -1.338
-1.003              -1.340
-1.010              -1.343
-1.296              -1.342
-1.129              -1.341
-1.222              -1.336
-1.196              -1.338
-1.194              -1.340
-1.375              -1.342
-1.123              -1.343
-1.337              -1.341
-1.253              -1.341
-1.378              -1.337
-1.379              -1.340
-1.235              -1.341
-0.777              -1.345
-0.930              -1.342
-1.128              -1.341
-1.391              -1.338
-1.207              -1.338
-0.865              -1.341
-1.188              -1.342
-1.201              -1.342
-1.347              -1.341
-1.231              -1.341
-1.292              -1.337
-1.109              -1.341
-0.956              -1.341
-0.977              -1.343
-1.118              -1.338
-1.001              -1.340
-0.580              -1.338
-0.458              -1.337
-0.802              -1.340
-0.869              -1.343
-0.967              -1.345
-1.020              -1.341
-0.946              -1.338
-0.857              -1.337
-0.813              -1.340
-0.893              -1.345
-1.040              -1.343
-1.127              -1.343
-1.091              -1.341
-0.987              -1.337
-0.834              -1.337
-0.937              -1.341
-0.711              -1.341
-0.846              -1.342
-0.917              -1.341
-1.109              -1.338
-1.098              -1.337
-1.066              -1.341
-1.129              -1.340
-0.907              -1.345
-0.897              -1.345
-1.136              -1.341
-0.885              -1.336
-1.121              -1.336
-1.300              -1.341
-1.146              -1.341
-1.231              -1.342
-1.330              -1.340
-0.808              -1.341
-1.006              -1.337
-1.007              -1.341
-1.025              -1.341
-0.987              -1.342
-1.081              -1.341
-0.879              -1.341
-0.889              -1.337
-1.003              -1.341
-0.862              -1.341
-0.903              -1.342
-1.119              -1.342
-0.986              -1.340
-1.266              -1.341
-1.273              -1.338
-1.033              -1.340
-1.178              -1.341
-1.132              -1.343
-1.379              -1.338
-1.276              -1.338
-0.904              -1.337
-0.721              -1.338
-1.188              -1.343
-1.161              -1.343
-1.394              -1.341
-1.234              -1.337
-1.215              -1.337
-0.973              -1.338
-0.785              -1.341
-0.986              -1.342
-0.998              -1.340
-1.190              -1.341
-1.267              -1.337
-1.283              -1.341
-0.988              -1.340
-1.375              -1.343
-1.257              -1.341
-1.266              -1.341
-1.241              -1.337
-1.201              -1.336
-1.222              -1.340
-1.067              -1.343
-1.057              -1.342
-0.977              -1.338
-0.753              -1.337
-0.548              -1.338
-0.892              -1.340
-0.925              -1.340
-1.093              -1.343
-1.103              -1.338
-1.168              -1.341
-1.024              -1.337
-0.811              -1.340
-1.072              -1.341
-1.341              -1.341
-1.311              -1.343
-1.255              -1.338
-1.154              -1.337
-1.283              -1.337
-1.038              -1.341
-0.885              -1.342
-0.906              -1.343
-0.824              -1.341
-0.839              -1.341
-0.801              -1.336
-1.002              -1.340
-1.073              -1.341
-1.019              -1.343
-1.047              -1.341
-1.079              -1.341
-1.105              -1.337
-1.194              -1.337
-1.286              -1.340
-1.352              -1.343
-1.174              -1.343
-1.023              -1.340
-0.811              -1.336
-0.925              -1.337
-0.687              -1.340
-0.893              -1.342
-1.063              -1.343
-1.094              -1.341
-1.084              -1.340
-1.135              -1.338
-0.645              -1.340
-0.874              -1.340
-1.052              -1.342
-1.099              -1.340
-1.087              -1.341
-1.061              -1.337
-1.131              -1.337
-1.057              -1.341
-0.912              -1.342
-0.987              -1.343
-1.009              -1.341
-1.017              -1.336
-0.781              -1.337
-0.738              -1.341
-0.949              -1.341
-1.038              -1.342
-1.160              -1.342
-1.178              -1.341
-1.113              -1.338
-0.786              -1.340
-1.189              -1.340
-1.178              -1.342
-1.098              -1.341
-1.264              -1.341
-1.348              -1.338
-1.327              -1.337
-1.250              -1.337
-1.095              -1.341
-1.103              -1.343
-1.033              -1.343
-1.042              -1.341
-1.017              -1.341
-1.063              -1.337
-0.916              -1.340
-0.799              -1.342
-0.785              -1.343
-0.762              -1.340
-0.771              -1.341
-0.811              -1.337
-0.885              -1.340
-0.731              -1.338
-0.958              -1.342
-0.829              -1.342
-0.939              -1.337
-1.023              -1.337
-0.876              -1.341
-1.043              -1.342
-1.204              -1.343
-1.193              -1.343
-1.188              -1.341
-0.785              -1.338
-0.967              -1.341
-1.011              -1.340
-0.875              -1.343
-0.975              -1.338
-1.133              -1.341
-1.297              -1.338
-0.927              -1.337
-1.059              -1.340
-1.054              -1.342
-1.045              -1.342
-1.180              -1.341
-1.230              -1.340
-0.948              -1.338
-1.039              -1.337
-1.033              -1.340
-1.089              -1.342
-1.035              -1.343
-1.035              -1.341
-1.077              -1.337
-1.104              -1.336
-1.009              -1.338
-1.204              -1.342
-1.208              -1.342
-1.351              -1.341
-1.145              -1.341
-1.204              -1.338
-1.039              -1.337
-0.802              -1.340
-0.967              -1.343
-1.037              -1.341
-0.878              -1.338
-0.785              -1.337
-0.986              -1.341
-1.138              -1.338
-1.145              -1.343
-1.124              -1.340
-1.262              -1.340
-1.107              -1.337
-0.940              -1.338
-0.936              -1.341
-0.834              -1.340
-0.950              -1.343
-0.973              -1.345
-0.692              -1.341
-0.917              -1.341
-0.777              -1.337
-0.524              -1.340
-0.778              -1.342
-1.005              -1.342
-1.072              -1.341
-1.249              -1.341
-1.096              -1.337
-1.090              -1.340
-1.169              -1.340
-1.016              -1.342
-1.098              -1.341
-1.048              -1.340
-0.975              -1.336
-1.182              -1.341
-0.983              -1.341
-1.090              -1.342
-1.040              -1.342
-0.979              -1.338
-1.103              -1.340
-0.940              -1.336
-0.923              -1.340
-1.108              -1.342
-0.984              -1.343
-0.706              -1.341
-0.839              -1.340
-1.059              -1.338
-1.057              -1.341
-1.079              -1.341
-1.197              -1.343
-1.035              -1.346
-1.029              -1.340
-1.147              -1.338
-1.063              -1.338
-1.255              -1.341
-1.258              -1.342
-1.058              -1.343
-1.072              -1.340
-0.909              -1.337
-0.833              -1.337
-0.927              -1.341
-1.336              -1.340
-1.067              -1.342
-1.175              -1.338
-1.445              -1.340
-1.547              -1.341
-1.717              -1.337
-1.287              -1.341
-1.297              -1.345
-1.314              -1.342
-1.121              -1.340
-0.914              -1.338
-1.079              -1.337
-1.058              -1.341
-1.104              -1.340
-1.096              -1.342
-1.201              -1.340
-1.037              -1.338
-0.796              -1.337
-0.687              -1.338
-0.956              -1.341
-0.865              -1.343
-0.944              -1.341
-1.073              -1.341
-1.062              -1.337
-0.823              -1.337
-0.909              -1.340
-0.930              -1.342
-1.028              -1.343
-0.913              -1.341
-0.624              -1.341
-0.865              -1.337
-0.561              -1.341
-0.766              -1.341
-0.946              -1.343
-0.897              -1.340
-1.047              -1.340
-0.744              -1.338
-1.063              -1.340
-1.173              -1.343
-1.085              -1.342
-1.084              -1.340
-1.187              -1.341
-0.921              -1.338
-1.185              -1.337
-1.123              -1.341
-1.253              -1.340
-0.809              -1.342
-0.353              -1.340
-0.864              -1.341
-1.001              -1.337
-0.641              -1.337
-1.071              -1.341
-1.159              -1.343
-1.470              -1.345
-1.474              -1.341
-1.551              -1.337
-1.433              -1.338
-1.342              -1.341
-1.264              -1.345
-1.182              -1.343
-1.384              -1.341
-1.776              -1.338
-1.801              -1.337
-1.502              -1.336
-1.165              -1.341
-0.885              -1.341
-0.794              -1.343
-0.241              -1.341
-0.412              -1.338
-0.399              -1.338
-0.178              -1.341
-0.464              -1.341
-0.643              -1.343
-0.514              -1.340
-0.777              -1.338
-0.886              -1.337
-0.813              -1.341
-0.866              -1.341
-0.584              -1.342
-0.600              -1.343
-0.879              -1.341
-0.744              -1.341
-0.731              -1.337
-1.039              -1.341
-1.236              -1.338
-1.294              -1.345
-1.414              -1.341
-1.216              -1.338
-0.953              -1.337
-1.277              -1.341
-1.540              -1.341
-1.409              -1.342
-1.198              -1.338
-1.390              -1.340
-1.400              -1.337
-1.439              -1.337
-1.341              -1.341
-1.408              -1.343
-1.259              -1.343
-1.412              -1.341
-1.381              -1.337
-1.143              -1.337
-1.026              -1.340
-1.023              -1.340
-0.813              -1.345
-0.997              -1.341
-0.788              -1.341
-1.056              -1.337
-0.930              -1.337
-1.037              -1.341
-1.006              -1.342
-1.096              -1.342
-0.830              -1.341
-0.909              -1.338
-0.936              -1.337
-0.890              -1.338
-0.880              -1.342
-0.866              -1.341
-0.595              -1.341
-0.806              -1.340
-1.002              -1.337
-1.164              -1.338
-0.909              -1.340
-1.081              -1.343
-1.277              -1.343
-1.430              -1.338
-1.273              -1.337
-1.199              -1.337
-1.206              -1.341
-1.201              -1.340
-0.866              -1.342
-0.961              -1.341
-1.043              -1.338
-1.038              -1.337
-0.744              -1.341
-0.904              -1.341
-0.954              -1.342
-1.260              -1.341
-1.030              -1.341
-1.133              -1.337
-1.281              -1.338
-1.418              -1.338
-1.342              -1.342
-1.196              -1.341
-0.986              -1.341
-1.103              -1.340
-1.052              -1.338
-1.119              -1.341
-1.006              -1.338
-0.598              -1.343
-0.841              -1.341
-0.839              -1.338
-1.005              -1.338
-0.950              -1.337
-1.082              -1.341
-1.067              -1.343
-1.140              -1.340
-1.198              -1.340
-0.967              -1.337
-1.047              -1.338
-0.899              -1.341
-1.014              -1.342
-1.031              -1.340
-0.986              -1.340
-0.973              -1.337
-0.981              -1.337
-0.937              -1.338
-0.960              -1.341
-0.855              -1.343
-0.923              -1.341
-0.920              -1.341
-0.853              -1.336
-0.838              -1.337
-0.930              -1.338
-0.834              -1.342
-0.979              -1.342
-0.870              -1.340
-0.741              -1.340
-0.785              -1.338
-0.797              -1.341
-0.883              -1.341
-1.049              -1.343
-1.196              -1.345
-1.189              -1.341
-1.002              -1.338
-1.067              -1.341
-0.961              -1.340
-0.914              -1.343
-1.019              -1.342
-1.105              -1.340
-0.869              -1.341
-0.822              -1.337
-0.958              -1.340
-0.717              -1.341
-0.763              -1.343
-0.986              -1.338
-1.034              -1.341
-0.993              -1.336
-0.959              -1.341
-1.129              -1.341
-1.197              -1.343
-1.216              -1.343
-1.175              -1.341
-1.140              -1.337
-1.118              -1.337
-0.950              -1.340
-1.011              -1.342
-1.138              -1.343
-1.196              -1.340
-1.362              -1.338
-1.157              -1.337
-1.348              -1.338
-1.323              -1.341
-1.314              -1.343
-1.231              -1.341
-1.332              -1.341
-1.367              -1.340
-1.325              -1.338
-1.253              -1.341
-1.065              -1.343
-1.087              -1.342
-1.082              -1.341
-1.206              -1.337
-1.129              -1.337
-0.949              -1.341
-1.068              -1.338
-1.070              -1.342
-1.133              -1.340
-1.098              -1.340
-0.983              -1.337
-0.823              -1.337
-0.674              -1.340
-0.734              -1.341
-0.688              -1.345
-0.670              -1.338
-0.584              -1.337
-0.717              -1.337
-0.533              -1.338
-0.880              -1.342
-0.902              -1.343
-1.053              -1.338
-1.020              -1.341
-0.669              -1.337
-0.978              -1.340
-1.030              -1.338
-1.204              -1.342
-1.058              -1.341
-0.894              -1.337
-1.113              -1.337
-1.159              -1.341
-0.961              -1.340
-1.278              -1.342
-1.187              -1.341
-1.240              -1.341
-1.137              -1.337
-1.072              -1.340
-0.936              -1.341
-0.916              -1.343
-0.997              -1.343
-0.932              -1.338
-0.923              -1.337
-1.218              -1.337
-1.432              -1.341
-1.440              -1.341
-1.098              -1.343
-1.038              -1.341
-0.857              -1.338
-1.238              -1.337
-1.245              -1.341
-1.110              -1.340
-0.996              -1.343
-1.269              -1.340
-1.372              -1.338
-1.273              -1.338
-1.149              -1.341
-1.180              -1.341
-1.220              -1.341
-0.941              -1.343
-0.968              -1.341
-0.705              -1.341
-0.813              -1.337
-1.109              -1.338
-0.951              -1.340
-0.884              -1.343
-0.850              -1.342
-0.921              -1.340
-0.808              -1.336
-0.746              -1.337
-0.666              -1.341
-0.898              -1.340
-1.093              -1.342
-1.006              -1.342
-1.044              -1.340
-1.053              -1.337
-1.028              -1.341
-0.951              -1.341
-0.708              -1.343
-0.836              -1.342
-0.931              -1.341
-0.856              -1.337
-1.009              -1.337
-1.109              -1.340
-1.220              -1.342
-1.163              -1.343
-0.814              -1.341
-1.089              -1.341
-1.306              -1.338
-1.383              -1.340
-1.164              -1.341
-1.099              -1.343
-1.072              -1.341
-1.040              -1.337
-0.814              -1.337
-1.015              -1.341
-1.126              -1.343
-0.917              -1.345
-0.889              -1.338
-1.058              -1.340
-0.843              -1.336
-0.642              -1.340
-1.011              -1.341
-0.889              -1.338
-0.768              -1.343
-1.171              -1.340
-1.287              -1.340
-1.405              -1.338
-1.272              -1.340
-1.343              -1.341
-1.180              -1.345
-1.170              -1.340
-1.314              -1.340
-1.076              -1.337
-1.100              -1.341
-1.173              -1.341
-0.697              -1.342
-1.067              -1.340
-1.301              -1.340
-1.272              -1.337
-1.068              -1.338
-0.886              -1.341
-0.981              -1.343
-1.238              -1.342
-1.347              -1.340
-0.968              -1.337
-1.151              -1.338
-1.215              -1.341
-1.290              -1.343
-1.404              -1.343
-1.068              -1.341
-1.093              -1.340
-1.099              -1.336
-0.942              -1.341
-0.748              -1.341
-0.975              -1.342
-0.862              -1.341
-0.487              -1.340
-0.559              -1.337
-0.834              -1.337
-1.135              -1.341
-0.897              -1.342
-1.030              -1.342
-0.945              -1.340
-0.975              -1.337
-1.001              -1.337
-0.965              -1.341
-1.196              -1.341
-0.926              -1.343
-0.986              -1.340
-1.164              -1.341
-1.007              -1.336
-1.136              -1.341
-1.220              -1.340
-1.151              -1.342
-1.232              -1.341
-1.038              -1.341
-0.939              -1.337
-0.818              -1.338
-1.142              -1.341
-0.954              -1.341
-0.839              -1.343
-0.951              -1.342
-0.916              -1.341
-0.767              -1.337
-0.911              -1.336
-1.128              -1.341
-1.423              -1.342
-1.502              -1.343
-1.351              -1.340
-1.301              -1.337
-1.217              -1.338
-1.117              -1.341
-1.174              -1.342
-0.860              -1.343
-1.061              -1.340
-0.978              -1.337
-0.893              -1.337
-0.496              -1.341
-0.664              -1.341
-0.988              -1.342
-1.201              -1.342
-1.072              -1.338
-1.149              -1.336
-0.996              -1.337
-0.956              -1.341
-0.968              -1.342
-0.974              -1.341
-1.151              -1.341
-1.149              -1.337
-1.048              -1.338
-0.950              -1.341
-0.870              -1.345
-0.802              -1.342
-0.836              -1.340
-0.799              -1.337
-0.965              -1.337
-0.833              -1.340
-0.879              -1.338
-1.042              -1.343
-1.121              -1.341
-1.070              -1.341
-1.082              -1.337
-0.651              -1.341
-1.000              -1.338
-1.184              -1.342
-0.945              -1.341
-1.024              -1.341
-1.385              -1.337
-1.431              -1.337
-1.225              -1.341
-1.235              -1.342
-1.180              -1.342
-1.365              -1.341
-0.997              -1.337
-1.129              -1.338
-0.897              -1.337
-0.719              -1.340
-1.039              -1.342
-0.829              -1.342
-0.783              -1.341
-0.909              -1.337
-0.804              -1.341
-1.003              -1.341
-0.935              -1.343
-0.819              -1.342
-1.147              -1.341
-0.893              -1.337
-0.771              -1.338
-1.178              -1.338
-1.070              -1.342
-1.221              -1.343
-1.229              -1.341
-1.372              -1.341
-1.290              -1.337
-0.931              -1.341
-0.946              -1.338
-1.085              -1.342
-1.204              -1.341
-1.390              -1.341
-1.348              -1.337
-1.100              -1.337
-0.866              -1.338
-0.968              -1.342
-1.062              -1.342
-1.225              -1.338
-1.206              -1.336
-1.104              -1.337
-1.175              -1.341
-1.201              -1.341
-1.235              -1.343
-1.039              -1.342
-1.194              -1.341
-1.243              -1.337
-1.150              -1.338
-1.260              -1.341
-1.370              -1.341
-1.352              -1.342
-0.921              -1.342
-0.642              -1.341
-0.878              -1.338
-0.986              -1.337
-1.035              -1.338
-1.138              -1.345
-0.796              -1.343
-0.706              -1.341
-0.850              -1.337
-0.778              -1.337
-0.995              -1.338
-1.109              -1.341
-0.911              -1.342
-1.093              -1.341
-1.170              -1.341
-1.048              -1.337
-1.001              -1.340
-0.965              -1.341
-1.066              -1.342
-1.309              -1.342
-1.179              -1.340
-1.355              -1.338
-1.315              -1.337
-1.067              -1.341
-0.880              -1.343
-1.133              -1.343
-1.273              -1.338
-1.154              -1.341
-1.241              -1.338
-1.136              -1.341
-1.044              -1.341
-0.833              -1.345
-0.641              -1.341
-0.834              -1.341
-0.987              -1.337
-0.920              -1.337
-0.912              -1.341
-0.819              -1.342
-0.986              -1.342
-1.104              -1.340
-0.911              -1.338
-0.598              -1.338
-0.823              -1.341
-1.015              -1.342
-1.131              -1.342
-0.651              -1.338
-0.950              -1.341
-1.054              -1.336
-1.081              -1.340
-0.956              -1.340
-1.271              -1.342
-1.096              -1.340
-1.002              -1.341
-1.043              -1.338
-1.343              -1.340
-1.357              -1.341
-1.246              -1.345
-1.299              -1.343
-1.224              -1.340
-1.081              -1.338
-1.141              -1.337
-1.016              -1.341
-1.057              -1.343
-0.936              -1.341
-1.252              -1.340
-1.287              -1.337
-1.230              -1.337
-1.042              -1.341
-1.057              -1.342
-1.286              -1.342
-1.342              -1.340
-1.291              -1.341
-1.238              -1.337
-1.230              -1.338
-1.208              -1.345
-1.239              -1.342
-0.956              -1.340
-0.787              -1.336
-0.883              -1.338
-0.783              -1.337
-0.824              -1.340
-0.837              -1.341
-1.080              -1.342
-0.900              -1.338
-1.010              -1.340
-0.969              -1.337
-0.746              -1.341
-0.871              -1.340
-0.968              -1.342
-0.941              -1.342
-0.740              -1.341
-0.680              -1.337
-0.811              -1.341
-0.675              -1.341
-0.909              -1.343
-0.951              -1.342
-0.883              -1.338
-0.819              -1.337
-0.874              -1.338
-0.914              -1.341
-0.889              -1.341
-1.067              -1.342
-1.202              -1.341
-1.484              -1.337
-1.403              -1.338
-1.190              -1.341
-1.159              -1.341
-1.220              -1.341
-1.246              -1.342
-1.276              -1.338
-1.109              -1.336
-1.101              -1.341
-0.839              -1.341
-1.009              -1.342
-1.301              -1.342
-1.070              -1.340
-1.272              -1.341
-1.216              -1.337
-1.224              -1.340
-0.958              -1.343
-0.975              -1.343
-1.068              -1.341
-1.170              -1.340
-1.188              -1.338
-1.031              -1.341
-1.020              -1.345
-1.067              -1.345
-0.753              -1.341
-0.965              -1.336
-1.062              -1.336
-0.886              -1.341
-1.038              -1.341
-1.038              -1.342
-1.015              -1.338
-0.969              -1.341
-0.967              -1.337
-1.033              -1.341
-1.126              -1.341
-1.094              -1.345
-1.128              -1.340
-0.861              -1.341
-0.940              -1.338
-0.643              -1.336
-0.783              -1.340
-0.946              -1.343
-0.890              -1.342
-1.061              -1.341
-1.080              -1.338
-1.043              -1.336
-1.024              -1.336
-0.970              -1.340
-0.964              -1.342
-1.085              -1.342
-1.045              -1.340
-0.965              -1.340
-1.136              -1.338
-1.184              -1.341
-1.006              -1.340
-0.783              -1.343
-0.842              -1.340
-0.981              -1.340
-0.785              -1.337
-0.963              -1.341
-0.797              -1.341
-1.021              -1.341
-0.900              -1.343
-0.785              -1.340
-1.180              -1.337
-0.993              -1.338
-0.786              -1.341
-1.093              -1.342
-0.921              -1.342
-1.119              -1.341
-1.282              -1.341
-1.249              -1.337
-1.301              -1.341
-1.049              -1.341
-1.042              -1.342
-1.189              -1.340
-1.351              -1.340
-1.301              -1.337
-1.370              -1.340
-1.291              -1.345
-1.031              -1.342
-1.052              -1.341
-1.037              -1.337
-1.151              -1.337
-1.199              -1.340
-1.108              -1.341
-0.998              -1.342
-1.035              -1.341
-0.815              -1.340
-1.062              -1.338
-1.082              -1.340
-1.031              -1.341
-1.029              -1.342
-0.977              -1.342
-1.295              -1.340
-1.126              -1.338
-1.105              -1.337
-1.058              -1.341
-1.140              -1.345
-1.156              -1.343
-1.045              -1.340
-1.142              -1.340
-1.196              -1.338
-0.937              -1.341
-0.992              -1.340
-0.991              -1.342
-0.956              -1.341
-0.568              -1.341
-0.643              -1.336
-0.791              -1.341
-1.007              -1.338
-0.862              -1.338
-1.012              -1.343
-0.773              -1.341
-0.960              -1.341
-0.795              -1.338
-0.941              -1.337
-0.584              -1.341
-0.802              -1.342
-0.960              -1.342
-0.851              -1.341
-1.072              -1.337
-1.104              -1.337
-1.409              -1.341
-1.348              -1.340
-1.436              -1.342
-1.311              -1.341
-1.234              -1.336
-1.215              -1.337
-0.996              -1.343
-1.098              -1.340
-0.828              -1.345
-1.045              -1.340
-1.156              -1.341
-1.229              -1.333
-0.987              -1.341
-0.885              -1.340
-0.787              -1.343
-0.587              -1.341
-0.833              -1.342
-0.945              -1.336
-1.068              -1.337
-1.159              -1.341
-1.206              -1.340
-0.993              -1.345
-1.056              -1.338
-1.220              -1.341
-1.308              -1.337
-1.017              -1.338
-1.133              -1.337
-1.196              -1.342
-1.210              -1.341
-1.107              -1.338
-1.146              -1.337
-1.145              -1.338
-1.117              -1.341
-0.913              -1.342
-1.067              -1.343
-1.246              -1.341
-1.297              -1.341
-0.936              -1.340
-0.925              -1.341
-1.021              -1.345
-1.356              -1.342
-1.244              -1.336
-1.220              -1.337
-0.991              -1.336
-1.016              -1.341
-0.875              -1.342
-0.876              -1.342
-0.991              -1.340
-0.758              -1.340
-0.839              -1.337
-0.961              -1.340
-1.073              -1.346
-1.173              -1.342
-1.137              -1.341
-1.086              -1.337
-0.996              -1.337
-1.009              -1.341
-1.250              -1.343
-1.081              -1.345
-1.230              -1.341
-0.984              -1.338
-1.016              -1.336
-0.837              -1.340
-1.001              -1.341
-0.894              -1.343
-0.799              -1.341
-0.968              -1.340
-1.089              -1.338
-0.897              -1.341
-0.514              -1.338
-0.850              -1.343
-0.697              -1.341
-1.002              -1.341
-1.068              -1.337
-1.099              -1.341
-1.040              -1.340
-1.127              -1.342
-1.194              -1.342
-1.058              -1.341
-1.115              -1.337
-0.967              -1.337
-1.066              -1.341
-0.906              -1.342
-1.023              -1.342
-1.123              -1.341
-0.928              -1.337
-1.026              -1.337
-0.865              -1.340
-0.951              -1.341
-0.934              -1.342
-1.047              -1.341
-1.179              -1.342
-1.336              -1.341
-1.367              -1.337
-1.260              -1.338
-1.323              -1.341
-1.211              -1.342
-1.086              -1.341
-0.934              -1.341
-1.084              -1.337
-1.135              -1.338
-0.892              -1.341
-1.119              -1.345
-1.273              -1.342
-1.226              -1.341
-1.072              -1.336
-1.047              -1.338
-0.978              -1.341
-1.196              -1.343
-1.084              -1.343
-1.067              -1.340
-0.895              -1.340
-0.918              -1.337
-0.834              -1.338
-0.792              -1.341
-0.846              -1.345
-1.068              -1.341
-0.833              -1.341
-0.973              -1.337
-1.194              -1.337
-1.421              -1.341
-1.332              -1.343
-1.016              -1.345
-0.944              -1.341
-1.180              -1.337
-0.945              -1.337
-0.956              -1.341
-1.110              -1.342
-1.154              -1.343
-1.179              -1.341
-1.308              -1.340
-1.220              -1.338
-0.804              -1.340
-0.797              -1.341
-1.020              -1.343
-1.138              -1.343
-1.254              -1.340
-1.211              -1.338
-1.246              -1.337
-1.145              -1.341
-0.921              -1.343
-0.890              -1.342
-0.783              -1.341
-0.804              -1.337
-0.926              -1.338
-0.646              -1.341
-1.072              -1.342
-0.652              -1.343
-0.998              -1.341
-1.244              -1.338
-1.213              -1.336
-1.189              -1.341
-1.138              -1.343
-1.258              -1.342
-0.974              -1.340
-1.171              -1.337
-1.185              -1.337
-1.033              -1.341
-1.151              -1.340
-1.259              -1.343
-1.306              -1.340
-1.196              -1.340
-1.241              -1.337
-1.075              -1.341
-0.824              -1.341
-0.871              -1.343
-0.791              -1.343
-0.721              -1.342
-1.035              -1.340
-1.068              -1.336
-1.154              -1.338
-0.973              -1.342
-1.073              -1.342
-1.225              -1.340
-1.165              -1.340
-1.096              -1.337
-1.066              -1.338
-1.073              -1.341
-1.212              -1.342
-1.043              -1.340
-1.023              -1.340
-1.006              -1.340
-0.902              -1.337
-0.982              -1.340
-0.880              -1.345
-0.855              -1.343
-0.989              -1.341
-1.039              -1.337
-0.890              -1.337
-1.129              -1.341
-0.656              -1.341
-0.834              -1.342
-0.958              -1.341
-0.654              -1.340
-0.740              -1.338
-0.720              -1.336
-0.727              -1.341
-0.685              -1.342
-0.838              -1.342
-0.584              -1.340
-0.804              -1.338
-0.906              -1.337
-1.065              -1.340
-1.058              -1.340
-0.917              -1.343
-1.017              -1.341
-0.955              -1.341
-0.995              -1.337
-0.898              -1.337
-1.104              -1.340
-1.124              -1.342
-0.834              -1.342
-1.188              -1.341
-1.159              -1.337
-1.311              -1.337
-1.260              -1.341
-1.220              -1.341
-1.436              -1.343
-1.460              -1.341
-1.129              -1.340
-1.016              -1.338
-1.207              -1.338
-1.149              -1.341
-1.276              -1.342
-1.011              -1.341
-1.170              -1.341
-1.324              -1.338
-1.285              -1.337
-1.188              -1.341
-1.039              -1.341
-0.878              -1.345
-0.916              -1.340
-0.998              -1.340
-0.496              -1.337
-0.965              -1.341
-1.221              -1.340
-1.350              -1.343
-1.300              -1.342
-1.384              -1.338
-1.066              -1.337
-1.006              -1.338
-1.068              -1.340
-1.346              -1.343
-1.220              -1.342
-1.038              -1.342
-1.110              -1.341
-0.956              -1.338
-0.946              -1.337
-0.972              -1.338
-0.855              -1.341
-0.571              -1.343
-0.773              -1.342
-1.085              -1.341
-1.000              -1.338
-0.940              -1.337
-1.207              -1.341
-1.154              -1.342
-1.098              -1.342
-1.122              -1.341
-0.940              -1.337
-1.100              -1.337
-1.080              -1.340
-0.926              -1.342
-0.899              -1.342
-1.010              -1.340
-0.965              -1.341
-1.113              -1.337
-1.104              -1.336
-1.099              -1.341
-0.906              -1.341
-0.792              -1.343
-0.935              -1.341
-0.853              -1.338
-1.017              -1.338
-0.913              -1.340
-1.155              -1.343
-1.129              -1.343
-0.911              -1.341
-0.963              -1.338
-0.986              -1.336
-0.860              -1.341
-0.841              -1.341
-0.974              -1.342
-1.087              -1.342
-1.076              -1.340
-1.042              -1.338
-0.802              -1.341
-1.038              -1.340
-1.044              -1.342
-1.165              -1.342
-1.093              -1.341
-0.717              -1.337
-0.894              -1.337
-0.867              -1.341
-0.888              -1.341
-1.031              -1.341
-0.961              -1.341
-0.865              -1.341
-1.016              -1.337
-0.934              -1.338
-1.192              -1.341
-1.117              -1.342
-1.175              -1.340
-1.145              -1.340
-1.113              -1.338
-1.278              -1.337
-1.129              -1.341
-1.196              -1.342
-1.213              -1.343
-1.378              -1.341
-1.423              -1.341
-1.379              -1.338
-1.398              -1.341
-1.308              -1.341
-1.147              -1.343
-1.052              -1.345
-0.916              -1.341
-1.035              -1.337
-0.869              -1.337
-0.670              -1.340
-0.640              -1.342
-0.982              -1.341
-0.735              -1.341
-0.615              -1.341
-0.839              -1.338
-1.132              -1.341
-1.266              -1.342
-1.072              -1.343
-0.894              -1.341
-0.828              -1.337
-1.012              -1.338
-1.087              -1.341
-1.121              -1.342
-1.138              -1.342
-1.043              -1.341
-0.848              -1.340
-0.864              -1.337
-1.025              -1.337
-1.193              -1.340
-1.241              -1.341
-1.372              -1.342
-1.308              -1.340
-0.975              -1.337
-0.927              -1.336
-1.131              -1.341
-1.012              -1.342
-1.160              -1.342
-1.063              -1.340
-0.885              -1.341
-1.003              -1.338
-0.958              -1.341
-0.951              -1.341
-1.068              -1.342
-0.855              -1.338
-0.824              -1.340
-0.753              -1.337
-0.871              -1.336
-0.996              -1.341
-1.124              -1.341
-0.921              -1.343
-1.067              -1.340
-1.071              -1.338
-1.245              -1.337
-1.182              -1.341
-1.498              -1.341
-1.579              -1.342
-1.451              -1.341
-1.520              -1.341
-1.257              -1.337
-1.151              -1.341
-0.956              -1.340
-0.904              -1.341
-0.857              -1.345
-1.099              -1.341
-1.103              -1.341
-1.058              -1.336
-1.054              -1.341
-1.149              -1.341
-1.063              -1.342
-1.024              -1.341
-0.785              -1.340
-1.014              -1.337
-0.981              -1.341
-0.960              -1.340
-1.042              -1.343
-1.183              -1.343
-0.930              -1.340
-0.911              -1.337
-0.977              -1.338
-1.207              -1.341
-1.129              -1.342
-1.211              -1.343
-1.174              -1.341
-1.166              -1.338
-1.089              -1.337
-0.965              -1.341
-0.552              -1.341
-0.706              -1.343
-1.007              -1.340
-0.967              -1.340
-1.063              -1.337
-0.838              -1.337
-0.899              -1.338
-0.641              -1.342
-0.774              -1.342
-1.104              -1.345
-1.216              -1.341
-1.388              -1.337
-1.087              -1.337
-1.357              -1.341
-1.339              -1.341
-0.913              -1.342
-0.903              -1.341
-0.950              -1.340
-0.763              -1.337
-0.935              -1.338
-0.940              -1.340
-0.969              -1.342
-1.187              -1.338
-1.098              -1.341
-1.290              -1.337
-1.398              -1.341
-1.391              -1.341
-1.444              -1.343
-1.179              -1.342
-1.226              -1.341
-1.100              -1.337
-1.062              -1.336
-1.007              -1.341
-0.904              -1.342
-1.026              -1.343
-0.705              -1.340
-0.746              -1.341
-1.035              -1.337
-1.226              -1.337
-0.693              -1.341
-0.955              -1.342
-1.109              -1.342
-1.035              -1.340
-1.239              -1.340
-1.098              -1.337
-1.084              -1.341
-1.318              -1.341
-0.921              -1.343
-0.974              -1.340
-1.175              -1.341
-1.283              -1.337
-1.310              -1.336
-1.000              -1.341
-0.951              -1.343
-1.103              -1.341
-1.398              -1.341
-1.179              -1.337
-1.302              -1.337
-1.108              -1.341
-1.059              -1.342
-0.867              -1.342
-0.869              -1.341
-1.065              -1.341
-1.151              -1.337
-1.073              -1.340
-1.226              -1.341
-0.758              -1.342
-0.954              -1.340
-1.003              -1.341
-1.062              -1.338
-0.856              -1.337
-0.850              -1.341
-0.951              -1.343
-0.802              -1.342
-1.024              -1.341
-0.832              -1.338
-1.005              -1.338
-0.884              -1.340
-0.727              -1.341
-0.911              -1.343
-0.932              -1.342
-0.819              -1.340
-0.949              -1.337
-0.935              -1.337
-0.973              -1.340
-1.190              -1.341
-1.095              -1.338
-0.935              -1.340
-1.026              -1.337
-1.164              -1.338
-1.328              -1.341
-1.066              -1.343
-1.198              -1.342
-0.917              -1.341
-1.039              -1.341
-1.094              -1.337
-0.880              -1.341
-1.161              -1.341
-1.093              -1.343
-1.123              -1.343
-1.061              -1.341
-1.379              -1.337
-1.259              -1.337
-1.301              -1.341
-1.030              -1.342
-1.087              -1.343
-1.196              -1.340
-1.333              -1.341
-1.358              -1.337
-1.304              -1.341
-1.163              -1.341
-1.150              -1.343
-1.002              -1.341
-1.054              -1.341
-0.946              -1.337
-0.786              -1.336
-0.683              -1.338
-0.736              -1.342
-1.080              -1.338
-1.245              -1.341
-0.927              -1.338
-0.951              -1.338
-0.763              -1.341
-0.815              -1.345
-0.785              -1.342
-0.894              -1.341
-0.860              -1.338
-0.969              -1.336
-1.000              -1.341
-0.895              -1.343
-0.816              -1.345
-0.890              -1.340
-0.844              -1.340
-0.730              -1.337
-0.844              -1.338
-0.928              -1.341
-0.649              -1.343
-0.864              -1.341
-0.641              -1.337
-0.833              -1.337
-0.551              -1.338
-1.031              -1.341
-0.969              -1.342
-1.194              -1.341
-1.296              -1.342
-1.350              -1.337
-1.295              -1.340
-1.433              -1.340
-1.537              -1.342
-1.344              -1.338
-1.137              -1.341
-1.193              -1.338
-0.825              -1.338
-1.037              -1.341
-1.221              -1.345
-1.291              -1.343
-1.236              -1.341
-0.733              -1.337
-0.967              -1.337
-1.098              -1.338
-1.308              -1.343
-1.150              -1.343
-1.099              -1.340
-1.257              -1.338
-1.319              -1.337
-1.278              -1.340
-1.180              -1.338
-1.057              -1.338
-1.099              -1.342
-1.082              -1.340
-1.012              -1.341
-0.909              -1.337
-0.921              -1.341
-0.852              -1.341
-0.865              -1.343
-1.006              -1.341
-0.927              -1.341
-0.895              -1.337
-1.080              -1.337
-1.072              -1.338
-1.033              -1.343
-0.844              -1.342
-0.687              -1.341
-0.948              -1.337
-0.858              -1.341
-1.019              -1.341
-1.137              -1.343
-1.124              -1.341
-1.243              -1.341
-1.314              -1.341
-1.230              -1.337
-1.007              -1.337
-0.893              -1.338
-0.767              -1.342
-1.002              -1.343
-1.045              -1.340
-1.180              -1.337
-0.778              -1.338
-0.958              -1.338
-1.070              -1.340
-0.799              -1.342
-1.020              -1.341
-1.093              -1.341
-1.169              -1.338
-1.085              -1.341
-0.964              -1.341
-1.049              -1.342
-1.093              -1.341
-1.136              -1.341
-1.054              -1.336
-1.196              -1.340
-0.890              -1.341
-1.031              -1.341
-0.615              -1.342
-0.850              -1.340
-0.984              -1.341
-1.082              -1.337
-1.138              -1.340
-1.107              -1.343
-1.299              -1.343
-1.124              -1.338
-0.986              -1.341
-1.173              -1.336
-0.888              -1.340
-1.150              -1.341
-1.294              -1.342
-1.218              -1.341
-1.254              -1.340
-1.243              -1.336
-1.154              -1.337
-1.274              -1.340
-1.338              -1.342
-1.023              -1.343
-0.941              -1.341
-0.524              -1.341
-0.772              -1.338
-1.087              -1.338
-1.098              -1.341
-0.875              -1.343
-0.926              -1.341
-0.987              -1.341
-1.124              -1.337
-0.880              -1.338
-0.931              -1.340
-1.067              -1.343
-1.087              -1.345
-1.252              -1.341
-1.254              -1.337
-1.206              -1.337
-0.940              -1.341
-1.128              -1.345
-1.028              -1.342
-1.038              -1.341
-0.973              -1.341
-0.939              -1.337
-1.006              -1.341
-1.054              -1.341
-0.953              -1.343
-0.913              -1.342
-0.975              -1.340
-1.089              -1.337
-0.925              -1.338
-0.983              -1.341
-1.052              -1.340
-1.108              -1.342
-0.861              -1.342
-0.699              -1.340
-0.881              -1.338
-1.082              -1.337
-1.040              -1.338
-1.096              -1.343
-1.128              -1.345
-0.989              -1.341
-0.785              -1.337
-0.727              -1.336
-1.019              -1.341
-1.099              -1.340
-0.975              -1.343
-1.073              -1.342
-1.052              -1.341
-1.047              -1.337
-1.019              -1.341
-0.890              -1.341
-0.988              -1.343
-0.698              -1.338
-0.842              -1.341
-0.797              -1.337
-0.884              -1.341
-0.819              -1.338
-1.007              -1.343
-1.180              -1.342
-1.190              -1.340
-1.217              -1.337
-1.282              -1.337
-1.121              -1.340
-1.067              -1.342
-1.159              -1.342
-1.149              -1.340
-0.946              -1.337
-1.089              -1.338
-0.967              -1.341
-1.194              -1.342
-1.057              -1.342
-1.266              -1.341
-1.011              -1.338
-1.034              -1.338
-0.972              -1.341
-1.003              -1.342
-1.207              -1.343
-0.983              -1.338
-1.211              -1.341
-1.164              -1.337
-1.225              -1.340
-1.164              -1.341
-1.100              -1.342
-1.011              -1.340
-1.103              -1.341
-0.766              -1.337
-0.416              -1.337
-0.953              -1.341
-1.023              -1.343
-0.917              -1.342
-1.019              -1.340
-1.190              -1.337
-1.113              -1.337
-1.226              -1.340
-1.129              -1.341
-1.154              -1.342
-0.836              -1.340
-0.716              -1.341
-0.895              -1.337
-1.133              -1.340
-1.104              -1.341
-1.077              -1.342
-1.137              -1.342
-1.025              -1.340
-1.057              -1.337
-0.610              -1.337
-0.861              -1.340
-0.883              -1.342
-0.979              -1.343
-1.137              -1.340
-1.034              -1.341
-0.988              -1.337
-1.034              -1.337
-1.040              -1.341
-0.967              -1.341
-0.941              -1.342
-1.029              -1.343
-0.781              -1.340
-0.931              -1.337
-1.124              -1.340
-1.419              -1.340
-1.478              -1.345
-1.579              -1.341
-1.524              -1.340
-1.526              -1.336
-1.435              -1.337
-1.316              -1.341
-1.328              -1.342
-1.080              -1.342
-1.193              -1.341
-1.085              -1.338
-1.159              -1.337
-0.665              -1.340
-1.108              -1.338
-1.211              -1.343
-1.206              -1.343
-1.160              -1.341
-1.146              -1.337
-1.096              -1.341
-0.926              -1.340
-1.031              -1.343
-0.858              -1.338
-0.842              -1.340
-0.975              -1.341
-1.059              -1.336
-0.989              -1.341
-1.084              -1.340
-0.904              -1.343
-0.745              -1.340
-1.056              -1.341
-0.930              -1.338
-1.117              -1.336
-1.253              -1.340
-1.149              -1.342
-0.839              -1.340
-0.853              -1.340
-1.009              -1.337
-0.797              -1.338
-0.866              -1.341
-0.949              -1.345
-1.025              -1.343
-1.017              -1.340
-1.179              -1.337
-1.295              -1.337
-1.110              -1.341
-0.764              -1.341
-1.023              -1.342
-0.782              -1.341
-0.914              -1.338
-1.119              -1.337
-1.024              -1.341
-0.809              -1.342
-1.073              -1.343
-0.906              -1.338
-1.073              -1.341
-1.084              -1.337
-1.222              -1.340
-0.972              -1.341
-1.044              -1.345
-0.998              -1.341
-1.001              -1.341
-1.090              -1.337
-0.935              -1.338
-1.118              -1.341
-1.075              -1.338
-0.950              -1.343
-1.038              -1.340
-1.048              -1.340
-0.979              -1.337
-1.029              -1.337
-0.961              -1.341
-1.128              -1.345
-1.156              -1.342
-1.182              -1.340
-1.357              -1.341
-1.135              -1.337
-1.183              -1.341
-1.245              -1.340
-1.056              -1.343
-1.193              -1.340
-0.982              -1.341
-1.010              -1.337
-1.005              -1.337
-1.035              -1.338
-1.026              -1.343
-0.974              -1.338
-0.937              -1.341
-0.809              -1.340
-0.883              -1.337
-0.970              -1.341
-1.196              -1.342
-1.304              -1.343
-0.995              -1.341
-1.180              -1.337
-0.958              -1.337
-1.028              -1.338
-1.245              -1.342
-1.085              -1.341
-0.881              -1.343
-0.967              -1.341
-0.799              -1.337
-0.978              -1.340
-0.733              -1.338
-0.769              -1.343
-0.666              -1.341
-0.637              -1.341
-0.791              -1.340
-0.893              -1.338
-1.206              -1.341
-1.038              -1.341
-0.673              -1.343
-0.897              -1.341
-1.056              -1.341
-1.184              -1.337
-1.277              -1.340
-1.350              -1.341
-1.137              -1.343
-1.249              -1.340
-0.715              -1.341
-0.925              -1.338
-0.942              -1.340
-1.222              -1.341
-1.290              -1.343
-0.982              -1.341
-1.149              -1.341
-1.213              -1.338
-1.281              -1.341
-1.255              -1.341
-1.164              -1.343
-1.129              -1.343
-1.063              -1.340
-0.986              -1.337
-1.206              -1.338
-1.323              -1.341
-1.005              -1.342
-1.016              -1.342
-1.311              -1.340
-1.325              -1.340
-1.220              -1.341
-1.226              -1.338
-1.099              -1.341
-1.198              -1.340
-0.753              -1.345
-0.904              -1.340
-1.105              -1.337
-0.875              -1.336
-0.925              -1.340
-0.950              -1.340
-0.916              -1.343
-0.936              -1.343
-1.006              -1.340
-0.954              -1.338
-0.988              -1.338
-1.042              -1.341
-0.951              -1.342
-0.883              -1.341
-1.093              -1.340
-0.974              -1.338
-0.975              -1.341
-0.768              -1.341
-0.790              -1.343
-0.981              -1.340
-1.203              -1.341
-0.852              -1.336
-1.093              -1.336
-1.280              -1.340
-1.224              -1.343
-0.935              -1.342
-1.141              -1.341
-1.098              -1.338
-1.156              -1.338
-1.190              -1.340
-1.096              -1.341
-1.031              -1.343
-0.926              -1.340
-0.829              -1.341
-0.992              -1.337
-0.893              -1.337
-1.035              -1.341
-1.047              -1.342
-0.969              -1.342
-0.799              -1.340
-0.926              -1.338
-0.857              -1.338
-0.885              -1.340
-0.843              -1.340
-1.150              -1.342
-0.927              -1.341
-1.077              -1.341
-1.059              -1.338
-0.584              -1.341
-0.617              -1.341
-0.833              -1.342
-1.058              -1.340
-1.131              -1.341
-1.067              -1.337
-1.020              -1.338
-1.146              -1.340
-1.095              -1.343
-1.197              -1.342
-1.179              -1.341
-1.059              -1.340
-0.738              -1.337
-0.736              -1.341
-0.741              -1.341
-1.095              -1.343
-1.073              -1.343
-1.324              -1.340
-1.347              -1.341
-1.246              -1.337
-1.378              -1.341
-0.989              -1.341
-0.853              -1.342
-1.108              -1.341
-1.138              -1.340
-1.159              -1.340
-1.336              -1.338
-1.421              -1.341
-1.389              -1.343
-1.314              -1.343
-1.305              -1.338
-1.194              -1.337
-1.173              -1.337
-1.178              -1.341
-1.169              -1.341
-1.045              -1.343
-0.979              -1.340
-1.016              -1.340
-1.049              -1.338
-1.110              -1.337
-1.079              -1.341
-1.179              -1.341
-0.911              -1.342
-1.017              -1.341
-0.984              -1.341
-0.967              -1.338
-0.866              -1.341
-0.659              -1.341
-0.921              -1.342
-0.839              -1.340
-0.989              -1.341
-1.007              -1.336
-1.141              -1.341
-0.941              -1.340
-1.096              -1.342
-1.067              -1.341
-1.011              -1.341
-0.744              -1.341
-0.823              -1.337
-1.007              -1.341
-0.930              -1.342
-0.841              -1.340
-0.832              -1.343
-0.731              -1.337
-0.875              -1.337
-0.790              -1.340
-0.735              -1.341
-1.038              -1.346
-1.054              -1.341
-1.033              -1.341
-0.960              -1.336
-1.129              -1.338
-1.028              -1.342
-0.961              -1.341
-1.024              -1.342
-0.866              -1.340
-0.768              -1.338
-0.691              -1.337
-0.712              -1.340
-0.836              -1.341
-1.119              -1.342
-1.332              -1.343
-1.269              -1.340
-1.379              -1.337
-1.028              -1.337
-0.926              -1.341
-1.002              -1.343
-1.323              -1.342
-1.483              -1.341
-1.241              -1.338
-1.459              -1.337
-1.271              -1.340
-1.526              -1.340
-1.474              -1.342
-1.418              -1.341
-1.072              -1.341
-1.056              -1.338
-1.118              -1.337
-1.093              -1.341
-1.249              -1.345
-1.236              -1.342
-1.320              -1.341
-1.168              -1.337
-0.997              -1.337
-1.107              -1.341
-0.925              -1.343
-0.702              -1.338
-0.931              -1.341
-0.900              -1.337
-0.930              -1.337
-1.019              -1.340
-0.986              -1.342
-1.038              -1.342
-1.202              -1.340
-1.043              -1.341
-1.057              -1.337
-0.996              -1.337
-0.909              -1.341
-1.129              -1.343
-0.926              -1.342
-0.907              -1.341
-1.035              -1.338
-0.889              -1.338
-1.010              -1.341
-0.954              -1.341
-0.997              -1.342
-1.118              -1.345
-0.964              -1.342
-0.876              -1.338
-0.750              -1.341
-0.671              -1.338
-0.911              -1.342
-0.666              -1.343
-0.671              -1.338
-0.655              -1.337
-1.122              -1.336
-1.143              -1.340
-1.332              -1.342
-1.379              -1.345
-1.357              -1.341
-1.154              -1.340
-1.096              -1.337
-1.140              -1.338
-0.848              -1.341
-0.783              -1.343
-0.864              -1.338
-0.738              -1.342
-0.851              -1.338
-1.001              -1.337
-0.927              -1.340
-0.987              -1.342
-1.065              -1.342
-1.192              -1.338
-1.099              -1.341
-0.852              -1.337
-1.043              -1.341
-1.138              -1.341
-0.921              -1.343
-1.053              -1.345
-1.155              -1.341
-1.179              -1.338
-1.145              -1.337
-1.141              -1.341
-1.124              -1.342
-1.043              -1.340
-0.967              -1.340
-0.967              -1.336
-1.089              -1.337
-1.138              -1.341
-1.212              -1.343
-1.394              -1.340
-1.253              -1.341
-1.137              -1.340
-1.131              -1.338
-0.964              -1.338
-1.124              -1.342
-1.226              -1.343
-1.166              -1.340
-1.180              -1.340
-0.768              -1.338
-1.043              -1.336
-1.105              -1.341
-1.043              -1.342
-0.889              -1.340
-0.794              -1.341
-1.104              -1.338
-1.143              -1.338
-1.169              -1.341
-1.188              -1.341
-1.160              -1.343
-0.870              -1.342
-1.076              -1.341
-1.119              -1.338
-0.782              -1.342
-0.805              -1.343
-1.119              -1.343
-1.025              -1.341
-1.108              -1.336
-1.313              -1.337
-1.295              -1.338
-1.302              -1.341
-1.185              -1.342
-0.556              -1.345
-0.862              -1.337
-0.970              -1.338
-0.992              -1.337
-1.119              -1.340
-1.066              -1.341
-0.833              -1.348
-0.931              -1.340
-1.183              -1.340
-1.087              -1.337
-1.160              -1.340
-0.968              -1.341
-1.052              -1.343
-1.038              -1.343
-1.170              -1.338
-1.292              -1.341
-1.170              -1.337
-0.963              -1.341
-1.193              -1.341
-1.206              -1.343
-1.015              -1.341
-0.624              -1.346
-0.772              -1.336
-0.771              -1.341
-1.173              -1.338
-1.030              -1.342
-1.157              -1.336
-1.142              -1.338
-1.093              -1.338
-0.983              -1.336
-1.091              -1.341
-1.072              -1.352
-1.003              -1.343
-0.982              -1.341
-0.900              -1.338
-1.049              -1.337
-1.089              -1.333
-0.797              -1.341
-0.907              -1.342
-1.061              -1.341
-1.311              -1.341
-1.383              -1.334
-1.500              -1.337
-1.196              -1.341
-1.137              -1.342
-0.951              -1.338
-0.815              -1.345
-0.904              -1.337
-0.894              -1.338
-0.945              -1.340
-1.023              -1.341
-1.096              -1.334
-1.023              -1.341
-0.757              -1.341
-0.506              -1.337
-0.627              -1.340
-0.823              -1.342
-0.965              -1.342
-1.117              -1.340
-1.011              -1.338
-0.895              -1.338
-0.942              -1.338
-0.879              -1.341
-0.874              -1.342
-0.850              -1.342
-0.888              -1.341
-0.665              -1.340
-0.815              -1.337
-0.941              -1.341
-0.941              -1.341
-1.121              -1.345
-1.160              -1.341
-0.978              -1.340
-0.988              -1.336
-0.716              -1.337
-0.777              -1.341
-0.717              -1.342
-1.006              -1.342
-1.154              -1.341
-1.241              -1.341
-1.201              -1.338
-1.353              -1.341
-1.260              -1.343
-1.243              -1.342
-1.231              -1.341
-1.249              -1.341
-1.021              -1.337
-0.808              -1.341
-0.977              -1.341
-1.084              -1.342
-1.220              -1.341
-1.107              -1.334
-1.136              -1.337
-0.772              -1.337
-0.926              -1.341
-1.011              -1.342
-1.049              -1.342
-1.123              -1.341
-1.114              -1.340
-1.220              -1.338
-1.058              -1.341
-1.227              -1.340
-1.239              -1.342
-1.114              -1.342
-1.383              -1.340
-0.862              -1.337
-1.033              -1.340
-0.997              -1.341
-1.076              -1.343
-1.123              -1.340
-1.118              -1.341
-1.255              -1.341
-1.246              -1.337
-0.961              -1.338
-0.988              -1.341
-0.894              -1.341
-1.031              -1.340
-0.948              -1.338
-0.880              -1.337
-0.774              -1.341
-0.894              -1.342
-0.675              -1.342
-0.716              -1.340
-1.037              -1.337
-0.997              -1.337
-1.147              -1.341
-1.086              -1.340
-0.975              -1.342
-1.091              -1.340
-0.895              -1.341
-0.911              -1.338
-0.855              -1.340
-1.157              -1.341
-1.119              -1.342
-1.190              -1.340
-1.136              -1.341
-1.199              -1.337
-0.701              -1.338
-0.758              -1.341
-1.028              -1.342
-1.114              -1.342
-1.280              -1.341
-1.408              -1.337
-1.302              -1.337
-0.946              -1.338
-0.983              -1.341
-1.184              -1.345
-1.149              -1.338
-1.171              -1.341
-1.246              -1.338
-1.076              -1.341
-1.023              -1.341
-1.133              -1.342
-0.722              -1.342
-0.878              -1.338
-1.211              -1.340
-1.411              -1.336
-1.435              -1.338
-1.319              -1.343
-1.047              -1.343
-1.128              -1.340
-1.089              -1.341
-1.154              -1.336
-1.216              -1.341
-1.132              -1.341
-1.249              -1.343
-1.210              -1.341
-1.063              -1.341
-1.165              -1.337
-1.173              -1.338
-1.053              -1.341
-0.934              -1.342
-0.895              -1.342
-0.801              -1.338
-0.920              -1.337
-1.026              -1.338
-1.101              -1.341
-1.226              -1.340
-1.108              -1.343
-1.015              -1.341
-1.047              -1.341
-0.804              -1.337
-0.689              -1.340
-0.804              -1.341
-0.951              -1.343
-1.047              -1.341
-1.024              -1.340
-1.001              -1.337
-1.058              -1.336
-0.881              -1.341
-0.886              -1.342
-0.880              -1.342
-0.890              -1.340
-0.894              -1.340
-1.002              -1.338
-1.082              -1.340
-1.002              -1.341
-0.958              -1.343
-0.668              -1.341
-0.646              -1.341
-0.772              -1.338
-0.652              -1.337
-0.808              -1.341
-0.763              -1.342
-0.755              -1.341
-0.727              -1.341
-0.697              -1.338
-0.758              -1.338
-0.797              -1.340
-0.884              -1.342
-0.753              -1.342
-1.096              -1.341
-1.199              -1.341
-1.367              -1.337
-1.161              -1.341
-0.948              -1.340
-1.131              -1.343
-1.314              -1.341
-1.169              -1.340
-1.260              -1.337
-1.287              -1.336
-1.255              -1.340
-1.328              -1.342
-0.948              -1.342
-1.042              -1.340
-1.174              -1.338
-1.369              -1.337
-1.375              -1.338
-1.150              -1.340
-1.179              -1.343
-0.875              -1.341
-1.093              -1.340
-0.992              -1.337
-1.131              -1.340
-1.112              -1.341
-1.085              -1.341
-1.091              -1.342
-0.982              -1.340
-1.015              -1.338
-1.002              -1.337
-1.056              -1.338
-1.003              -1.341
-1.002              -1.341
-0.893              -1.345
-0.953              -1.341
-0.808              -1.337
-0.575              -1.337
-0.815              -1.338
-1.089              -1.342
-1.231              -1.342
-0.949              -1.341
-1.095              -1.340
-1.230              -1.338
-1.089              -1.341
-1.165              -1.340
-1.175              -1.342
-1.145              -1.342
-1.084              -1.341
-1.038              -1.337
-0.982              -1.337
-0.561              -1.341
-0.841              -1.342
-0.950              -1.342
-0.909              -1.340
-0.729              -1.338
-0.998              -1.337
-0.855              -1.340
-1.231              -1.340
-1.014              -1.342
-1.282              -1.340
-1.119              -1.340
-1.038              -1.337
-1.157              -1.341
-1.230              -1.341
-0.750              -1.345
-0.788              -1.343
-1.109              -1.341
-1.154              -1.338
-1.207              -1.337
-1.413              -1.340
-1.411              -1.343
-1.286              -1.343
-1.164              -1.340
-0.963              -1.341
-1.023              -1.337
-1.003              -1.341
-0.964              -1.341
-0.931              -1.343
-1.026              -1.342
-1.073              -1.340
-1.123              -1.337
-0.855              -1.340
-1.161              -1.341
-1.211              -1.343
-1.075              -1.341
-0.748              -1.338
-0.656              -1.337
-1.166              -1.338
-1.375              -1.340
-1.486              -1.343
-1.515              -1.338
-1.194              -1.341
-1.348              -1.338
-1.240              -1.341
-1.215              -1.341
-1.391              -1.345
-1.436              -1.341
-1.168              -1.341
-1.372              -1.337
-1.021              -1.337
-0.897              -1.336
-0.801              -1.341
-1.049              -1.342
-1.216              -1.340
-1.143              -1.340
-1.057              -1.336
-1.059              -1.336
-1.093              -1.341
-1.016              -1.342
-0.982              -1.342
-0.738              -1.338
-0.744              -1.337
-0.902              -1.338
-0.986              -1.340
-0.948              -1.341
-1.196              -1.345
-1.006              -1.340
-1.197              -1.338
-1.143              -1.337
-1.389              -1.337
-1.127              -1.340
-1.208              -1.342
-0.853              -1.341
-0.921              -1.340
-1.011              -1.337
-1.117              -1.341
-1.206              -1.342
-1.079              -1.342
-0.794              -1.340
-0.879              -1.342
-0.941              -1.337
-0.944              -1.341
-0.967              -1.340
-1.198              -1.343
-1.049              -1.338
-1.119              -1.341
-1.290              -1.336
-1.324              -1.340
-1.222              -1.341
-1.149              -1.342
-0.638              -1.342
-0.838              -1.341
-0.946              -1.337
-1.155              -1.337
-1.146              -1.341
-0.977              -1.343
-1.040              -1.342
-1.059              -1.341
-1.104              -1.336
-0.995              -1.337
-1.016              -1.341
-0.791              -1.341
-0.824              -1.342
-0.965              -1.341
-0.926              -1.341
-0.760              -1.337
-0.673              -1.341
-0.772              -1.340
-1.073              -1.343
-1.150              -1.340
-1.240              -1.341
-1.318              -1.337
-1.324              -1.338
-1.188              -1.341
-1.185              -1.342
-1.170              -1.342
-1.156              -1.341
-1.107              -1.336
-1.080              -1.337
-0.628              -1.340
-0.861              -1.341
-0.988              -1.342
-0.954              -1.340
-0.946              -1.338
-1.049              -1.336
-1.117              -1.341
-0.856              -1.341
-0.975              -1.343
-0.736              -1.342
-0.932              -1.340
-0.861              -1.336
-0.802              -1.336
-0.492              -1.341
-0.711              -1.345
-0.895              -1.342
-1.249              -1.340
-0.941              -1.340
-1.037              -1.336
-1.157              -1.340
-1.039              -1.341
-1.121              -1.345
-1.009              -1.340
-1.196              -1.340
-1.073              -1.337
-1.328              -1.337
-1.169              -1.341
-1.322              -1.342
-1.221              -1.342
-1.163              -1.341
-1.178              -1.338
-1.141              -1.337
-0.785              -1.341
-0.766              -1.341
-0.975              -1.342
-1.170              -1.338
-1.123              -1.341
-1.253              -1.337
-0.937              -1.341
-0.963              -1.340
-0.888              -1.343
-0.941              -1.342
-1.080              -1.341
-1.119              -1.336
-1.042              -1.337
-1.171              -1.341
-0.953              -1.345
-0.921              -1.342
-0.970              -1.340
-1.150              -1.341
-1.084              -1.337
-1.057              -1.340
-1.315              -1.341
-1.243              -1.343
-1.117              -1.338
-1.043              -1.341
-1.029              -1.337
-1.033              -1.341
-1.042              -1.341
-1.099              -1.343
-1.086              -1.343
-0.880              -1.337
-0.885              -1.337
-0.965              -1.337
-0.928              -1.340
-0.927              -1.342
-0.794              -1.342
-0.871              -1.341
-0.652              -1.338
-0.624              -1.337
-0.584              -1.341
-0.818              -1.340
-1.014              -1.343
-1.017              -1.343
-1.190              -1.341
-1.009              -1.341
-0.712              -1.336
-0.650              -1.341
-0.875              -1.341
-1.145              -1.342
-1.245              -1.341
-1.086              -1.340
-1.196              -1.336
-1.226              -1.337
-1.070              -1.342
-1.009              -1.341
-1.007              -1.341
-1.143              -1.341
-1.145              -1.338
-1.235              -1.342
-1.131              -1.341
-0.655              -1.345
-0.839              -1.340
-0.762              -1.341
-0.370              -1.337
-0.720              -1.338
-0.965              -1.341
-1.305              -1.342
-1.333              -1.342
-1.198              -1.340
-1.295              -1.338
-1.272              -1.337
-1.300              -1.341
-1.221              -1.342
-1.063              -1.342
-1.089              -1.340
-1.091              -1.341
-1.178              -1.336
-1.081              -1.341
-0.797              -1.341
-0.544              -1.342
-1.001              -1.340
-1.039              -1.341
-1.171              -1.336
-1.308              -1.340
-1.304              -1.341
-1.286              -1.343
-1.245              -1.343
-1.266              -1.340
-1.250              -1.337
-0.991              -1.338
-1.038              -1.341
-0.754              -1.343
-1.222              -1.342
-1.277              -1.341
-1.218              -1.336
-0.983              -1.338
-1.208              -1.340
-1.282              -1.341
-1.180              -1.343
-1.084              -1.341
-1.249              -1.338
-1.149              -1.337
-1.017              -1.341
-0.940              -1.340
-0.956              -1.342
-0.894              -1.342
-0.917              -1.340
-0.925              -1.337
-0.808              -1.338
-1.017              -1.337
-1.072              -1.342
-1.082              -1.342
-0.921              -1.338
-1.049              -1.340
-1.033              -1.337
-0.842              -1.337
-1.002              -1.341
-0.879              -1.343
-0.997              -1.341
-1.019              -1.341
-1.048              -1.336
-0.981              -1.341
-0.940              -1.341
-0.948              -1.343
-1.002              -1.340
-0.963              -1.342
-0.982              -1.337
-1.079              -1.337
-0.904              -1.340
-0.645              -1.342
-0.696              -1.342
-0.834              -1.340
-0.982              -1.337
-0.889              -1.337
-0.951              -1.341
-1.178              -1.342
-1.369              -1.343
-1.364              -1.341
-1.322              -1.341
-1.344              -1.336
-1.224              -1.338
-1.338              -1.338
-1.207              -1.342
-1.142              -1.340
-1.348              -1.338
-1.174              -1.337
-1.089              -1.340
-1.138              -1.341
-0.934              -1.343
-1.042              -1.343
-0.942              -1.340
-1.246              -1.337
-1.338              -1.337
-1.086              -1.341
-1.073              -1.345
-1.070              -1.343
-1.189              -1.338
-1.170              -1.341
-1.204              -1.337
-1.031              -1.341
-0.951              -1.341
-1.006              -1.346
-0.945              -1.340
-0.735              -1.341
-0.869              -1.337
-0.998              -1.337
-1.089              -1.337
-1.030              -1.341
-0.799              -1.343
-1.031              -1.342
-0.922              -1.340
-0.830              -1.336
-0.753              -1.337
-0.759              -1.342
-0.900              -1.341
-0.889              -1.345
-0.913              -1.341
-1.113              -1.337
-1.238              -1.336
-1.197              -1.340
-0.804              -1.340
-1.057              -1.343
-1.006              -1.345
-1.086              -1.338
-1.231              -1.338
-1.253              -1.341
-1.031              -1.345
-0.668              -1.343
-1.016              -1.341
-1.138              -1.341
-1.056              -1.340
-1.185              -1.341
-1.166              -1.341
-1.154              -1.345
-0.965              -1.341
-0.975              -1.341
-0.699              -1.338
-0.842              -1.341
-0.926              -1.341
-1.023              -1.345
-1.246              -1.341
-1.495              -1.341
-1.433              -1.338
-1.358              -1.338
-1.093              -1.341
-0.935              -1.345
-1.155              -1.342
-1.119              -1.340
-1.174              -1.338
-1.151              -1.336
-1.152              -1.341
-0.839              -1.340
-1.068              -1.345
-1.052              -1.341
-1.124              -1.341
-0.601              -1.341
-0.726              -1.337
-0.963              -1.338
-1.329              -1.341
-1.316              -1.343
-1.350              -1.343
-1.257              -1.341
-1.202              -1.338
-1.052              -1.341
-0.992              -1.341
-1.077              -1.343
-0.908              -1.341
-0.885              -1.341
-0.871              -1.338
-0.712              -1.337
-0.958              -1.341
-1.085              -1.341
-1.208              -1.343
-1.112              -1.341
-1.244              -1.337
-1.123              -1.338
-1.218              -1.338
-0.941              -1.341
-0.894              -1.345
-0.937              -1.340
-1.045              -1.341
-1.206              -1.338
-0.885              -1.338
-0.763              -1.341
-0.885              -1.345
-1.175              -1.345
-0.978              -1.341
-1.029              -1.341
-0.778              -1.338
-1.067              -1.341
-1.039              -1.341
-1.045              -1.343
-1.225              -1.341
-1.057              -1.341
-1.179              -1.338
-1.140              -1.341
-0.839              -1.341
-0.939              -1.343
-0.913              -1.341
-1.035              -1.341
-0.865              -1.337
-0.949              -1.341
-1.093              -1.343
-1.243              -1.345
-0.921              -1.341
-1.154              -1.341
-1.072              -1.338
-1.273              -1.341
-1.182              -1.341
-1.281              -1.343
-1.288              -1.341
-0.885              -1.341
-1.179              -1.338
-1.274              -1.337
-1.249              -1.341
-1.232              -1.343
-1.286              -1.345
-0.984              -1.341
-0.982              -1.338
-0.988              -1.337
-1.015              -1.338
-1.072              -1.341
-1.072              -1.343
-1.005              -1.341
-0.738              -1.341
-0.797              -1.338
-1.034              -1.341
-0.721              -1.338
-0.772              -1.343
-1.082              -1.341
-1.225              -1.338
-1.390              -1.338
-1.267              -1.338
-1.278              -1.337
-0.934              -1.341
-0.760              -1.345
-1.026              -1.341
-0.934              -1.341
-1.376              -1.338
-1.164              -1.341
-1.357              -1.341
-1.272              -1.342
-1.197              -1.343
-1.272              -1.340
-0.987              -1.337
-1.211              -1.338
-1.198              -1.341
-1.003              -1.341
-0.876              -1.342
-0.472              -1.341
-0.773              -1.338
-0.879              -1.338
-0.830              -1.341
-0.834              -1.341
-0.991              -1.343
-0.944              -1.341
-0.617              -1.341
-0.758              -1.338
-1.035              -1.340
-0.824              -1.340
-1.023              -1.343
-1.038              -1.343
-1.029              -1.341
-1.002              -1.337
-1.119              -1.338
-1.299              -1.341
-1.180              -1.345
-1.245              -1.343
-1.071              -1.341
-1.196              -1.338
-1.099              -1.337
-0.974              -1.341
-0.865              -1.341
-0.860              -1.345
-0.832              -1.345
-0.548              -1.341
-0.870              -1.338
-1.096              -1.338
-1.145              -1.341
-1.053              -1.343
-1.021              -1.342
-0.948              -1.341
-0.967              -1.337
-1.151              -1.338
-0.970              -1.341
-1.211              -1.341
-1.071              -1.343
-1.229              -1.341
-1.218              -1.338
-0.949              -1.338
-1.070              -1.341
-1.093              -1.341
-1.273              -1.345
-1.151              -1.341
-1.216              -1.341
-1.187              -1.337
-1.016              -1.341
-1.059              -1.341
-1.028              -1.343
-1.094              -1.343
-1.034              -1.341
-1.163              -1.337
-1.021              -1.338
-1.103              -1.340
-1.024              -1.342
-1.093              -1.341
-0.956              -1.341
-1.075              -1.337
-0.904              -1.341
-0.911              -1.340
-0.963              -1.345
-1.072              -1.341
-1.043              -1.340
-0.791              -1.337
-0.839              -1.338
-0.897              -1.342
-0.763              -1.342
-0.696              -1.343
-0.986              -1.343
-0.954              -1.342
-0.846              -1.337
-1.057              -1.342
-1.147              -1.341
-0.846              -1.345
-1.053              -1.345
-1.264              -1.341
-1.154              -1.338
-0.572              -1.337
-0.743              -1.340
-1.019              -1.341
-1.194              -1.345
-1.119              -1.341
-0.865              -1.341
-0.977              -1.338
-0.961              -1.341
-1.157              -1.341
-1.071              -1.346
-1.107              -1.342
-1.081              -1.341
-1.105              -1.340
-1.206              -1.338
-1.210              -1.341
-1.136              -1.341
-0.967              -1.343
-1.051              -1.341
-1.203              -1.337
-1.135              -1.337
-1.138              -1.341
-0.783              -1.341
-0.857              -1.345
-1.024              -1.342
-1.025              -1.341
-1.149              -1.338
-1.152              -1.337
-1.213              -1.341
-1.234              -1.342
-0.931              -1.342
-1.108              -1.340
-1.156              -1.342
-1.063              -1.337
-1.215              -1.340
-1.143              -1.345
-0.920              -1.343
-1.192              -1.341
-1.211              -1.338
-1.185              -1.337
-0.986              -1.342
-1.163              -1.341
-1.140              -1.342
-0.707              -1.341
-0.871              -1.338
-1.061              -1.337
-0.635              -1.337
-0.792              -1.341
-0.991              -1.343
-1.141              -1.345
-1.174              -1.340
-1.038              -1.338
-0.917              -1.338
-1.024              -1.340
-0.767              -1.345
-1.001              -1.341
-0.795              -1.341
-0.965              -1.338
-0.763              -1.341
-0.772              -1.341
-0.619              -1.346
-0.830              -1.343
-0.975              -1.341
-0.991              -1.338
-1.052              -1.336
-1.164              -1.342
-1.011              -1.343
-1.165              -1.345
-1.002              -1.341
-1.246              -1.338
-1.129              -1.338
-1.194              -1.341
-1.109              -1.341
-0.956              -1.345
-0.640              -1.342
-0.773              -1.341
-1.194              -1.338
-1.101              -1.341
-1.222              -1.341
-1.216              -1.343
-1.159              -1.343
-1.155              -1.341
-1.281              -1.336
-1.231              -1.338
-1.246              -1.341
-1.500              -1.343
-1.334              -1.343
-1.225              -1.341
-0.950              -1.341
-1.005              -1.338
-1.090              -1.341
-1.185              -1.341
-1.140              -1.343
-1.175              -1.341
-1.201              -1.341
-1.241              -1.338
-1.272              -1.337
-1.283              -1.341
-1.141              -1.343
-0.902              -1.343
-1.017              -1.341
-1.073              -1.341
-0.824              -1.338
-1.131              -1.341
-1.230              -1.338
-1.157              -1.346
-1.042              -1.341
-0.722              -1.341
-0.888              -1.338
-0.894              -1.338
-1.040              -1.341
-1.100              -1.342
-1.132              -1.343
-1.108              -1.341
-1.164              -1.337
-0.661              -1.337
-0.895              -1.338
-0.948              -1.341
-0.889              -1.345
-0.580              -1.342
-0.629              -1.341
-1.091              -1.338
-1.341              -1.338
-1.024              -1.342
-1.119              -1.342
-1.084              -1.343
-1.150              -1.340
-1.012              -1.338
-0.925              -1.337
-1.011              -1.341
-0.685              -1.343
-0.731              -1.343
-0.886              -1.341
-1.063              -1.341
-0.754              -1.338
-0.697              -1.341
-0.959              -1.343
-1.183              -1.343
-1.113              -1.341
-0.902              -1.338
-1.143              -1.337
-1.076              -1.341
-1.327              -1.343
-1.147              -1.343
-1.245              -1.341
-1.198              -1.340
-1.124              -1.338
-1.089              -1.341
-1.110              -1.341
-1.201              -1.346
-1.043              -1.343
-1.146              -1.341
-0.946              -1.337
-1.079              -1.338
-1.291              -1.341
-1.086              -1.345
-1.246              -1.343
-1.079              -1.341
-1.253              -1.341
-1.101              -1.338
-1.165              -1.338
-1.215              -1.341
-1.136              -1.345
-1.201              -1.341
-1.137              -1.341
-1.184              -1.338
-0.834              -1.340
-0.931              -1.341
-0.909              -1.342
-0.760              -1.343
-0.699              -1.340
-0.777              -1.338
-0.981              -1.340
-1.021              -1.338
-1.113              -1.341
-1.117              -1.342
-1.020              -1.343
-1.051              -1.341
-1.077              -1.338
-0.914              -1.338
-1.015              -1.341
-1.063              -1.341
-1.206              -1.343
-0.749              -1.345
-0.875              -1.341
-1.005              -1.338
-1.038              -1.338
-1.154              -1.341
-1.100              -1.343
-1.063              -1.345
-1.104              -1.341
-1.196              -1.338
-0.948              -1.338
-1.044              -1.340
-0.930              -1.341
-1.047              -1.345
-0.939              -1.341
-0.930              -1.340
-1.031              -1.338
-1.079              -1.341
-1.207              -1.343
-1.260              -1.345
-1.089              -1.341
-1.117              -1.341
-1.063              -1.338
-1.056              -1.341
-1.063              -1.341
-1.156              -1.343
-1.039              -1.341
-0.848              -1.341
-0.982              -1.338
-0.960              -1.338
-0.808              -1.341
-0.869              -1.345
-0.921              -1.346
-0.619              -1.340
-0.917              -1.338
-1.131              -1.338
-1.107              -1.341
-1.161              -1.341
-0.733              -1.345
-0.856              -1.341
-1.059              -1.340
-1.124              -1.338
-1.201              -1.338
-1.204              -1.341
-1.211              -1.343
-1.133              -1.343
-1.151              -1.341
-1.026              -1.338
-1.044              -1.338
-0.991              -1.341
-1.048              -1.341
-0.996              -1.343
-1.124              -1.342
-0.884              -1.340
-1.028              -1.338
-1.113              -1.341
-1.115              -1.341
-1.098              -1.342
-0.833              -1.340
-0.920              -1.341
-1.093              -1.337
-1.394              -1.336
-1.414              -1.341
-1.533              -1.345
-1.517              -1.342
-1.418              -1.341
-1.271              -1.337
-1.109              -1.340
-1.072              -1.341
-1.044              -1.341
-0.844              -1.345
-0.851              -1.341
-0.917              -1.340
-0.900              -1.338
-0.649              -1.341
-0.786              -1.341
-0.808              -1.342
-0.875              -1.345
-0.753              -1.341
-0.964              -1.338
-0.970              -1.338
-0.973              -1.341
-0.899              -1.341
-0.864              -1.345
-0.920              -1.341
-0.945              -1.341
-0.753              -1.338
-0.878              -1.341
-0.694              -1.341
-0.706              -1.343
-0.598              -1.343
-0.479              -1.341
-1.015              -1.337
-1.319              -1.338
-1.105              -1.338
-1.192              -1.341
-1.034              -1.345
-1.103              -1.345
-1.109              -1.341
-1.174              -1.337
-1.118              -1.338
-1.198              -1.341
-1.207              -1.340
-1.189              -1.343
-1.174              -1.341
-0.940              -1.341
-1.048              -1.338
-1.012              -1.340
-0.931              -1.341
-1.079              -1.342
-0.837              -1.343
-0.942              -1.341
-0.944              -1.337
-1.087              -1.342
-1.023              -1.341
-1.138              -1.342
-1.090              -1.342
-1.093              -1.342
-1.104              -1.338
-0.889              -1.337
-1.132              -1.341
-0.967              -1.345
-0.744              -1.345
-0.876              -1.343
-0.977              -1.341
-0.934              -1.341
-1.082              -1.337
-0.946              -1.341
-1.019              -1.341
-1.026              -1.343
-0.745              -1.340
-0.973              -1.340
-0.932              -1.337
-1.070              -1.337
-1.091              -1.341
-1.342              -1.345
-1.236              -1.341
-0.926              -1.341
-1.184              -1.337
-0.981              -1.337
-0.982              -1.341
-1.063              -1.345
-1.026              -1.340
-0.925              -1.341
-0.806              -1.337
-1.093              -1.338
-1.185              -1.338
-0.880              -1.342
-0.889              -1.345
-1.133              -1.341
-1.073              -1.341
-1.169              -1.338
-1.021              -1.341
-0.906              -1.341
-0.792              -1.343
-1.001              -1.342
-1.169              -1.342
-1.196              -1.341
-1.169              -1.338
-1.016              -1.341
-0.790              -1.341
-1.003              -1.342
-1.063              -1.341
-1.112              -1.340
-0.992              -1.338
-1.028              -1.341
-0.916              -1.343
-0.609              -1.343
-0.981              -1.340
-1.147              -1.337
-1.113              -1.337
-1.199              -1.340
-0.988              -1.341
-1.170              -1.342
-1.252              -1.341
-1.230              -1.341
-1.297              -1.338
-0.968              -1.340
-1.330              -1.341
-0.988              -1.343
-1.057              -1.341
-1.169              -1.340
-0.925              -1.338
-0.815              -1.338
-0.946              -1.341
-1.213              -1.343
-1.332              -1.345
-1.379              -1.338
-1.320              -1.337
-1.259              -1.337
-1.047              -1.341
-1.152              -1.345
-1.052              -1.345
-1.294              -1.342
-1.117              -1.342
-0.856              -1.338
-0.767              -1.341
-0.773              -1.340
-0.937              -1.345
-1.236              -1.341
-1.152              -1.341
-1.024              -1.340
-0.948              -1.337
-0.906              -1.341
-0.843              -1.345
-0.778              -1.343
-0.624              -1.341
-0.771              -1.341
-0.781              -1.338
-0.941              -1.337
-0.894              -1.341
-0.926              -1.343
-0.954              -1.343
-1.099              -1.341
-0.975              -1.341
-0.991              -1.337
-0.804              -1.341
-1.086              -1.341
-1.180              -1.355
-1.066              -1.341
-1.252              -1.341
-1.147              -1.341
-1.381              -1.341
-1.216              -1.350
-1.221              -1.345
-0.992              -1.341
-1.122              -1.338
-1.138              -1.338
-1.039              -1.341
-0.895              -1.341
-0.931              -1.342
-0.404              -1.345
-0.666              -1.341
-1.094              -1.329
-1.229              -1.337
-1.239              -1.341
-1.189              -1.343
-1.128              -1.342
-1.185              -1.341
-1.079              -1.341
-1.026              -1.337
-1.057              -1.338
-0.974              -1.341
-0.815              -1.333
-0.981              -1.345
-1.095              -1.341
-1.118              -1.341
-0.641              -1.338
-1.179              -1.348
-1.393              -1.340
-1.323              -1.342
-1.184              -1.341
-1.246              -1.341
-1.412              -1.338
-1.218              -1.341
-1.348              -1.341
-1.146              -1.343
-1.115              -1.342
-1.019              -1.341
-0.787              -1.338
-0.601              -1.341
-0.767              -1.341
-0.970              -1.343
-0.921              -1.341
-1.113              -1.340
-1.077              -1.336
-1.142              -1.337
-1.171              -1.338
-1.163              -1.342
-1.207              -1.342
-1.204              -1.341
-1.230              -1.341
-1.179              -1.338
-1.135              -1.341
-1.166              -1.341
-0.956              -1.342
-0.954              -1.345
-0.853              -1.341
-0.823              -1.331
-0.514              -1.338
-0.691              -1.341
-0.860              -1.341
-0.852              -1.341
-0.689              -1.341
-0.878              -1.341
-0.970              -1.337
-0.977              -1.338
-0.794              -1.341
-1.021              -1.343
-1.236              -1.341
-1.058              -1.342
-1.206              -1.338
-1.039              -1.340
-1.045              -1.341
-0.974              -1.342
-0.688              -1.343
-0.818              -1.345
-1.080              -1.341
-0.872              -1.337
-1.031              -1.337
-1.124              -1.342
-1.171              -1.341
-1.180              -1.343
-1.152              -1.341
-1.100              -1.338
-1.113              -1.338
-1.260              -1.341
-1.179              -1.342
-1.371              -1.345
-1.190              -1.343
-1.028              -1.341
-0.900              -1.337
-0.878              -1.337
-0.839              -1.341
-0.911              -1.341
-1.080              -1.343
-0.996              -1.342
-1.164              -1.341
-0.978              -1.342
-0.772              -1.338
-1.137              -1.341
-1.269              -1.340
-1.212              -1.345
-1.277              -1.340
-1.190              -1.340
-0.988              -1.338
-0.970              -1.341
-0.954              -1.342
-1.174              -1.342
-1.123              -1.343
-1.169              -1.341
-1.280              -1.337
-1.232              -1.338
-1.220              -1.341
-1.241              -1.345
-1.393              -1.345
-1.263              -1.343
-1.412              -1.341
-1.152              -1.338
-1.112              -1.341
-0.650              -1.341
-0.750              -1.343
-1.043              -1.342
-1.068              -1.340
-1.084              -1.336
-0.987              -1.338
-1.266              -1.341
-1.296              -1.345
-0.932              -1.343
-0.906              -1.341
-0.624              -1.338
-0.766              -1.338
-1.028              -1.341
-1.192              -1.346
-0.848              -1.343
-0.785              -1.342
-0.609              -1.338
-0.931              -1.337
-0.925              -1.341
-1.096              -1.345
-1.029              -1.343
-1.002              -1.340
-1.188              -1.341
-1.362              -1.338
-1.140              -1.341
-0.941              -1.340
-1.101              -1.345
-1.098              -1.342
-1.201              -1.340
-1.127              -1.337
-1.179              -1.337
-0.851              -1.341
-1.156              -1.342
-1.226              -1.343
-1.014              -1.341
-1.217              -1.337
-1.105              -1.338
-1.318              -1.340
-1.115              -1.341
-1.038              -1.343
-0.750              -1.340
-0.997              -1.341
-1.215              -1.338
-1.163              -1.338
-0.981              -1.341
-0.939              -1.341
-1.057              -1.346
-0.563              -1.345
-0.772              -1.341
-0.934              -1.342
-1.068              -1.337
-1.140              -1.341
-1.252              -1.341
-1.128              -1.345
-1.028              -1.341
-1.301              -1.338
-1.151              -1.337
-1.234              -1.341
-1.260              -1.342
-1.347              -1.343
-1.138              -1.341
-1.185              -1.341
-0.974              -1.337
-0.958              -1.341
-0.926              -1.341
-0.608              -1.343
-0.856              -1.341
-0.860              -1.341
-0.969              -1.337
-0.935              -1.341
-0.764              -1.341
-0.904              -1.342
-0.977              -1.341
-0.987              -1.341
-0.828              -1.338
-0.965              -1.337
-0.874              -1.341
-0.819              -1.342
-0.941              -1.343
-1.073              -1.341
-1.227              -1.341
-1.007              -1.340
-1.026              -1.341
-1.007              -1.341
-0.889              -1.341
-0.967              -1.345
-1.081              -1.341
-0.885              -1.337
-1.037              -1.338
-0.931              -1.341
-0.930              -1.342
-1.231              -1.345
-1.212              -1.342
-1.348              -1.341
-1.185              -1.340
-0.641              -1.341
-0.509              -1.341
-0.750              -1.342
-1.028              -1.343
-0.914              -1.341
-1.023              -1.341
-1.098              -1.337
-1.154              -1.341
-1.192              -1.341
-1.211              -1.343
-1.295              -1.341
-1.154              -1.340
-1.169              -1.338
-1.109              -1.337
-1.121              -1.341
-1.141              -1.340
-1.323              -1.345
-1.154              -1.342
-1.413              -1.340
-0.961              -1.338
-0.941              -1.341
-0.589              -1.341
-0.880              -1.342
-0.927              -1.341
-1.031              -1.340
-1.089              -1.338
-0.771              -1.341
-0.904              -1.341
-1.066              -1.345
-1.192              -1.342
-1.051              -1.341
-1.185              -1.337
-0.871              -1.338
-1.089              -1.341
-1.128              -1.341
-1.160              -1.343
-0.740              -1.340
-0.738              -1.341
-0.988              -1.337
-1.016              -1.341
-1.031              -1.341
-1.160              -1.342
-1.182              -1.342
-1.093              -1.341
-1.098              -1.340
-0.731              -1.338
-0.940              -1.342
-1.072              -1.343
-0.872              -1.345
-0.997              -1.341
-1.031              -1.342
-0.876              -1.338
-0.921              -1.341
-0.865              -1.341
-1.019              -1.343
-1.001              -1.341
-1.002              -1.340
-1.023              -1.338
-0.922              -1.337
-0.926              -1.341
-1.051              -1.343
-0.506              -1.341
-0.684              -1.341
-0.977              -1.338
-0.978              -1.338
-1.252              -1.341
-1.389              -1.341
-1.188              -1.343
-1.311              -1.340
-1.258              -1.342
-1.287              -1.337
-1.263              -1.341
-1.271              -1.338
-1.249              -1.343
-1.028              -1.341
-1.101              -1.341
-1.071              -1.337
-1.146              -1.338
-1.087              -1.341
-1.169              -1.345
-0.799              -1.342
-0.921              -1.341
-1.108              -1.341
-0.921              -1.338
-1.147              -1.341
-0.977              -1.343
-1.213              -1.343
-1.254              -1.341
-1.093              -1.338
-0.861              -1.338
-0.886              -1.342
-1.081              -1.341
-1.028              -1.345
-0.677              -1.340
-0.827              -1.341
-1.196              -1.337
-1.103              -1.341
-1.072              -1.345
-0.900              -1.342
-0.936              -1.340
-1.224              -1.341
-1.179              -1.338
-1.171              -1.341
-1.042              -1.341
-1.101              -1.342
-1.119              -1.341
-1.023              -1.340
-0.867              -1.337
-1.001              -1.340
-1.119              -1.341
-1.048              -1.343
-1.070              -1.343
-1.114              -1.341
-1.149              -1.341
-1.137              -1.341
-0.909              -1.337
-1.091              -1.341
-1.123              -1.343
-1.213              -1.343
-1.227              -1.341
-1.090              -1.341
-0.931              -1.337
-0.894              -1.341
-0.886              -1.341
-0.880              -1.343
-0.893              -1.342
-0.386              -1.340
-0.390              -1.337
-0.797              -1.341
-0.762              -1.341
-0.823              -1.345
-1.192              -1.345
-1.230              -1.340
-1.262              -1.337
-1.426              -1.337
-1.029              -1.341
-1.203              -1.341
-1.308              -1.342
-1.356              -1.341
-0.921              -1.341
-1.189              -1.338
-1.215              -1.341
-1.374              -1.341
-1.282              -1.345
-1.089              -1.341
-1.211              -1.341
-1.012              -1.338
-1.114              -1.338
-1.136              -1.341
-1.272              -1.343
-0.862              -1.343
-0.894              -1.341
-1.079              -1.341
-1.122              -1.338
-0.696              -1.341
-0.846              -1.345
-0.870              -1.343
-1.145              -1.342
-1.169              -1.341
-1.248              -1.338
-1.190              -1.341
-1.217              -1.341
-1.168              -1.342
-1.049              -1.342
-1.057              -1.341
-1.049              -1.338
-0.661              -1.338
-0.726              -1.341
-0.432              -1.342
-0.917              -1.343
-1.117              -1.340
-1.079              -1.342
-1.063              -1.337
-1.185              -1.341
-1.010              -1.341
-1.099              -1.343
-1.296              -1.340
-1.323              -1.341
-1.269              -1.338
-1.151              -1.338
-1.161              -1.341
-0.987              -1.343
-0.853              -1.342
-0.949              -1.341
-0.823              -1.341
-0.722              -1.338
-0.875              -1.342
-0.853              -1.345
-1.028              -1.345
-0.988              -1.341
-1.127              -1.342
-0.801              -1.338
-1.048              -1.341
-1.119              -1.341
-0.559              -1.342
-0.745              -1.346
-1.006              -1.341
-1.059              -1.340
-0.920              -1.338
-1.313              -1.341
-1.489              -1.343
-1.323              -1.343
-1.328              -1.340
-1.164              -1.337
-1.232              -1.338
-0.892              -1.341
-1.016              -1.341
-1.108              -1.343
-0.965              -1.341
-1.201              -1.340
-1.090              -1.340
-1.225              -1.341
-1.339              -1.338
-1.213              -1.343
-1.160              -1.341
-1.152              -1.341
-1.129              -1.338
-1.260              -1.337
-1.119              -1.341
-1.179              -1.343
-0.815              -1.341
-0.810              -1.341
-0.944              -1.338
-0.965              -1.338
-0.870              -1.341
-0.456              -1.343
-0.802              -1.343
-0.906              -1.341
-1.080              -1.338
-1.135              -1.337
-1.206              -1.340
-0.844              -1.341
-0.982              -1.345
-0.838              -1.341
-1.033              -1.341
-1.137              -1.338
-1.100              -1.341
-1.276              -1.341
-1.164              -1.342
-0.631              -1.345
-0.862              -1.341
-1.192              -1.338
-1.308              -1.338
-1.419              -1.342
-1.216              -1.343
-0.958              -1.345
-1.149              -1.341
-1.150              -1.338
-0.752              -1.337
-0.902              -1.341
-1.169              -1.341
-1.313              -1.343
-1.255              -1.341
-1.168              -1.341
-1.250              -1.338
-0.950              -1.341
-1.011              -1.341
-0.930              -1.346
-0.864              -1.341
-0.818              -1.340
-0.885              -1.338
-1.077              -1.337
-0.600              -1.341
-0.995              -1.342
-0.757              -1.343
-1.185              -1.341
-1.246              -1.341
-1.333              -1.340
-1.372              -1.341
-1.271              -1.341
-1.269              -1.345
-1.174              -1.343
-1.170              -1.341
-1.095              -1.338
-0.987              -1.338
-1.077              -1.341
-0.791              -1.343
-0.923              -1.345
-0.955              -1.342
-0.781              -1.341
-0.958              -1.337
-0.937              -1.341
-1.203              -1.341
-1.133              -1.342
-0.967              -1.341
-1.048              -1.341
-1.096              -1.338
-1.246              -1.338
-1.073              -1.341
-1.168              -1.345
-1.156              -1.342
-0.931              -1.341
-0.927              -1.336
-1.093              -1.336
-1.221              -1.341
-1.127              -1.341
-1.272              -1.342
-1.332              -1.340
-1.133              -1.343
-0.600              -1.337
-0.802              -1.338
-0.853              -1.341
-1.131              -1.341
-0.958              -1.341
-1.143              -1.340
-1.149              -1.337
-1.259              -1.338
-0.954              -1.341
-1.090              -1.345
-0.856              -1.343
-0.946              -1.341
-0.748              -1.340
-0.787              -1.338
-0.956              -1.332
-1.019              -1.341
-0.641              -1.345
-0.741              -1.342
-0.551              -1.341
-0.858              -1.331
-1.052              -1.338
-1.168              -1.341
-1.199              -1.345
-1.286              -1.342
-1.017              -1.332
-1.328              -1.341
-1.328              -1.338
-1.357              -1.341
-1.416              -1.341
-1.302              -1.343
-1.203              -1.340
-1.091              -1.340
-0.594              -1.338
-1.047              -1.341
-1.150              -1.347
-1.160              -1.345
-0.951              -1.342
-1.021              -1.341
-0.855              -1.338
-0.726              -1.340
-0.727              -1.341
-0.970              -1.343
-0.744              -1.345
-1.042              -1.341
-1.048              -1.341
-0.816              -1.337
-0.674              -1.341
-1.068              -1.341
-1.118              -1.345
-1.230              -1.333
-1.230              -1.341
-1.441              -1.338
-1.305              -1.337
-1.210              -1.341
-1.098              -1.342
-1.128              -1.342
-1.042              -1.341
-1.220              -1.337
-1.369              -1.338
-1.323              -1.336
-1.208              -1.341
-1.113              -1.342
-1.012              -1.341
-1.006              -1.340
-0.883              -1.342
-0.885              -1.341
-1.052              -1.341
-0.995              -1.343
-0.871              -1.345
-0.595              -1.341
-0.679              -1.340
-0.425              -1.338
-0.764              -1.340
-0.813              -1.341
-1.005              -1.350
-1.109              -1.345
-1.121              -1.341
-0.879              -1.341
-1.001              -1.341
-1.079              -1.341
-1.014              -1.346
-1.089              -1.341
-1.216              -1.341
-1.159              -1.338
-1.193              -1.341
-1.077              -1.341
-1.107              -1.343
-0.921              -1.345
-1.007              -1.341
-0.749              -1.331
-0.903              -1.338
-1.020              -1.341
-1.002              -1.342
-0.836              -1.343
-0.981              -1.341
-0.725              -1.341
-0.820              -1.338
-1.038              -1.342
-1.133              -1.341
-1.026              -1.343
-1.386              -1.341
-1.305              -1.340
-1.099              -1.337
-1.328              -1.338
-1.165              -1.341
-1.131              -1.343
-1.014              -1.343
-1.327              -1.341
-1.207              -1.338
-1.137              -1.336
-1.011              -1.341
-1.072              -1.341
-0.968              -1.345
-1.003              -1.341
-0.645              -1.342
-0.948              -1.338
-0.991              -1.341
-0.921              -1.341
-1.026              -1.343
-1.204              -1.342
-1.263              -1.341
-1.323              -1.338
-1.327              -1.337
-1.161              -1.341
-1.173              -1.341
-1.188              -1.345
-1.165              -1.341
-1.202              -1.341
-1.241              -1.337
-0.848              -1.341
-1.072              -1.341
-1.182              -1.343
-1.206              -1.345
-0.958              -1.341
-1.065              -1.338
-1.075              -1.338
-1.215              -1.341
-1.248              -1.343
-0.958              -1.342
-1.045              -1.341
-0.921              -1.341
-0.987              -1.338
-0.724              -1.341
-0.836              -1.341
-0.727              -1.345
-1.070              -1.345
-0.866              -1.341
-0.963              -1.338
-0.870              -1.340
-1.042              -1.341
-0.904              -1.342
-0.853              -1.343
-1.017              -1.341
-0.889              -1.341
-0.903              -1.338
-0.736              -1.341
-0.783              -1.340
-0.850              -1.343
-0.860              -1.342
-0.956              -1.341
-0.979              -1.337
-0.904              -1.337
-0.869              -1.341
-0.931              -1.345
-0.961              -1.345
-0.657              -1.341
-1.028              -1.341
-1.185              -1.338
-1.252              -1.341
-1.165              -1.340
-1.165              -1.343
-1.081              -1.345
-1.136              -1.341
-0.898              -1.341
-1.268              -1.338
-1.157              -1.337
-1.206              -1.340
-1.323              -1.345
-1.135              -1.342
-1.142              -1.341
-1.230              -1.338
-0.946              -1.341
-1.175              -1.341
-1.227              -1.345
-0.872              -1.343
-1.066              -1.340
-1.226              -1.341
-1.245              -1.337
-1.241              -1.341
-0.839              -1.341
-1.105              -1.343
-1.351              -1.341
-1.383              -1.341
-1.149              -1.338
-1.093              -1.338
-0.951              -1.341
-1.020              -1.345
-1.189              -1.342
-1.100              -1.341
-1.019              -1.338
-1.138              -1.337
-0.731              -1.341
-0.827              -1.342
-0.846              -1.342
-1.193              -1.341
-0.880              -1.341
-0.685              -1.337
-0.951              -1.341
-1.300              -1.341
-1.091              -1.345
-1.123              -1.341
-1.165              -1.341
-1.100              -1.338
-0.944              -1.341
-0.774              -1.341
-1.119              -1.342
-0.955              -1.341
-1.155              -1.341
-1.140              -1.338
-0.972              -1.338
-1.011              -1.341
-0.871              -1.341
-1.107              -1.345
-1.057              -1.342
-1.190              -1.341
-1.119              -1.338
-0.978              -1.341
-1.114              -1.343
-1.073              -1.342
-1.010              -1.342
-1.086              -1.340
-1.086              -1.338
-0.960              -1.341
-1.034              -1.345
-1.003              -1.343
-0.948              -1.341
-0.936              -1.341
-1.047              -1.338
-0.991              -1.341
-0.935              -1.341
-0.941              -1.343
-1.145              -1.341
-1.203              -1.341
-1.327              -1.338
-1.356              -1.338
-1.169              -1.342
-1.165              -1.343
-1.244              -1.343
-1.165              -1.341
-1.239              -1.338
-1.124              -1.338
-0.828              -1.341
-0.838              -1.345
-0.851              -1.345
-1.124              -1.341
-1.110              -1.341
-1.257              -1.338
-1.262              -1.337
-1.163              -1.341
-0.982              -1.346
-1.159              -1.343
-0.930              -1.341
-1.067              -1.340
-1.266              -1.338
-1.206              -1.341
-1.246              -1.341
-1.282              -1.343
-1.320              -1.342
-1.155              -1.341
-1.133              -1.338
-0.771              -1.337
-0.774              -1.341
-1.019              -1.341
-0.996              -1.343
-0.982              -1.340
-1.077              -1.340
-1.178              -1.338
-1.216              -1.341
-0.982              -1.341
-1.014              -1.345
-1.043              -1.341
-0.925              -1.338
-0.404              -1.337
-0.677              -1.338
-0.860              -1.341
-1.017              -1.345
-0.776              -1.341
-0.879              -1.342
-0.604              -1.337
-0.839              -1.341
-0.888              -1.341
-0.936              -1.343
-0.926              -1.341
-0.911              -1.341
-0.965              -1.340
-0.989              -1.338
-0.886              -1.341
-0.696              -1.345
-0.842              -1.343
-1.114              -1.340
-1.230              -1.341
-0.811              -1.338
-0.832              -1.342
-1.072              -1.342
-1.353              -1.345
-1.405              -1.345
-1.295              -1.340
-1.238              -1.337
-1.308              -1.340
-1.430              -1.341
-1.227              -1.341
-1.034              -1.345
-1.169              -1.341
-1.065              -1.341
-1.155              -1.338
-1.243              -1.341
-1.194              -1.341
-1.154              -1.345
-0.828              -1.342
-0.904              -1.340
-1.079              -1.338
-1.065              -1.338
-0.956              -1.341
-1.107              -1.345
-1.124              -1.341
-1.173              -1.341
-1.086              -1.340
-0.937              -1.338
-0.996              -1.341
-1.141              -1.342
-1.253              -1.343
-1.127              -1.340
-1.117              -1.337
-1.048              -1.338
-0.998              -1.341
-0.921              -1.341
-0.969              -1.343
-0.977              -1.341
-0.565              -1.341
-0.819              -1.338
-0.936              -1.337
-1.028              -1.341
-0.702              -1.343
-0.758              -1.345
-0.830              -1.341
-0.828              -1.338
-0.822              -1.341
-0.954              -1.341
-1.019              -1.343
-1.141              -1.342
-0.783              -1.341
-1.057              -1.338
-0.964              -1.337
-1.207              -1.341
-0.984              -1.341
-1.216              -1.345
-1.182              -1.341
-1.287              -1.337
-1.030              -1.337
-1.063              -1.341
-0.937              -1.341
-1.124              -1.342
-0.935              -1.341
-1.164              -1.340
-1.149              -1.338
-1.222              -1.338
-1.255              -1.341
-1.165              -1.343
-0.911              -1.345
-1.157              -1.341
-1.143              -1.337
-1.114              -1.341
-1.085              -1.341
-1.204              -1.345
-0.744              -1.345
-0.866              -1.341
-0.963              -1.341
-1.048              -1.340
-1.157              -1.342
-1.249              -1.343
-0.995              -1.343
-0.954              -1.341
-0.851              -1.341
-0.797              -1.338
-1.072              -1.341
-1.320              -1.341
-1.184              -1.345
-1.056              -1.340
-1.052              -1.342
-1.073              -1.338
-0.973              -1.338
-1.098              -1.341
-1.145              -1.345
-1.109              -1.340
-0.988              -1.341
-1.099              -1.338
-1.086              -1.337
-1.190              -1.341
-0.909              -1.343
-1.107              -1.343
-0.964              -1.341
-0.934              -1.341
-1.015              -1.337
-0.925              -1.341
-0.951              -1.341
-0.931              -1.345
-0.760              -1.341
-1.025              -1.341
-0.875              -1.340
-1.061              -1.341
-0.665              -1.341
-0.802              -1.345
-0.968              -1.340
-0.986              -1.341
-0.995              -1.338
-1.093              -1.341
-1.035              -1.341
-1.131              -1.345
-1.073              -1.343
-0.977              -1.341
-1.043              -1.337
-1.263              -1.342
-1.207              -1.341
-1.168              -1.345
-1.190              -1.341
-1.122              -1.341
-1.086              -1.337
-1.103              -1.337
-0.870              -1.341
-0.838              -1.341
-0.977              -1.345
-1.104              -1.341
-1.011              -1.337
-1.150              -1.337
-1.071              -1.341
-0.949              -1.341
-1.015              -1.343
-1.024              -1.341
-1.058              -1.338
-0.769              -1.338
-0.818              -1.341
-1.118              -1.343
-0.906              -1.343
-1.090              -1.341
-1.328              -1.341
-1.236              -1.337
-1.245              -1.341
-1.388              -1.341
-1.246              -1.342
-0.600              -1.341
-0.802              -1.341
-0.946              -1.338
-1.151              -1.341
-1.128              -1.341
-1.056              -1.342
-1.244              -1.343
-1.155              -1.341
-1.043              -1.338
-1.259              -1.338
-1.325              -1.340
-1.479              -1.345
-1.414              -1.343
-1.127              -1.340
-0.927              -1.338
-1.145              -1.338
-1.042              -1.341
-0.940              -1.340
-0.908              -1.342
-1.099              -1.341
-1.119              -1.341
-1.051              -1.337
-1.140              -1.341
-0.940              -1.340
-1.014              -1.345
-0.992              -1.341
-0.509              -1.341
-0.836              -1.337
-0.928              -1.341
-0.880              -1.341
-1.007              -1.343
-0.923              -1.342
-0.808              -1.342
-0.886              -1.338
-0.752              -1.337
-0.738              -1.341
-0.797              -1.345
-1.009              -1.345
-1.170              -1.342
-1.028              -1.342
-1.189              -1.337
-0.909              -1.340
-0.895              -1.341
-0.956              -1.343
-1.003              -1.341
-0.917              -1.341
-0.879              -1.338
-0.746              -1.341
-0.764              -1.341
-0.671              -1.342
-0.816              -1.345
-0.649              -1.341
-0.576              -1.338
-1.015              -1.337
-1.053              -1.341
-1.049              -1.342
-1.226              -1.342
-1.156              -1.341
-1.140              -1.338
-1.126              -1.338
-1.254              -1.341
-1.323              -1.340
-1.389              -1.343
-1.123              -1.341
-1.395              -1.341
-1.397              -1.338
-1.343              -1.341
-1.185              -1.341
-1.350              -1.342
-1.374              -1.341
-1.272              -1.341
-0.991              -1.340
-1.143              -1.338
-1.051              -1.340
-1.049              -1.342
-0.904              -1.345
-0.991              -1.341
-0.954              -1.338
-1.052              -1.338
-1.021              -1.341
-0.965              -1.345
-1.131              -1.343
-1.119              -1.341
-0.951              -1.341
-1.059              -1.337
-0.991              -1.340
-0.893              -1.341
-0.858              -1.343
-1.124              -1.342
-1.057              -1.340
-1.245              -1.338
-1.266              -1.338
-1.044              -1.341
-0.860              -1.343
-1.058              -1.342
-0.986              -1.340
-1.138              -1.338
-1.086              -1.337
-0.951              -1.341
-0.958              -1.345
-1.047              -1.345
-0.913              -1.341
-0.823              -1.341
-0.794              -1.338
-0.635              -1.341
-0.777              -1.340
-0.899              -1.345
-0.974              -1.342
-1.113              -1.341
-0.875              -1.338
-0.876              -1.340
-1.098              -1.340
-1.147              -1.343
-0.983              -1.345
-1.152              -1.341
-1.057              -1.337
-0.738              -1.340
-0.987              -1.341
-1.218              -1.341
-1.217              -1.342
-1.084              -1.341
-1.188              -1.340
-0.792              -1.337
-0.838              -1.336
-1.240              -1.341
-1.337              -1.343
-1.213              -1.343
-1.440              -1.341
-1.243              -1.341
-1.449              -1.338
-1.212              -1.341
-1.109              -1.342
-1.037              -1.345
-0.995              -1.341
-1.267              -1.338
-1.143              -1.338
-1.464              -1.341
-1.327              -1.341
-1.115              -1.345
-0.874              -1.343
-1.243              -1.340
-1.236              -1.338
-0.774              -1.341
-0.932              -1.341
-0.866              -1.345
-0.930              -1.345
-1.316              -1.341
-1.235              -1.340
-1.352              -1.337
-1.203              -1.341
-1.179              -1.343
-1.031              -1.342
-0.838              -1.341
-0.970              -1.337
-0.894              -1.341
-0.930              -1.341
-1.077              -1.343
-0.986              -1.343
-1.141              -1.341
-0.961              -1.338
-0.828              -1.338
-0.981              -1.341
-0.981              -1.341
-0.841              -1.342
-0.953              -1.341
-0.903              -1.338
-0.904              -1.338
-0.981              -1.341
-0.959              -1.341
-1.042              -1.343
-0.749              -1.341
-0.998              -1.341
-0.951              -1.337
-1.093              -1.341
-0.935              -1.341
-0.797              -1.341
-0.841              -1.342
-0.989              -1.343
-0.776              -1.341
-0.702              -1.337
-0.787              -1.342
-1.073              -1.341
-0.920              -1.343
-1.067              -1.340
-1.212              -1.341
-1.280              -1.338
-1.352              -1.337
-1.549              -1.341
-1.315              -1.343
-1.353              -1.345
-1.358              -1.341
-1.056              -1.341
-1.160              -1.338
-1.314              -1.341
-1.267              -1.341
-0.735              -1.345
-0.777              -1.341
-1.031              -1.341
-1.199              -1.338
-1.006              -1.341
-1.211              -1.345
-1.038              -1.343
-1.178              -1.341
-1.084              -1.338
-0.956              -1.338
-1.210              -1.341
-1.230              -1.341
-0.875              -1.345
-1.061              -1.340
-0.987              -1.340
-1.089              -1.338
-1.031              -1.338
-1.149              -1.338
-1.028              -1.340
-1.039              -1.343
-1.384              -1.341
-1.104              -1.341
-1.159              -1.338
-1.163              -1.338
-0.610              -1.341
-0.795              -1.343
-0.599              -1.342
-0.914              -1.341
-0.829              -1.338
-1.176              -1.338
-1.108              -1.341
-1.028              -1.341
-1.138              -1.342
-1.198              -1.341
-1.098              -1.341
-1.030              -1.340
-0.846              -1.338
-1.012              -1.341
-0.865              -1.343
-0.876              -1.341
-1.039              -1.341
-0.880              -1.338
-1.145              -1.338
-1.038              -1.341
-0.615              -1.341
-0.791              -1.345
-1.014              -1.341
-1.150              -1.340
-1.138              -1.341
-1.155              -1.342
-1.248              -1.345
-1.017              -1.341
-1.049              -1.341
-1.145              -1.338
-1.029              -1.341
-1.119              -1.340
-0.935              -1.342
-0.936              -1.345
-0.928              -1.342
-0.945              -1.337
-0.631              -1.338
-0.926              -1.341
-0.750              -1.345
-0.963              -1.342
-0.997              -1.341
-1.267              -1.341
-1.160              -1.338
-1.201              -1.341
-1.206              -1.341
-1.267              -1.345
-1.390              -1.341
-1.252              -1.342
-1.184              -1.337
-1.140              -1.338
-1.264              -1.341
-1.248              -1.343
-1.016              -1.343
-1.189              -1.341
-0.942              -1.338
-1.080              -1.338
-1.070              -1.342
-0.993              -1.343
-1.121              -1.345
-1.034              -1.341
-1.103              -1.341
-0.977              -1.340
-0.828              -1.340
-0.885              -1.341
-0.673              -1.345
-0.833              -1.341
-1.053              -1.341
-1.011              -1.337
-1.254              -1.337
-1.128              -1.340
-1.206              -1.342
-1.067              -1.343
-0.601              -1.341
-0.830              -1.341
-0.930              -1.337
-1.037              -1.341
-0.853              -1.341
-0.749              -1.342
-0.702              -1.341
-0.945              -1.341
-1.213              -1.337
-0.992              -1.341
-1.007              -1.341
-1.090              -1.345
-0.890              -1.345
-0.839              -1.341
-1.059              -1.338
-1.140              -1.338
-0.794              -1.341
-0.802              -1.345
-1.047              -1.343
-1.272              -1.342
-1.383              -1.338
-1.171              -1.338
-1.133              -1.340
-1.107              -1.341
-0.984              -1.343
-1.045              -1.341
-1.010              -1.341
-0.666              -1.338
-0.843              -1.338
-1.024              -1.342
-1.054              -1.343
-1.123              -1.343
-1.152              -1.341
-1.021              -1.338
-0.844              -1.338
-1.129              -1.341
-1.070              -1.341
-0.787              -1.343
-1.168              -1.341
-1.123              -1.341
-1.107              -1.337
-1.296              -1.341
-1.297              -1.341
-1.194              -1.345
-1.206              -1.345
-1.089              -1.341
-1.082              -1.338
-1.053              -1.338
-0.823              -1.341
-1.075              -1.345
-0.931              -1.342
-1.073              -1.341
-1.229              -1.338
-1.160              -1.338
-0.880              -1.341
-1.089              -1.341
-1.131              -1.345
-1.025              -1.342
-1.264              -1.341
-1.119              -1.338
-1.210              -1.341
-1.155              -1.341
-1.054              -1.345
-0.879              -1.343
-1.070              -1.341
-1.067              -1.336
-1.028              -1.338
-0.819              -1.341
-0.853              -1.345
-0.733              -1.343
-0.731              -1.340
-0.941              -1.338
-1.068              -1.338
-1.068              -1.340
-1.025              -1.341
-0.986              -1.343
-0.753              -1.343
-0.688              -1.341
-0.903              -1.338
-0.786              -1.337
-0.903              -1.341
-0.997              -1.342
-0.961              -1.345
-0.974              -1.342
-0.993              -1.341
-0.885              -1.337
-1.007              -1.338
-1.037              -1.341
-1.080              -1.343
-0.984              -1.343
-0.539              -1.341
-0.778              -1.341
-0.720              -1.337
-1.137              -1.343
-1.323              -1.343
-1.332              -1.343
-1.227              -1.341
-1.095              -1.338
-1.174              -1.337
-1.273              -1.341
-1.330              -1.343
-1.318              -1.345
-1.151              -1.342
-1.110              -1.340
-1.316              -1.337
-1.394              -1.337
-0.858              -1.341
-0.757              -1.341
-1.030              -1.343
-1.310              -1.341
-1.206              -1.340
-1.101              -1.338
-1.082              -1.341
-1.381              -1.342
-1.081              -1.345
-1.149              -1.340
-1.245              -1.341
-1.442              -1.341
-1.252              -1.337
-1.107              -1.341
-1.075              -1.342
-0.736              -1.342
-0.781              -1.338
-0.956              -1.338
-1.080              -1.341
-0.815              -1.341
-0.839              -1.342
-0.797              -1.342
-0.722              -1.341
-1.006              -1.341
-0.914              -1.338
-1.160              -1.341
-1.132              -1.341
-1.007              -1.343
-0.917              -1.340
-0.941              -1.341
-1.053              -1.337
-1.230              -1.341
-1.249              -1.341
-1.096              -1.343
-0.967              -1.341
-1.009              -1.341
-1.011              -1.337
-0.755              -1.340
-1.009              -1.341
-0.746              -1.346
-0.866              -1.341
-0.998              -1.341
-1.123              -1.338
-1.006              -1.341
-0.964              -1.341
-0.791              -1.342
-0.785              -1.343
-0.459              -1.341
-0.998              -1.338
-1.194              -1.337
-1.380              -1.341
-1.491              -1.345
-1.465              -1.345
-1.372              -1.341
-1.245              -1.341
-1.154              -1.337
-1.062              -1.341
-1.140              -1.341
-1.175              -1.343
-0.925              -1.341
-0.973              -1.341
-0.907              -1.337
-0.970              -1.341
-1.006              -1.341
-1.075              -1.342
-0.763              -1.343
-0.780              -1.341
-1.037              -1.340
-0.975              -1.337
-1.098              -1.342
-1.408              -1.343
-1.136              -1.346
-1.286              -1.341
-1.304              -1.342
-1.188              -1.338
-1.009              -1.341
-1.215              -1.341
-1.302              -1.342
-1.379              -1.341
-1.398              -1.341
-1.175              -1.338
-0.981              -1.341
-0.934              -1.341
-0.757              -1.341
-0.956              -1.343
-0.906              -1.341
-1.101              -1.341
-1.028              -1.338
-0.713              -1.338
-0.493              -1.341
-0.931              -1.343
-1.099              -1.343
-1.369              -1.340
-1.403              -1.338
-1.149              -1.337
-1.117              -1.341
-1.244              -1.345
-1.244              -1.343
-1.019              -1.341
-1.141              -1.337
-0.956              -1.338
-1.006              -1.341
-1.168              -1.343
-1.221              -1.341
-0.965              -1.342
-1.220              -1.338
-0.935              -1.337
-1.150              -1.341
-1.161              -1.345
-0.935              -1.345
-0.809              -1.341
-1.023              -1.337
-0.986              -1.338
-1.001              -1.341
-1.108              -1.343
-1.189              -1.342
-1.218              -1.341
-1.020              -1.341
-1.052              -1.338
-1.193              -1.341
-1.054              -1.341
-0.753              -1.342
-0.753              -1.341
-1.063              -1.342
-1.009              -1.337
-0.878              -1.338
-1.076              -1.341
-1.182              -1.342
-1.272              -1.346
-1.166              -1.341
-1.000              -1.337
-0.951              -1.338
-1.277              -1.340
-1.131              -1.341
-1.221              -1.343
-1.063              -1.345
-1.011              -1.341
-1.011              -1.340
-1.085              -1.338
-1.136              -1.340
-1.220              -1.342
-1.137              -1.343
-1.161              -1.341
-1.154              -1.341
-0.837              -1.337
-0.666              -1.338
-0.935              -1.341
-1.103              -1.342
-1.124              -1.345
-1.068              -1.341
-0.981              -1.341
-1.095              -1.338
-1.104              -1.341
-0.909              -1.341
-0.842              -1.341
-0.711              -1.341
-0.872              -1.337
-0.880              -1.338
-0.876              -1.341
-0.987              -1.342
-1.076              -1.343
-0.738              -1.341
-0.909              -1.338
-0.701              -1.337
-0.986              -1.341
-0.813              -1.343
-0.897              -1.345
-0.783              -1.341
-0.866              -1.341
-0.941              -1.340
-0.898              -1.340
-1.146              -1.341
-0.890              -1.343
-0.950              -1.340
-0.993              -1.341
-0.806              -1.337
-1.003              -1.338
-0.914              -1.341
-1.031              -1.345
-1.250              -1.343
-1.011              -1.341
-0.926              -1.338
-1.121              -1.337
-1.040              -1.341
-0.987              -1.341
-1.023              -1.343
-1.048              -1.343
-1.002              -1.341
-0.857              -1.341
-0.981              -1.338
-0.850              -1.340
-0.958              -1.341
-0.961              -1.342
-0.908              -1.341
-1.174              -1.341
-1.227              -1.338
-1.169              -1.341
-0.964              -1.341
-1.087              -1.342
-1.229              -1.343
-1.313              -1.340
-1.112              -1.341
-0.794              -1.338
-1.105              -1.342
-1.174              -1.343
-0.949              -1.343
-1.221              -1.341
-1.280              -1.341
-1.232              -1.338
-1.197              -1.341
-1.135              -1.341
-1.168              -1.343
-0.715              -1.343
-0.898              -1.341
-1.216              -1.337
-1.428              -1.340
-1.262              -1.340
-1.246              -1.340
-0.920              -1.342
-1.114              -1.340
-1.175              -1.338
-0.884              -1.340
-1.248              -1.341
-1.288              -1.343
-1.117              -1.341
-0.398              -1.341
-0.748              -1.338
-1.077              -1.338
-1.210              -1.341
-1.246              -1.346
-1.202              -1.345
-1.065              -1.341
-1.165              -1.338
-0.974              -1.338
-1.231              -1.342
-1.185              -1.342
-1.249              -1.343
-1.365              -1.340
-1.175              -1.341
-1.199              -1.338
-1.052              -1.341
-0.710              -1.341
-0.967              -1.343
-1.077              -1.345
-1.151              -1.341
-1.166              -1.338
-0.950              -1.340
-0.865              -1.341
-0.950              -1.342
-0.557              -1.342
-0.856              -1.341
-0.864              -1.341
-1.084              -1.338
-0.720              -1.341
-0.691              -1.341
-0.871              -1.342
-0.694              -1.341
-0.804              -1.341
-1.038              -1.337
-1.045              -1.338
-0.921              -1.341
-0.996              -1.342
-0.944              -1.343
-1.080              -1.341
-1.137              -1.338
-1.135              -1.337
-0.936              -1.341
-0.894              -1.341
-1.299              -1.345
-1.338              -1.341
-1.454              -1.341
-1.378              -1.338
-1.272              -1.341
-1.045              -1.338
-0.967              -1.345
-1.039              -1.343
-1.165              -1.342
-1.090              -1.340
-1.039              -1.338
-1.190              -1.340
-1.241              -1.341
-1.090              -1.343
-0.972              -1.341
-1.104              -1.338
-0.996              -1.338
-1.156              -1.341
-1.155              -1.340
-1.087              -1.342
-1.109              -1.345
-0.500              -1.341
-0.799              -1.340
-0.960              -1.337
-0.836              -1.342
-1.038              -1.347
-1.035              -1.345
-0.623              -1.341
-0.921              -1.341
-1.082              -1.338
-1.057              -1.346
-0.982              -1.341
-0.888              -1.343
-1.076              -1.340
-0.818              -1.341
-0.889              -1.337
-1.105              -1.337
-1.053              -1.341
-1.016              -1.342
-0.960              -1.343
-1.007              -1.341
-0.760              -1.337
-0.827              -1.338
-1.171              -1.341
-1.215              -1.341
-1.189              -1.338
-1.212              -1.341
-1.121              -1.341
-0.936              -1.337
-0.753              -1.337
-0.691              -1.336
-0.706              -1.345
-0.783              -1.342
-1.002              -1.341
-0.865              -1.337
-1.154              -1.337
-1.052              -1.337
-0.622              -1.341
-0.788              -1.338
-0.987              -1.343
-1.160              -1.343
-0.739              -1.342
-1.136              -1.338
-1.149              -1.341
-1.313              -1.342
-1.267              -1.342
-1.388              -1.341
-1.358              -1.341
-1.423              -1.336
-1.488              -1.340
-1.300              -1.342
-1.351              -1.342
-1.076              -1.340
-1.216              -1.341
-0.961              -1.338
-0.968              -1.341
-1.150              -1.338
-1.119              -1.342
-0.841              -1.343
-0.982              -1.341
-1.063              -1.338
-1.152              -1.338
-1.104              -1.340
-0.897              -1.338
-1.099              -1.343
-1.182              -1.341
-1.095              -1.341
-1.068              -1.338
-1.011              -1.338
-0.487              -1.341
-0.928              -1.343
-1.075              -1.342
-1.215              -1.341
-0.941              -1.340
-1.170              -1.338
-1.154              -1.345
-1.149              -1.345
-1.244              -1.345
-1.062              -1.341
-1.084              -1.340
-1.198              -1.338
-1.141              -1.340
-1.108              -1.341
-1.147              -1.345
-1.079              -1.342
-0.551              -1.340
-0.763              -1.338
-0.389              -1.341
-0.740              -1.341
-1.005              -1.342
-1.136              -1.343
-1.348              -1.341
-0.977              -1.337
-1.093              -1.337
-0.981              -1.341
-1.243              -1.341
-1.272              -1.345
-1.187              -1.341
-1.023              -1.341
-1.145              -1.338
-1.075              -1.341
-0.991              -1.341
-0.961              -1.343
-0.970              -1.341
-1.056              -1.338
-1.087              -1.338
-1.108              -1.341
-1.043              -1.341
-1.082              -1.345
-1.023              -1.340
-1.009              -1.341
-1.198              -1.337
-1.119              -1.341
-1.001              -1.341
-0.869              -1.345
-1.182              -1.345
-1.390              -1.341
-1.389              -1.340
-1.374              -1.338
-1.020              -1.341
-1.077              -1.342
-0.961              -1.343
-1.038              -1.342
-1.126              -1.341
-1.053              -1.338
-1.031              -1.341
-1.152              -1.341
-1.155              -1.343
-0.997              -1.340
-1.059              -1.341
-0.951              -1.340
-0.991              -1.338
-0.866              -1.341
-0.904              -1.342
-0.717              -1.342
-0.783              -1.341
-1.009              -1.337
-1.100              -1.338
-1.168              -1.341
-1.133              -1.345
-0.981              -1.343
-1.044              -1.341
-0.995              -1.341
-1.174              -1.338
-0.823              -1.341
-0.889              -1.341
-1.034              -1.345
-0.988              -1.341
-0.783              -1.341
-1.016              -1.338
-0.970              -1.338
-1.063              -1.341
-1.119              -1.343
-1.399              -1.343
-1.065              -1.341
-1.188              -1.341
-0.970              -1.338
-0.906              -1.338
-0.996              -1.341
-0.925              -1.345
-0.913              -1.341
-0.813              -1.341
-0.942              -1.341
-0.885              -1.338
-0.717              -1.340
-0.823              -1.341
-1.023              -1.345
-1.066              -1.343
-1.135              -1.342
-1.245              -1.337
-1.035              -1.338
-1.159              -1.341
-1.071              -1.343
-1.034              -1.343
-0.975              -1.341
-1.164              -1.340
-1.161              -1.338
-1.037              -1.341
-0.679              -1.341
-0.899              -1.345
-1.192              -1.341
-1.280              -1.338
-0.788              -1.338
-0.832              -1.341
-1.133              -1.343
-1.043              -1.343
-1.201              -1.341
-0.965              -1.341
-1.093              -1.337
-1.190              -1.341
-1.294              -1.340
-1.126              -1.345
-1.292              -1.341
-1.334              -1.341
-0.984              -1.338
-1.087              -1.338
-1.198              -1.341
-1.332              -1.345
-1.164              -1.345
-1.444              -1.341
-1.267              -1.340
-1.133              -1.338
-0.961              -1.341
-1.002              -1.341
-0.992              -1.343
-1.038              -1.341
-0.657              -1.341
-0.917              -1.337
-0.813              -1.341
-0.836              -1.340
-0.972              -1.343
-0.740              -1.343
-0.832              -1.341
-0.936              -1.337
-0.946              -1.338
-0.769              -1.341
-0.880              -1.345
-1.067              -1.343
-0.626              -1.341
-0.926              -1.341
-1.140              -1.338
-1.163              -1.341
-1.128              -1.341
-0.860              -1.343
-1.123              -1.341
-1.260              -1.341
-1.063              -1.341
-1.260              -1.338
-1.039              -1.338
-1.135              -1.341
-1.124              -1.345
-1.001              -1.341
-1.338              -1.341
-1.213              -1.338
-1.197              -1.338
-1.313              -1.341
-1.048              -1.341
-1.063              -1.343
-0.925              -1.341
-1.253              -1.341
-1.156              -1.338
-1.306              -1.338
-1.141              -1.340
-1.173              -1.343
-0.979              -1.345
-1.115              -1.341
-0.857              -1.341
-0.954              -1.338
-0.886              -1.341
-1.056              -1.342
-1.192              -1.342
-1.174              -1.341
-1.329              -1.338
-1.347              -1.337
-1.409              -1.341
-1.199              -1.341
-0.875              -1.342
-0.926              -1.341
-1.154              -1.341
-0.932              -1.338
-1.194              -1.338
-1.113              -1.341
-1.121              -1.343
-0.875              -1.343
-1.012              -1.342
-1.059              -1.341
-0.937              -1.338
-0.982              -1.338
-0.906              -1.343
-0.819              -1.342
-0.842              -1.341
-0.949              -1.341
-1.113              -1.340
-1.119              -1.341
-1.143              -1.341
-1.208              -1.343
-1.171              -1.342
-0.844              -1.341
-0.982              -1.340
-0.755              -1.338
-0.900              -1.341
-0.941              -1.341
-1.132              -1.343
-0.950              -1.341
-0.899              -1.340
-0.926              -1.338
-0.917              -1.341
-0.776              -1.341
-0.495              -1.342
-0.783              -1.341
-1.061              -1.340
-1.154              -1.338
-0.790              -1.337
-0.955              -1.345
-1.234              -1.343
-1.198              -1.340
-1.166              -1.341
-1.086              -1.337
-1.066              -1.342
-0.953              -1.341
-0.996              -1.343
-0.946              -1.341
-0.626              -1.341
-0.660              -1.338
-1.005              -1.338
-1.009              -1.341
-1.206              -1.345
-1.206              -1.342
-1.165              -1.341
-1.164              -1.337
-0.875              -1.337
-1.007              -1.341
-1.115              -1.341
-1.236              -1.343
-1.353              -1.341
-1.389              -1.340
-1.311              -1.338
-1.305              -1.341
-1.058              -1.341
-1.208              -1.345
-1.241              -1.345
-1.176              -1.341
-1.171              -1.337
-1.290              -1.337
-1.201              -1.341
-1.315              -1.342
-1.203              -1.343
-1.300              -1.341
-1.048              -1.341
-1.099              -1.338
-0.908              -1.341
-1.164              -1.341
-0.991              -1.345
-0.931              -1.338
-0.758              -1.341
-0.804              -1.338
-0.677              -1.337
-0.930              -1.341
-0.694              -1.345
-0.589              -1.342
-0.716              -1.342
-0.811              -1.338
-0.944              -1.338
-0.529              -1.341
-0.764              -1.345
-0.899              -1.343
-0.982              -1.341
-0.921              -1.341
-1.260              -1.338
-1.180              -1.341
-1.259              -1.341
-0.921              -1.343
-1.207              -1.342
-0.982              -1.341
-0.973              -1.340
-1.151              -1.337
-0.823              -1.341
-0.998              -1.345
-1.174              -1.343
-1.297              -1.341
-1.163              -1.341
-1.292              -1.337
-1.357              -1.341
-1.246              -1.340
-1.007              -1.345
-0.981              -1.340
-0.972              -1.341
-1.072              -1.338
-1.063              -1.338
-1.066              -1.341
-1.063              -1.342
-0.960              -1.342
-0.902              -1.341
-0.993              -1.338
-0.792              -1.337
-1.020              -1.342
-1.161              -1.341
-1.328              -1.343
-1.431              -1.341
-1.169              -1.341
-1.253              -1.338
-1.062              -1.337
-1.166              -1.341
-1.026              -1.340
-0.913              -1.346
-1.037              -1.345
-0.982              -1.341
-0.975              -1.338
-0.964              -1.338
-0.766              -1.341
-0.949              -1.343
-0.802              -1.341
-0.904              -1.341
-0.713              -1.337
-0.848              -1.341
-1.049              -1.341
-1.283              -1.343
-1.210              -1.342
-1.341              -1.341
-1.161              -1.338
-0.815              -1.338
-1.019              -1.341
-1.012              -1.343
-1.211              -1.342
-1.175              -1.340
-1.337              -1.338
-1.252              -1.338
-1.255              -1.341
-1.108              -1.341
-1.072              -1.345
-1.079              -1.341
-0.860              -1.340
-1.047              -1.337
-1.133              -1.340
-0.969              -1.341
-0.939              -1.345
-0.960              -1.343
-0.950              -1.341
-0.744              -1.338
-0.752              -1.338
-0.930              -1.341
-0.972              -1.342
-0.866              -1.345
-1.190              -1.342
-1.094              -1.342
-1.185              -1.337
-1.143              -1.341
-0.857              -1.340
-1.031              -1.343
-0.813              -1.341
-1.094              -1.341
-1.071              -1.337
-0.927              -1.338
-1.065              -1.342
-1.072              -1.338
-1.159              -1.343
-0.946              -1.341
-0.908              -1.341
-0.926              -1.338
-0.808              -1.337
-1.218              -1.341
-1.332              -1.345
-1.346              -1.343
-1.197              -1.340
-1.272              -1.341
-1.308              -1.337
-1.278              -1.341
-1.048              -1.341
-1.096              -1.343
-1.243              -1.345
-1.089              -1.341
-0.782              -1.337
-0.923              -1.336
-1.201              -1.341
-1.243              -1.341
-1.033              -1.345
-0.984              -1.341
-1.109              -1.338
-1.068              -1.338
-1.012              -1.341
-1.085              -1.341
-1.075              -1.343
-1.028              -1.341
-0.788              -1.341
-0.941              -1.338
-1.042              -1.338
-1.128              -1.341
-1.006              -1.345
-0.829              -1.343
-1.047              -1.341
-0.967              -1.340
-1.052              -1.337
-1.057              -1.342
-1.129              -1.341
-0.847              -1.345
-1.192              -1.341
-1.084              -1.341
-1.133              -1.337
-1.147              -1.341
-0.998              -1.341
-1.025              -1.343
-0.696              -1.345
-0.911              -1.341
-0.937              -1.338
-0.972              -1.338
-1.252              -1.341
-1.023              -1.342
-1.124              -1.345
-1.002              -1.342
-0.848              -1.341
-0.898              -1.340
-0.753              -1.341
-1.014              -1.341
-1.063              -1.343
-1.173              -1.343
-1.103              -1.341
-1.210              -1.338
-0.986              -1.340
-0.963              -1.341
-1.163              -1.341
-1.067              -1.345
-1.103              -1.341
-1.159              -1.341
-1.226              -1.338
-1.056              -1.341
-1.299              -1.338
-1.328              -1.345
-1.313              -1.341
-1.173              -1.338
-0.880              -1.337
-1.129              -1.340
-1.243              -1.343
-1.075              -1.345
-1.248              -1.340
-1.140              -1.338
-1.149              -1.337
-0.731              -1.341
-0.974              -1.341
-1.002              -1.345
-0.913              -1.341
-0.886              -1.341
-1.012              -1.338
-1.114              -1.341
-0.963              -1.341
-1.176              -1.343
-0.911              -1.341
-1.058              -1.341
-1.230              -1.338
-1.311              -1.338
-1.276              -1.337
-1.283              -1.342
-1.206              -1.345
-1.152              -1.342
-0.715              -1.340
-0.800              -1.337
-0.865              -1.338
-0.870              -1.341
-0.916              -1.341
-1.037              -1.343
-1.084              -1.341
-1.084              -1.338
-0.834              -1.337
-0.894              -1.341
-0.615              -1.341
-0.609              -1.342
-0.650              -1.341
-0.795              -1.341
-0.920              -1.340
-0.802              -1.338
-0.866              -1.341
-0.897              -1.341
-0.867              -1.345
-0.922              -1.342
-0.988              -1.338
-0.842              -1.338
-0.609              -1.341
-0.815              -1.345
-1.062              -1.341
-0.978              -1.341
-1.324              -1.338
-1.300              -1.338
-1.152              -1.341
-0.961              -1.341
-1.051              -1.342
-1.147              -1.342
-1.048              -1.341
-1.225              -1.338
-1.011              -1.341
-1.175              -1.340
-1.212              -1.342
-1.241              -1.341
-1.073              -1.341
-0.921              -1.338
-0.916              -1.341
-1.012              -1.341
-0.870              -1.343
-0.809              -1.341
-1.020              -1.341
-0.998              -1.338
-0.993              -1.341
-1.199              -1.341
-1.075              -1.343
-1.034              -1.346
-1.243              -1.341
-1.211              -1.338
-1.215              -1.338
-1.474              -1.341
-1.212              -1.345
-1.169              -1.343
-1.127              -1.341
-1.160              -1.341
-0.720              -1.337
-0.853              -1.341
-1.068              -1.341
-1.086              -1.345
-1.255              -1.341
-0.998              -1.341
-1.048              -1.337
-1.104              -1.340
-1.133              -1.342
-1.079              -1.343
-1.108              -1.343
-1.212              -1.341
-1.182              -1.337
-1.099              -1.337
-0.865              -1.341
-1.038              -1.345
-1.089              -1.342
-0.935              -1.340
-0.895              -1.341
-0.935              -1.338
-1.005              -1.341
-1.007              -1.341
-0.799              -1.345
-0.823              -1.341
-0.949              -1.341
-1.017              -1.338
-0.743              -1.338
-0.939              -1.341
-0.850              -1.343
-1.035              -1.343
-0.953              -1.340
-0.931              -1.338
-0.977              -1.340
-0.629              -1.341
-0.972              -1.341
-0.936              -1.345
-0.995              -1.341
-0.743              -1.341
-0.809              -1.337
-0.950              -1.341
-1.129              -1.341
-1.061              -1.343
-1.072              -1.345
-0.986              -1.341
-1.029              -1.338
-1.315              -1.337
-1.262              -1.341
-1.348              -1.345
-1.003              -1.342
-1.164              -1.342
-1.170              -1.341
-1.149              -1.338
-1.110              -1.341
-0.618              -1.341
-0.988              -1.345
-0.956              -1.341
-0.824              -1.341
-0.750              -1.338
-0.782              -1.341
-1.189              -1.342
-1.360              -1.345
-1.150              -1.342
-1.184              -1.341
-1.138              -1.338
-1.189              -1.337
-1.034              -1.341
-1.096              -1.343
-1.273              -1.345
-1.260              -1.341
-1.183              -1.340
-1.413              -1.337
-1.199              -1.341
-1.178              -1.341
-1.098              -1.343
-0.911              -1.341
-0.936              -1.341
-1.105              -1.338
-1.015              -1.341
-1.006              -1.341
-0.954              -1.342
-0.977              -1.342
-0.671              -1.341
-0.876              -1.338
-1.016              -1.338
-0.917              -1.338
-0.908              -1.341
-0.809              -1.345
-1.128              -1.345
-1.048              -1.341
-1.019              -1.340
-1.001              -1.337
-0.598              -1.342
-0.912              -1.341
-1.071              -1.343
-1.062              -1.341
-1.066              -1.341
-1.236              -1.337
-1.222              -1.341
-1.142              -1.341
-1.276              -1.345
-1.225              -1.341
-1.314              -1.341
-0.979              -1.338
-1.170              -1.341
-0.858              -1.341
-0.934              -1.345
-0.900              -1.343
-0.941              -1.341
-1.017              -1.338
-1.081              -1.341
-1.224              -1.341
-1.131              -1.345
-0.904              -1.340
-0.942              -1.341
-0.764              -1.340
-0.682              -1.340
-1.093              -1.341
-0.941              -1.342
-1.145              -1.342
-1.216              -1.341
-1.351              -1.338
-1.163              -1.338
-0.717              -1.341
-0.958              -1.343
-0.844              -1.343
-1.057              -1.343
-1.094              -1.340
-1.292              -1.337
-1.259              -1.338
-1.199              -1.341
-1.246              -1.345
-1.135              -1.343
-1.107              -1.341
-1.163              -1.342
-1.000              -1.340
-0.774              -1.341
-0.871              -1.341
-0.960              -1.343
-0.875              -1.342
-1.039              -1.341
-0.941              -1.337
-0.997              -1.338
-0.975              -1.340
-1.067              -1.345
-0.797              -1.342
-0.883              -1.340
-0.762              -1.341
-0.975              -1.338
-0.885              -1.341
-1.056              -1.345
-0.978              -1.342
-0.991              -1.341
-1.061              -1.338
-1.108              -1.338
-0.930              -1.341
-1.039              -1.345
-1.246              -1.343
-1.100              -1.341
-0.633              -1.338
-0.824              -1.337
-1.087              -1.340
-1.132              -1.343
-0.651              -1.342
-0.721              -1.341
-0.903              -1.341
-1.084              -1.337
-0.909              -1.341
-1.286              -1.342
-1.451              -1.342
-1.427              -1.341
-1.136              -1.341
-1.175              -1.338
-1.133              -1.341
-1.337              -1.340
-1.308              -1.345
-1.098              -1.343
-1.271              -1.341
-1.342              -1.336
-0.848              -1.338
-0.469              -1.342
-0.651              -1.342
-1.165              -1.343
-1.579              -1.341
-1.669              -1.341
-1.664              -1.340
-1.643              -1.341
-1.496              -1.342
-1.372              -1.345
-1.234              -1.341
-1.033              -1.341
-0.991              -1.338
-0.991              -1.341
-0.716              -1.341
-0.781              -1.343
-0.833              -1.343
-0.918              -1.341
-0.706              -1.338
-0.500              -1.338
-0.650              -1.342
-0.843              -1.343
-0.977              -1.343
-1.029              -1.341
-1.056              -1.341
-1.080              -1.338
-1.057              -1.341
-0.950              -1.341
-1.038              -1.343
-1.185              -1.341
-1.114              -1.340
-1.212              -1.337
-0.721              -1.341
-0.951              -1.341
-1.047              -1.345
-1.017              -1.343
-1.066              -1.341
-1.174              -1.340
-1.122              -1.338
-0.945              -1.341
-0.670              -1.342
-0.573              -1.345
-0.860              -1.341
-1.057              -1.341
-1.198              -1.337
-1.269              -1.341
-1.133              -1.341
-1.166              -1.342
-1.253              -1.341
-1.145              -1.341
-1.161              -1.340
-1.109              -1.338
-1.143              -1.341
-0.960              -1.341
-0.617              -1.343
-0.706              -1.341
-0.627              -1.341
-0.526              -1.337
-0.755              -1.341
-0.967              -1.341
-1.029              -1.343
-0.843              -1.343
-0.643              -1.341
-0.984              -1.341
-1.103              -1.337
-1.266              -1.341
-1.397              -1.341
-1.423              -1.342
-1.444              -1.341
-1.473              -1.337
-1.337              -1.337
-1.325              -1.341
-0.916              -1.343
-0.650              -1.343
-1.117              -1.341
-0.927              -1.341
-1.015              -1.338
-1.019              -1.341
-1.185              -1.341
-1.360              -1.345
-1.164              -1.341
-1.176              -1.341
-1.132              -1.340
-1.260              -1.338
-1.339              -1.341
-1.400              -1.345
-1.196              -1.343
-1.399              -1.341
-0.894              -1.341
-0.827              -1.338
-1.057              -1.341
-1.121              -1.341
-1.145              -1.343
-1.025              -1.341
-1.124              -1.341
-1.257              -1.338
-1.278              -1.337
-1.176              -1.340
-0.992              -1.345
-0.839              -1.343
-0.870              -1.341
-0.754              -1.337
-0.920              -1.338
-1.104              -1.341
-0.916              -1.345
-0.963              -1.343
-1.073              -1.341
-0.955              -1.341
-0.942              -1.337
-0.908              -1.338
-0.729              -1.341
-0.920              -1.343
-0.900              -1.340
-0.748              -1.341
-0.717              -1.338
-0.760              -1.338
-0.733              -1.341
-1.006              -1.345
-1.016              -1.343
-0.954              -1.341
-1.043              -1.341
-0.895              -1.338
-1.105              -1.341
-1.183              -1.341
-1.316              -1.343
-1.259              -1.341
-1.287              -1.341
-1.268              -1.337
-1.306              -1.341
-1.089              -1.341
-1.030              -1.345
-1.105              -1.343
-0.726              -1.341
-0.603              -1.340
-0.823              -1.338
-1.015              -1.338
-0.950              -1.343
-0.880              -1.346
-0.940              -1.341
-0.819              -1.340
-0.921              -1.338
-0.600              -1.341
-1.021              -1.341
-1.143              -1.345
-1.240              -1.340
-1.062              -1.341
-1.099              -1.341
-1.295              -1.341
-0.925              -1.342
-1.107              -1.342
-1.327              -1.345
-1.296              -1.342
-1.138              -1.340
-1.151              -1.337
-1.168              -1.341
-1.266              -1.341
-1.015              -1.343
-0.982              -1.342
-0.991              -1.341
-0.975              -1.336
-0.669              -1.338
-0.839              -1.341
-0.968              -1.342
-1.009              -1.345
-1.147              -1.342
-1.132              -1.341
-0.860              -1.340
-1.087              -1.341
-1.104              -1.345
-0.909              -1.345
-1.007              -1.341
-1.087              -1.338
-1.215              -1.338
-0.870              -1.341
-1.053              -1.343
-1.179              -1.342
-1.099              -1.341
-1.043              -1.338
-0.996              -1.340
-1.091              -1.341
-1.161              -1.341
-1.269              -1.343
-1.080              -1.341
-0.828              -1.341
-0.939              -1.337
-0.824              -1.341
-0.794              -1.341
-1.009              -1.343
-0.997              -1.343
-1.026              -1.341
-0.968              -1.338
-0.745              -1.338
-0.904              -1.338
-0.852              -1.341
-1.133              -1.345
-1.066              -1.341
-1.192              -1.341
-1.194              -1.337
-1.201              -1.338
-0.790              -1.341
-0.907              -1.345
-1.098              -1.345
-1.023              -1.341
-1.079              -1.341
-1.127              -1.338
-1.264              -1.341
-1.155              -1.342
-1.075              -1.343
-1.232              -1.341
-1.108              -1.337
-1.281              -1.338
-1.239              -1.341
-1.291              -1.346
-1.010              -1.345
-0.752              -1.343
-0.819              -1.341
-0.880              -1.338
-1.024              -1.337
-1.155              -1.341
-1.217              -1.343
-1.121              -1.342
-1.269              -1.341
-1.115              -1.337
-1.175              -1.338
-1.154              -1.341
-1.255              -1.341
-1.098              -1.343
-1.043              -1.343
-1.105              -1.341
-1.072              -1.338
-1.079              -1.338
-1.145              -1.341
-1.238              -1.343
-1.269              -1.341
-1.156              -1.341
-1.065              -1.341
-1.053              -1.338
-0.898              -1.341
-0.580              -1.343
-0.638              -1.342
-0.608              -1.341
-0.778              -1.340
-0.937              -1.340
-0.848              -1.338
-0.813              -1.341
-0.870              -1.343
-0.514              -1.342
-0.813              -1.340
-0.975              -1.337
-1.033              -1.336
-1.283              -1.341
-1.076              -1.343
-1.245              -1.343
-1.072              -1.341
-1.188              -1.338
-1.129              -1.337
-0.974              -1.341
-1.026              -1.341
-0.804              -1.343
-0.944              -1.341
-0.757              -1.341
-0.755              -1.338
-0.781              -1.341
-0.874              -1.341
-1.062              -1.345
-1.067              -1.345
-0.855              -1.341
-1.030              -1.337
-1.175              -1.338
-1.221              -1.341
-1.334              -1.341
-1.145              -1.345
-1.241              -1.341
-1.149              -1.341
-1.170              -1.337
-1.252              -1.338
-1.374              -1.341
-1.259              -1.345
-1.241              -1.341
-1.290              -1.341
-1.175              -1.337
-0.741              -1.341
-1.067              -1.341
-0.992              -1.342
-1.151              -1.341
-1.045              -1.341
-0.753              -1.337
-1.068              -1.338
-1.077              -1.340
-1.311              -1.340
-1.101              -1.345
-0.996              -1.342
-1.012              -1.342
-1.113              -1.338
-0.855              -1.341
-1.058              -1.342
-0.866              -1.345
-0.767              -1.341
-0.575              -1.341
-0.909              -1.337
-1.015              -1.341
-1.276              -1.341
-1.171              -1.345
-1.048              -1.343
-0.895              -1.341
-1.235              -1.337
-0.908              -1.338
-1.062              -1.341
-0.866              -1.345
-1.154              -1.341
-1.049              -1.341
-1.059              -1.337
-1.197              -1.338
-1.077              -1.341
-0.702              -1.345
-0.432              -1.343
-0.857              -1.340
-1.021              -1.337
-1.034              -1.337
-1.171              -1.341
-1.297              -1.342
-1.342              -1.345
-1.170              -1.341
-1.101              -1.341
-1.079              -1.337
-0.880              -1.341
-1.089              -1.341
-1.095              -1.345
-1.240              -1.341
-1.299              -1.342
-1.379              -1.337
-1.386              -1.337
-1.327              -1.341
-1.062              -1.343
-1.107              -1.342
-1.079              -1.341
-1.059              -1.342
-0.945              -1.337
-0.627              -1.341
-0.813              -1.341
-0.870              -1.345
-0.946              -1.342
-1.084              -1.342
-1.235              -1.338
-0.964              -1.337
-1.098              -1.338
-1.185              -1.343
-1.065              -1.341
-0.903              -1.341
-0.752              -1.337
-1.084              -1.337
-1.087              -1.341
-0.889              -1.341
-1.030              -1.343
-0.981              -1.341
-1.136              -1.341
-1.107              -1.337
-1.045              -1.341
-1.042              -1.342
-0.935              -1.341
-0.760              -1.345
-1.040              -1.341
-0.953              -1.341
-1.159              -1.338
-1.250              -1.341
-1.117              -1.341
-1.099              -1.343
-1.119              -1.341
-1.234              -1.337
-1.408              -1.337
-1.184              -1.342
-1.183              -1.345
-1.199              -1.343
-1.135              -1.341
-0.825              -1.342
-0.716              -1.338
-0.688              -1.341
-0.923              -1.341
-0.782              -1.343
-0.965              -1.343
-1.011              -1.343
-0.744              -1.341
-0.988              -1.337
-1.124              -1.341
-1.062              -1.342
-1.076              -1.342
-1.122              -1.341
-0.763              -1.340
-0.834              -1.337
-0.936              -1.338
-1.084              -1.341
-0.809              -1.345
-1.029              -1.341
-0.988              -1.341
-1.070              -1.338
-1.147              -1.341
-1.146              -1.341
-0.941              -1.342
-0.922              -1.341
-0.902              -1.341
-1.001              -1.337
-1.109              -1.338
-0.783              -1.338
-0.767              -1.341
-0.998              -1.345
-1.126              -1.345
-0.870              -1.341
-0.898              -1.341
-1.104              -1.338
-1.226              -1.341
-1.337              -1.345
-1.454              -1.342
-1.372              -1.341
-1.127              -1.338
-1.136              -1.337
-1.263              -1.341
-1.057              -1.345
-1.257              -1.342
-1.035              -1.341
-0.874              -1.338
-0.927              -1.338
-0.989              -1.341
-1.121              -1.341
-0.904              -1.343
-1.149              -1.341
-1.179              -1.338
-1.268              -1.338
-1.283              -1.341
-1.207              -1.343
-1.244              -1.342
-1.206              -1.340
-0.960              -1.341
-1.073              -1.338
-0.705              -1.341
-0.975              -1.341
-0.945              -1.343
-0.949              -1.341
-1.031              -1.341
-1.232              -1.341
-0.712              -1.338
-0.671              -1.341
-0.763              -1.341
-0.913              -1.342
-0.836              -1.340
-0.978              -1.341
-0.944              -1.338
-1.054              -1.337
-0.942              -1.341
-0.940              -1.343
-1.015              -1.343
-0.984              -1.340
-0.956              -1.341
-1.090              -1.338
-0.716              -1.341
-1.037              -1.341
-1.193              -1.343
-1.182              -1.341
-1.234              -1.341
-0.802              -1.338
-0.998              -1.341
-1.131              -1.341
-1.142              -1.343
-0.743              -1.341
-1.091              -1.340
-1.170              -1.338
-1.011              -1.338
-1.178              -1.342
-1.211              -1.342
-0.846              -1.341
-1.087              -1.341
-1.118              -1.338
-1.192              -1.340
-1.311              -1.341
-1.384              -1.343
-1.269              -1.345
-1.016              -1.341
-1.039              -1.341
-1.113              -1.338
-1.104              -1.341
-0.988              -1.341
-1.081              -1.345
-1.025              -1.341
-0.895              -1.340
-1.166              -1.338
-1.232              -1.340
-1.104              -1.341
-1.184              -1.343
-1.199              -1.343
-1.174              -1.341
-0.922              -1.338
-0.953              -1.340
-0.961              -1.341
-1.038              -1.343
-0.959              -1.342
-0.785              -1.341
-0.865              -1.338
-1.192              -1.341
-1.250              -1.341
-1.016              -1.343
-0.862              -1.342
-0.955              -1.341
-1.132              -1.338
-1.199              -1.340
-1.250              -1.341
-0.885              -1.345
-1.042              -1.342
-1.143              -1.340
-1.085              -1.337
-1.154              -1.338
-1.175              -1.341
-1.119              -1.343
-0.885              -1.343
-0.799              -1.341
-0.828              -1.341
-0.875              -1.337
-0.970              -1.341
-0.843              -1.342
-0.879              -1.342
-0.706              -1.341
-0.869              -1.341
-0.998              -1.338
-1.020              -1.341
-0.993              -1.341
-0.991              -1.345
-1.058              -1.343
-0.995              -1.341
-0.805              -1.338
-1.240              -1.338
-0.848              -1.341
-0.953              -1.343
-0.895              -1.342
-1.087              -1.341
-0.850              -1.341
-0.900              -1.338
-1.059              -1.341
-1.080              -1.341
-1.031              -1.343
-1.159              -1.341
-1.164              -1.341
-1.065              -1.337
-0.801              -1.341
-0.986              -1.341
-0.978              -1.343
-1.109              -1.342
-0.906              -1.342
-0.998              -1.340
-1.105              -1.338
-0.759              -1.337
-0.734              -1.341
-0.965              -1.342
-1.175              -1.343
-1.073              -1.341
-1.117              -1.338
-0.964              -1.337
-0.975              -1.341
-1.113              -1.343
-1.199              -1.342
-1.159              -1.341
-1.174              -1.341
-1.123              -1.338
-1.155              -1.341
-1.323              -1.341
-1.021              -1.345
-1.084              -1.341
-0.995              -1.340
-0.899              -1.338
-0.912              -1.341
-0.886              -1.345
-0.650              -1.343
-0.726              -1.341
-0.872              -1.338
-0.839              -1.338
-0.983              -1.341
-0.829              -1.341
-0.953              -1.345
-1.150              -1.341
-1.267              -1.341
-1.194              -1.340
-1.225              -1.340
-1.043              -1.341
-1.216              -1.345
-0.982              -1.343
-1.133              -1.341
-1.220              -1.341
-1.015              -1.338
-1.245              -1.341
-1.058              -1.341
-1.071              -1.345
-1.076              -1.341
-1.070              -1.341
-1.062              -1.337
-1.006              -1.338
-0.799              -1.345
-0.811              -1.343
-0.666              -1.341
-0.972              -1.341
-0.813              -1.337
-1.020              -1.341
-1.211              -1.341
-1.238              -1.345
-0.881              -1.341
-0.809              -1.341
-0.956              -1.338
-0.954              -1.337
-0.820              -1.341
-1.033              -1.345
-1.343              -1.343
-1.230              -1.341
-1.239              -1.337
-1.169              -1.338
-1.332              -1.341
-1.587              -1.343
-1.176              -1.343
-1.267              -1.340
-1.213              -1.341
-1.287              -1.337
-1.352              -1.340
-1.192              -1.341
-1.332              -1.342
-1.007              -1.341
-1.314              -1.341
-1.225              -1.337
-1.031              -1.341
-0.939              -1.341
-0.795              -1.345
-0.735              -1.343
-0.869              -1.341
-0.791              -1.338
-0.934              -1.338
-1.021              -1.341
-1.079              -1.345
-1.000              -1.343
-1.033              -1.341
-0.979              -1.340
-0.642              -1.338
-0.837              -1.341
-0.894              -1.340
-1.037              -1.343
-1.216              -1.340
-1.249              -1.341
-1.077              -1.338
-1.121              -1.338
-1.038              -1.341
-1.157              -1.345
-1.266              -1.343
-0.834              -1.341
-0.705              -1.338
-0.866              -1.338
-0.469              -1.341
-0.822              -1.345
-0.936              -1.343
-1.030              -1.345
-1.222              -1.340
-1.151              -1.338
-1.192              -1.336
-1.011              -1.341
-0.972              -1.341
-0.815              -1.343
-0.763              -1.341
-0.916              -1.341
-1.056              -1.336
-1.114              -1.341
-1.021              -1.341
-0.715              -1.343
-0.867              -1.341
-0.986              -1.341
-1.287              -1.337
-1.272              -1.341
-1.085              -1.341
-1.007              -1.343
-1.384              -1.341
-1.436              -1.341
-1.180              -1.338
-1.131              -1.338
-1.192              -1.341
-1.272              -1.345
-0.889              -1.345
-1.099              -1.341
-1.190              -1.338
-1.236              -1.338
-1.002              -1.341
-1.084              -1.341
-1.175              -1.343
-1.171              -1.341
-0.802              -1.341
-1.072              -1.338
-1.080              -1.336
-1.197              -1.341
-1.352              -1.345
-1.431              -1.345
-1.435              -1.341
-0.984              -1.338
-1.016              -1.340
-0.955              -1.341
-1.103              -1.343
-1.245              -1.343
-1.291              -1.337
-1.231              -1.338
-1.141              -1.341
-0.790              -1.341
-0.981              -1.343
-1.021              -1.340
-0.810              -1.341
-0.880              -1.337
-0.979              -1.341
-0.893              -1.341
-0.650              -1.345
-0.744              -1.341
-0.539              -1.342
-0.788              -1.338
-1.105              -1.338
-1.260              -1.341
-1.110              -1.346
-1.128              -1.343
-1.091              -1.341
-0.712              -1.338
-0.697              -1.338
-0.975              -1.341
-1.243              -1.341
-1.080              -1.343
-1.194              -1.341
-0.809              -1.341
-0.944              -1.341
-0.978              -1.338
-0.545              -1.341
-0.719              -1.341
-0.956              -1.343
-1.117              -1.341
-1.129              -1.340
-1.232              -1.338
-0.937              -1.341
-1.002              -1.341
-1.145              -1.343
-1.149              -1.343
-1.236              -1.341
-1.154              -1.342
-1.266              -1.341
-1.252              -1.341
-1.367              -1.345
-1.164              -1.345
-1.194              -1.341
-1.220              -1.341
-1.154              -1.337
-1.131              -1.341
-1.052              -1.341
-0.505              -1.345
-0.871              -1.341
-0.907              -1.341
-1.067              -1.337
-0.959              -1.337
-1.076              -1.341
-1.059              -1.343
-0.934              -1.341
-0.864              -1.340
-0.879              -1.337
-0.699              -1.340
-1.007              -1.341
-0.842              -1.345
-1.154              -1.343
-1.031              -1.340
-1.007              -1.341
-1.164              -1.337
-1.342              -1.341
-1.423              -1.341
-1.308              -1.343
-0.946              -1.340
-0.834              -1.341
-0.860              -1.337
-0.934              -1.338
-0.963              -1.341
-0.986              -1.345
-0.977              -1.345
-0.964              -1.341
-0.928              -1.338
-1.048              -1.338
-0.825              -1.341
-0.893              -1.343
-0.773              -1.341
-0.811              -1.341
-0.858              -1.338
-0.930              -1.338
-0.721              -1.341
-0.804              -1.343
-0.931              -1.345
-1.073              -1.341
-1.072              -1.338
-1.007              -1.338
-0.889              -1.341
-0.824              -1.341
-0.846              -1.345
-0.875              -1.342
-1.002              -1.341
-1.206              -1.341
-1.110              -1.337
-1.306              -1.341
-1.282              -1.341
-1.215              -1.342
-1.163              -1.341
-1.099              -1.338
-0.963              -1.336
-0.848              -1.337
-0.945              -1.341
-0.965              -1.342
-0.823              -1.343
-1.005              -1.341
-0.975              -1.341
-1.129              -1.338
-0.986              -1.341
-0.982              -1.345
-1.222              -1.341
-0.870              -1.341
-1.038              -1.337
-0.886              -1.337
-1.082              -1.341
-1.133              -1.343
-1.104              -1.342
-1.328              -1.341
-1.296              -1.341
-1.337              -1.338
-1.221              -1.342
-1.276              -1.341
-1.266              -1.345
-1.185              -1.343
-1.068              -1.341
-0.935              -1.340
-1.161              -1.338
-1.067              -1.341
-0.954              -1.341
-0.932              -1.343
-0.970              -1.345
-0.968              -1.341
-0.839              -1.338
-0.605              -1.342
-0.601              -1.341
-0.726              -1.343
-1.198              -1.341
-1.249              -1.341
-1.072              -1.338
-0.808              -1.341
-0.729              -1.341
-0.885              -1.343
-0.892              -1.345
-1.031              -1.341
-0.706              -1.337
-0.902              -1.338
-0.988              -1.341
-1.278              -1.343
-1.404              -1.343
-1.286              -1.341
-1.157              -1.341
-1.221              -1.340
-1.211              -1.338
-0.960              -1.341
-1.079              -1.341
-0.706              -1.345
-0.886              -1.341
-0.950              -1.337
-0.967              -1.338
-0.613              -1.341
-0.967              -1.341
-1.310              -1.343
-1.269              -1.341
-1.323              -1.340
-1.304              -1.336
-1.208              -1.341
-1.187              -1.341
-1.101              -1.343
-1.147              -1.341
-1.096              -1.341
-1.198              -1.341
-1.131              -1.338
-1.190              -1.341
-0.631              -1.345
-0.856              -1.341
-1.100              -1.341
-0.964              -1.338
-1.052              -1.337
-1.100              -1.341
-1.244              -1.343
-0.889              -1.345
-1.093              -1.345
-1.137              -1.341
-0.975              -1.338
-0.997              -1.338
-1.190              -1.342
-0.900              -1.343
-1.011              -1.342
-1.019              -1.341
-0.958              -1.341
-0.997              -1.338
-0.978              -1.341
-1.150              -1.341
-1.318              -1.345
-1.068              -1.340
-0.986              -1.341
-0.923              -1.337
-0.961              -1.340
-1.030              -1.341
-1.196              -1.343
-0.816              -1.343
-0.928              -1.341
-0.875              -1.342
-0.984              -1.337
-1.179              -1.341
-1.266              -1.341
-0.914              -1.345
-0.764              -1.340
-1.023              -1.341
-1.007              -1.338
-0.853              -1.338
-1.121              -1.341
-1.121              -1.342
-1.315              -1.345
-1.267              -1.341
-1.225              -1.337
-1.295              -1.338
-1.213              -1.340
-0.965              -1.345
-0.796              -1.343
-0.776              -1.341
-0.768              -1.341
-1.190              -1.337
-1.160              -1.341
-0.906              -1.341
-1.037              -1.342
-0.925              -1.342
-0.926              -1.341
-0.880              -1.337
-0.880              -1.337
-0.818              -1.341
-0.879              -1.342
-1.053              -1.345
-1.215              -1.341
-1.173              -1.341
-1.189              -1.338
-1.238              -1.341
-0.926              -1.342
-0.710              -1.345
-1.062              -1.341
-1.028              -1.338
-0.983              -1.338
-1.194              -1.341
-1.238              -1.341
-1.196              -1.345
-1.107              -1.341
-1.140              -1.341
-1.170              -1.340
-1.138              -1.341
-1.129              -1.341
-1.054              -1.345
-1.019              -1.345
-0.970              -1.341
-0.857              -1.337
-1.025              -1.338
-0.968              -1.342
-0.959              -1.345
-0.875              -1.342
-1.118              -1.341
-0.914              -1.340
-0.940              -1.337
-1.006              -1.341
-1.031              -1.341
-1.026              -1.342
-1.113              -1.345
-1.204              -1.341
-1.185              -1.338
-0.591              -1.340
-0.682              -1.341
-1.206              -1.345
-1.352              -1.345
-1.394              -1.341
-1.479              -1.341
-1.207              -1.337
-1.294              -1.341
-1.329              -1.341
-1.254              -1.343
-1.330              -1.345
-1.435              -1.341
-1.432              -1.337
-1.175              -1.337
-1.011              -1.342
-1.011              -1.343
-0.986              -1.345
-1.042              -1.341
-0.846              -1.341
-0.936              -1.338
-1.001              -1.341
-0.842              -1.338
-1.068              -1.343
-1.193              -1.341
-1.146              -1.341
-0.860              -1.337
-0.986              -1.338
-0.978              -1.341
-0.530              -1.345
-0.243              -1.345
-0.730              -1.340
-0.758              -1.341
-1.006              -1.338
-0.885              -1.341
-1.053              -1.341
-0.738              -1.345
-0.904              -1.341
-0.902              -1.341
-1.174              -1.338
-1.327              -1.337
-1.391              -1.341
-1.239              -1.345
-1.302              -1.345
-0.969              -1.341
-0.903              -1.338
-1.199              -1.338
-1.328              -1.341
-1.395              -1.341
-1.465              -1.343
-1.453              -1.341
-1.230              -1.341
-1.154              -1.338
-1.118              -1.342
-0.941              -1.341
-0.945              -1.345
-0.932              -1.345
-1.124              -1.341
-1.175              -1.338
-1.031              -1.340
-1.006              -1.340
-0.855              -1.341
-0.948              -1.343
-0.907              -1.341
-1.109              -1.341
-1.114              -1.337
-0.935              -1.341
-0.533              -1.341
-0.930              -1.345
-1.178              -1.345
-1.165              -1.342
-1.255              -1.338
-1.073              -1.337
-0.846              -1.341
-1.117              -1.343
-1.147              -1.343
-1.068              -1.341
-0.958              -1.340
-0.902              -1.338
-1.131              -1.341
-1.011              -1.341
-0.738              -1.345
-0.744              -1.341
-1.034              -1.340
-0.946              -1.336
-0.981              -1.338
-1.190              -1.341
-1.136              -1.342
-1.039              -1.343
-1.053              -1.341
-0.570              -1.337
-0.675              -1.338
-0.939              -1.341
-0.998              -1.341
-1.114              -1.343
-0.897              -1.341
-1.128              -1.341
-1.202              -1.338
-1.165              -1.341
-1.218              -1.342
-1.296              -1.343
-1.446              -1.345
-1.267              -1.341
-1.264              -1.338
-1.176              -1.337
-1.174              -1.341
-1.229              -1.341
-1.166              -1.345
-0.894              -1.341
-0.914              -1.340
-0.907              -1.338
-0.903              -1.341
-1.108              -1.341
-0.860              -1.343
-0.974              -1.341
-1.033              -1.341
-1.119              -1.338
-1.109              -1.338
-0.869              -1.341
-1.068              -1.343
-0.876              -1.343
-1.054              -1.341
-1.160              -1.337
-1.126              -1.338
-1.165              -1.341
-0.773              -1.341
-1.049              -1.342
-1.067              -1.341
-1.033              -1.341
-0.850              -1.337
-0.799              -1.341
-1.089              -1.341
-0.922              -1.345
-0.996              -1.341
-1.105              -1.341
-1.129              -1.337
-1.077              -1.337
-1.079              -1.341
-1.043              -1.342
-1.154              -1.343
-1.028              -1.342
-0.883              -1.338
-0.833              -1.338
-0.830              -1.341
-0.897              -1.341
-0.794              -1.345
-0.865              -1.341
-0.948              -1.341
-0.797              -1.337
-0.890              -1.338
-0.805              -1.341
-0.870              -1.345
-0.764              -1.343
-0.794              -1.341
-0.801              -1.341
-0.893              -1.338
-1.039              -1.340
-0.595              -1.341
-0.407              -1.343
-0.865              -1.341
-1.235              -1.340
-1.674              -1.338
-1.577              -1.338
-1.493              -1.341
-1.493              -1.343
-1.627              -1.343
-1.235              -1.341
-1.393              -1.337
-1.283              -1.337
-1.294              -1.341
-0.992              -1.341
-1.149              -1.345
-1.318              -1.342
-1.006              -1.341
-0.613              -1.340
-0.997              -1.341
-0.953              -1.341
-1.364              -1.345
-1.328              -1.345
-1.277              -1.341
-1.366              -1.337
-1.342              -1.338
-1.129              -1.341
-1.263              -1.345
-1.313              -1.343
-1.445              -1.341
-1.483              -1.341
-1.232              -1.338
-1.141              -1.340
-1.028              -1.341
-0.982              -1.345
-1.026              -1.346
-1.094              -1.341
-0.972              -1.341
-1.019              -1.338
-1.028              -1.338
-0.741              -1.341
-0.691              -1.343
-0.875              -1.343
-0.926              -1.341
-1.006              -1.338
-0.706              -1.338
-0.866              -1.341
-0.772              -1.341
-0.899              -1.345
-1.006              -1.340
-0.965              -1.341
-0.927              -1.340
-0.799              -1.338
-0.897              -1.341
-0.927              -1.343
-0.963              -1.345
-0.964              -1.341
-0.969              -1.337
-0.800              -1.337
-0.549              -1.341
-0.824              -1.341
-0.679              -1.343
-0.923              -1.341
-0.823              -1.341
-1.001              -1.337
-1.029              -1.338
-1.174              -1.341
-1.155              -1.343
-1.138              -1.345
-1.145              -1.342
-0.584              -1.338
-0.516              -1.338
-0.883              -1.337
-0.991              -1.341
-1.150              -1.345
-0.973              -1.341
-1.137              -1.340
-1.118              -1.337
-0.808              -1.341
-0.710              -1.341
-0.778              -1.341
-1.109              -1.345
-1.070              -1.340
-1.145              -1.341
-1.084              -1.338
-1.194              -1.341
-1.112              -1.343
-1.094              -1.345
-1.185              -1.341
-1.360              -1.341
-1.229              -1.338
-1.241              -1.341
-0.934              -1.341
-0.687              -1.343
-0.869              -1.345
-1.011              -1.341
-1.229              -1.338
-1.301              -1.338
-1.419              -1.341
-1.417              -1.343
-1.342              -1.343
-1.121              -1.341
-1.224              -1.341
-1.255              -1.337
-1.281              -1.338
-1.206              -1.341
-1.119              -1.342
-1.062              -1.345
-0.998              -1.341
-0.960              -1.338
-0.889              -1.338
-0.850              -1.341
-0.711              -1.341
-0.782              -1.345
-0.665              -1.341
-0.497              -1.338
-0.740              -1.338
-0.936              -1.338
-0.880              -1.341
-0.953              -1.345
-0.866              -1.342
-0.982              -1.341
-0.847              -1.337
-0.939              -1.338
-1.023              -1.342
-1.002              -1.343
-0.951              -1.343
-1.047              -1.341
-1.103              -1.341
-1.169              -1.338
-0.904              -1.341
-1.029              -1.338
-1.176              -1.343
-1.058              -1.341
-1.107              -1.340
-1.053              -1.337
-1.085              -1.341
-1.203              -1.342
-0.869              -1.343
-1.101              -1.341
-1.052              -1.338
-1.006              -1.338
-0.827              -1.341
-0.697              -1.341
-0.897              -1.342
-1.199              -1.341
-0.898              -1.341
-1.138              -1.338
-0.970              -1.341
-1.182              -1.341
-1.240              -1.343
-1.397              -1.342
-1.378              -1.341
-1.445              -1.338
-1.619              -1.337
-1.355              -1.341
-1.098              -1.345
-0.955              -1.345
-0.998              -1.341
-1.057              -1.338
-1.068              -1.340
-1.024              -1.341
-1.107              -1.345
-1.190              -1.343
-1.190              -1.341
-1.107              -1.341
-1.145              -1.338
-0.902              -1.341
-1.100              -1.341
-0.748              -1.345
-1.052              -1.343
-1.076              -1.341
-1.026              -1.338
-1.133              -1.337
-0.921              -1.337
-1.174              -1.341
-1.077              -1.343
-0.647              -1.342
-0.827              -1.341
-1.028              -1.338
-0.904              -1.342
-0.937              -1.341
-0.960              -1.343
-0.837              -1.345
-1.071              -1.341
-1.015              -1.337
-1.052              -1.337
-1.151              -1.341
-0.992              -1.343
-1.296              -1.345
-1.260              -1.341
-1.210              -1.341
-1.094              -1.337
-1.080              -1.341
-0.941              -1.341
-0.711              -1.343
-0.654              -1.341
-0.538              -1.341
-0.711              -1.338
-0.815              -1.337
-0.581              -1.341
-0.880              -1.342
-0.833              -1.341
-0.987              -1.341
-0.996              -1.337
-1.062              -1.337
-1.072              -1.341
-1.132              -1.345
-1.040              -1.341
-0.921              -1.341
-1.082              -1.338
-1.049              -1.341
-1.062              -1.341
-1.115              -1.345
-1.095              -1.341
-1.075              -1.342
-1.171              -1.338
-1.199              -1.338
-1.339              -1.341
-1.218              -1.345
-1.110              -1.343
-1.063              -1.340
-1.342              -1.338
-1.352              -1.337
-1.332              -1.341
-1.274              -1.341
-1.286              -1.345
-1.300              -1.341
-1.038              -1.341
-1.218              -1.338
-1.007              -1.340
-1.140              -1.341
-1.173              -1.346
-1.403              -1.343
-1.334              -1.341
-1.138              -1.341
-1.090              -1.338
-0.839              -1.341
-0.701              -1.340
-0.958              -1.346
-1.206              -1.345
-1.109              -1.341
-1.057              -1.338
-0.979              -1.338
-0.964              -1.341
-1.007              -1.341
-0.809              -1.343
-0.506              -1.341
-0.626              -1.337
-0.875              -1.338
-1.058              -1.341
-1.114              -1.341
-0.867              -1.342
-0.893              -1.341
-1.056              -1.341
-0.886              -1.338
-1.108              -1.341
-1.225              -1.341
-1.324              -1.341
-0.923              -1.342
-1.061              -1.341
-1.235              -1.337
-1.131              -1.337
-0.797              -1.341
-0.946              -1.341
-0.970              -1.345
-1.068              -1.341
-0.921              -1.341
-0.624              -1.338
-0.981              -1.341
-0.950              -1.341
-1.117              -1.345
-1.070              -1.345
-0.942              -1.341
-1.166              -1.337
-1.351              -1.338
-1.245              -1.341
-1.370              -1.341
-1.277              -1.345
-1.068              -1.341
-0.788              -1.340
-1.082              -1.338
-1.002              -1.341
-1.282              -1.343
-1.235              -1.343
-1.197              -1.341
-1.324              -1.341
-1.192              -1.338
-1.246              -1.336
-1.073              -1.341
-1.175              -1.342
-1.129              -1.343
-0.482              -1.341
-0.889              -1.337
-1.222              -1.338
-1.226              -1.341
-1.207              -1.341
-1.174              -1.343
-1.135              -1.340
-1.029              -1.341
-1.232              -1.338
-0.942              -1.341
-1.141              -1.341
-1.110              -1.343
-1.211              -1.346
-1.104              -1.341
-1.033              -1.338
-1.103              -1.338
-1.184              -1.341
-1.131              -1.345
-1.061              -1.345
-1.043              -1.341
-0.787              -1.338
-0.974              -1.338
-0.941              -1.341
-0.928              -1.345
-1.005              -1.343
-1.037              -1.341
-1.035              -1.342
-0.946              -1.337
-0.604              -1.338
-0.955              -1.341
-0.772              -1.341
-0.774              -1.341
-0.906              -1.342
-0.967              -1.338
-0.967              -1.338
-0.982              -1.341
-1.045              -1.341
-0.941              -1.342
-0.997              -1.340
-1.180              -1.338
-0.909              -1.338
-1.124              -1.341
-0.977              -1.343
-1.132              -1.345
-0.987              -1.341
-1.183              -1.341
-1.216              -1.338
-0.995              -1.338
-0.913              -1.341
-0.944              -1.345
-1.012              -1.341
-1.151              -1.341
-1.124              -1.337
-0.907              -1.338
-1.109              -1.341
-0.972              -1.343
-0.865              -1.345
-0.909              -1.341
-1.121              -1.341
-0.975              -1.338
-1.184              -1.341
-1.257              -1.341
-0.954              -1.342
-1.149              -1.341
-1.160              -1.340
-0.862              -1.338
-1.029              -1.341
-0.987              -1.341
-0.916              -1.345
-1.190              -1.343
-1.281              -1.341
-1.206              -1.337
-1.320              -1.338
-1.070              -1.340
-1.142              -1.342
-0.926              -1.345
-1.016              -1.340
-0.984              -1.341
-0.878              -1.338
-0.830              -1.341
-0.936              -1.341
-1.015              -1.343
-0.797              -1.343
-0.889              -1.341
-0.984              -1.338
-0.860              -1.341
-0.777              -1.340
-0.683              -1.343
-0.972              -1.341
-0.982              -1.341
-1.002              -1.337
-1.185              -1.338
-1.003              -1.341
-1.001              -1.345
-1.052              -1.342
-1.012              -1.340
-1.039              -1.341
-0.991              -1.338
-1.057              -1.338
-0.955              -1.341
-0.921              -1.342
-0.982              -1.341
-0.809              -1.341
-0.995              -1.338
-1.138              -1.338
-0.956              -1.341
-1.246              -1.342
-1.308              -1.341
-1.389              -1.341
-1.338              -1.338
-1.164              -1.338
-1.029              -1.341
-0.839              -1.342
-0.909              -1.343
-0.954              -1.345
-0.880              -1.341
-0.936              -1.338
-0.778              -1.341
-0.916              -1.341
-1.100              -1.343
-1.056              -1.341
-0.864              -1.341
-1.107              -1.338
-1.260              -1.338
-1.272              -1.341
-1.323              -1.345
-0.972              -1.343
-0.799              -1.340
-0.738              -1.337
-0.777              -1.338
-1.165              -1.341
-1.338              -1.340
-1.313              -1.343
-1.327              -1.341
-1.185              -1.341
-1.006              -1.338
-0.604              -1.341
-0.907              -1.341
-1.278              -1.342
-1.328              -1.341
-1.240              -1.341
-1.179              -1.338
-1.188              -1.338
-1.503              -1.341
-1.259              -1.342
-1.245              -1.342
-1.290              -1.340
-1.291              -1.340
-1.295              -1.338
-1.327              -1.341
-1.250              -1.341
-0.958              -1.342
-0.716              -1.341
-0.848              -1.341
-0.827              -1.338
-0.964              -1.341
-0.917              -1.341
-0.618              -1.343
-0.823              -1.341
-0.736              -1.341
-0.865              -1.337
-1.080              -1.341
-0.806              -1.342
-0.834              -1.342
-0.986              -1.341
-1.076              -1.341
-0.858              -1.338
-1.024              -1.341
-1.159              -1.341
-0.865              -1.343
-0.934              -1.341
-1.070              -1.340
-0.710              -1.338
-0.833              -1.338
-1.047              -1.341
-1.021              -1.345
-1.037              -1.343
-0.878              -1.341
-0.960              -1.338
-1.011              -1.338
-0.701              -1.341
-0.399              -1.341
-0.459              -1.345
-0.720              -1.340
-0.960              -1.341
-1.068              -1.337
-1.057              -1.340
-1.164              -1.341
-1.243              -1.342
-1.199              -1.341
-1.272              -1.341
-1.192              -1.338
-1.179              -1.338
-1.163              -1.340
-1.283              -1.341
-1.266              -1.342
-0.944              -1.342
-0.540              -1.341
-1.038              -1.338
-1.339              -1.338
-1.487              -1.341
-1.561              -1.341
-1.169              -1.343
-1.372              -1.341
-1.447              -1.341
-1.180              -1.338
-1.273              -1.341
-1.161              -1.341
-1.267              -1.345
-0.876              -1.341
-0.996              -1.341
-0.685              -1.340
-1.019              -1.338
-0.895              -1.341
-0.977              -1.343
-0.926              -1.342
-0.843              -1.342
-1.231              -1.341
-1.118              -1.338
-1.107              -1.341
-1.164              -1.343
-1.121              -1.345
-1.037              -1.341
-1.226              -1.341
-1.336              -1.338
-1.180              -1.342
-1.057              -1.341
-1.260              -1.343
-1.395              -1.342
-1.086              -1.341
-1.096              -1.338
-0.984              -1.338
-1.094              -1.341
-1.084              -1.343
-1.145              -1.343
-1.057              -1.341
-0.886              -1.337
-0.517              -1.337
-0.278              -1.341
-0.641              -1.341
-0.752              -1.345
-0.701              -1.343
-0.580              -1.341
-0.258              -1.340
-0.615              -1.342
-1.281              -1.343
-1.626              -1.343
-1.619              -1.341
-1.679              -1.341
-1.512              -1.338
-1.540              -1.341
-1.678              -1.341
-1.652              -1.345
-1.642              -1.341
-1.520              -1.341
-1.171              -1.338
-1.287              -1.337
-1.236              -1.340
-1.302              -1.345
-1.174              -1.343
-1.192              -1.342
-1.033              -1.337
-0.874              -1.337
-0.979              -1.341
-1.009              -1.343
-1.210              -1.343
-1.129              -1.341
-1.049              -1.340
-1.161              -1.338
-1.091              -1.341
-1.005              -1.341
-1.175              -1.342
-1.047              -1.341
-1.179              -1.342
-1.072              -1.338
-0.906              -1.341
-0.950              -1.341
-1.110              -1.343
-0.935              -1.343
-0.842              -1.341
-0.834              -1.337
-0.995              -1.337
-0.809              -1.341
-0.590              -1.342
-0.523              -1.343
-0.680              -1.341
-1.086              -1.342
-1.159              -1.338
-1.099              -1.341
-1.099              -1.341
-0.989              -1.342
-0.771              -1.345
-0.850              -1.341
-1.072              -1.338
-0.796              -1.337
-0.629              -1.341
-1.094              -1.341
-0.955              -1.345
-1.273              -1.340
-0.900              -1.342
-1.098              -1.338
-1.149              -1.337
-0.963              -1.341
-0.884              -1.345
-0.992              -1.345
-1.110              -1.341
-1.220              -1.338
-1.137              -1.341
-1.232              -1.341
-1.114              -1.345
-1.104              -1.342
-1.067              -1.341
-0.911              -1.337
-0.843              -1.337
-0.879              -1.341
-0.830              -1.343
-1.003              -1.343
-0.834              -1.341
-0.815              -1.338
-0.940              -1.338
-1.067              -1.341
-1.085              -1.341
-0.760              -1.345
-1.006              -1.341
-1.157              -1.341
-1.206              -1.338
-1.253              -1.341
-1.235              -1.341
-1.160              -1.342
-0.903              -1.343
-0.890              -1.340
-0.624              -1.340
-0.908              -1.338
-1.086              -1.341
-1.143              -1.345
-1.070              -1.345
-1.061              -1.345
-1.154              -1.343
-0.864              -1.337
-1.011              -1.337
-1.124              -1.341
-1.066              -1.343
-1.188              -1.345
-1.203              -1.341
-0.918              -1.341
-1.059              -1.340
-1.132              -1.341
-1.155              -1.341
-1.180              -1.345
-1.067              -1.341
-1.210              -1.340
-1.101              -1.338
-1.063              -1.338
-1.065              -1.341
-0.932              -1.341
-0.628              -1.343
-0.647              -1.341
-0.897              -1.340
-0.687              -1.338
-0.824              -1.341
-0.880              -1.341
-0.829              -1.345
-1.121              -1.341
-1.118              -1.341
-1.155              -1.338
-1.011              -1.337
-0.879              -1.343
-0.926              -1.343
-1.012              -1.341
-1.188              -1.341
-0.946              -1.338
-1.160              -1.341
-1.185              -1.341
-1.169              -1.343
-0.944              -1.341
-0.836              -1.341
-0.729              -1.337
-1.131              -1.338
-1.264              -1.341
-0.992              -1.343
-1.339              -1.342
-1.561              -1.343
-1.474              -1.341
-1.076              -1.337
-1.045              -1.338
-1.287              -1.341
-1.412              -1.341
-1.316              -1.345
-1.561              -1.341
-1.403              -1.341
-0.935              -1.338
-0.948              -1.341
-1.110              -1.341
-1.183              -1.345
-0.874              -1.343
-0.961              -1.341
-0.982              -1.337
-0.946              -1.337
-1.037              -1.341
-0.806              -1.345
-0.894              -1.345
-1.049              -1.341
-1.249              -1.341
-1.276              -1.338
-1.290              -1.341
-1.414              -1.341
-1.384              -1.342
-1.016              -1.341
-0.836              -1.341
-0.909              -1.337
-0.739              -1.338
-1.006              -1.341
-0.970              -1.343
-1.079              -1.343
-0.975              -1.341
-0.843              -1.338
-1.107              -1.338
-1.112              -1.341
-1.124              -1.341
-0.953              -1.345
-1.082              -1.341
-0.960              -1.340
-0.965              -1.338
-0.755              -1.341
-0.855              -1.341
-0.814              -1.343
-0.848              -1.345
-1.035              -1.338
-1.029              -1.338
-1.178              -1.341
-0.986              -1.341
-0.874              -1.343
-0.785              -1.341
-0.909              -1.342
-1.034              -1.338
-0.608              -1.341
-0.886              -1.341
-1.048              -1.345
-1.089              -1.345
-1.201              -1.341
-1.119              -1.337
-1.135              -1.338
-1.016              -1.341
-1.169              -1.342
-1.070              -1.343
-0.691              -1.345
-0.392              -1.340
-0.799              -1.340
-0.701              -1.337
-0.958              -1.341
-1.185              -1.341
-1.012              -1.343
-0.914              -1.341
-1.194              -1.341
-1.276              -1.337
-0.893              -1.341
-1.107              -1.341
-1.031              -1.345
-1.283              -1.343
-1.206              -1.341
-1.066              -1.341
-0.907              -1.338
-1.026              -1.341
-0.587              -1.341
-0.998              -1.345
-1.086              -1.341
-1.370              -1.341
-1.511              -1.337
-1.090              -1.341
-1.486              -1.342
-1.552              -1.343
-1.634              -1.345
-1.430              -1.341
-1.353              -1.338
-1.577              -1.338
-1.423              -1.338
-1.113              -1.343
-1.267              -1.345
-0.921              -1.341
-0.974              -1.337
-1.087              -1.338
-1.003              -1.341
-1.113              -1.341
-0.930              -1.343
-1.143              -1.342
-0.961              -1.341
-0.886              -1.336
-0.869              -1.337
-1.000              -1.341
-1.089              -1.340
-0.880              -1.342
-0.948              -1.342
-0.656              -1.341
-0.921              -1.338
-0.853              -1.341
-0.972              -1.341
-0.931              -1.342
-0.909              -1.341
-0.869              -1.341
-0.848              -1.338
-0.813              -1.341
-0.792              -1.341
-0.927              -1.343
-0.889              -1.343
-1.007              -1.341
-0.939              -1.337
-0.727              -1.338
-0.717              -1.341
-0.983              -1.343
-1.232              -1.340
-0.950              -1.341
-0.959              -1.338
-1.023              -1.338
-1.185              -1.341
-1.189              -1.343
-1.039              -1.342
-0.959              -1.340
-0.911              -1.338
-0.997              -1.338
-0.984              -1.341
-1.249              -1.341
-1.161              -1.343
-0.660              -1.341
-0.836              -1.341
-1.016              -1.338
-1.108              -1.338
-1.243              -1.341
-1.123              -1.345
-1.395              -1.343
-1.149              -1.341
-1.234              -1.338
-1.356              -1.338
-1.224              -1.341
-1.257              -1.342
-1.197              -1.345
-1.132              -1.341
-0.853              -1.341
-0.970              -1.337
-1.224              -1.341
-1.170              -1.341
-1.353              -1.342
-1.147              -1.343
-1.232              -1.341
-1.174              -1.340
-1.113              -1.338
-0.983              -1.341
-1.039              -1.343
-0.866              -1.343
-1.059              -1.341
-1.021              -1.341
-0.893              -1.337
-0.498              -1.341
-0.794              -1.341
-1.176              -1.345
-1.445              -1.341
-1.267              -1.340
-1.478              -1.340
-1.334              -1.338
-1.217              -1.341
-1.333              -1.341
-1.196              -1.341
-0.785              -1.341
-0.673              -1.341
-0.946              -1.338
-1.086              -1.338
-0.948              -1.340
-1.136              -1.342
-1.072              -1.343
-1.137              -1.340
-0.982              -1.340
-0.920              -1.337
-0.839              -1.340
-0.674              -1.341
-0.813              -1.342
-0.677              -1.341
-0.781              -1.338
-0.913              -1.336
-0.900              -1.337
-0.930              -1.340
-1.030              -1.343
-1.057              -1.340
-0.975              -1.338
-0.865              -1.336
-0.895              -1.341
-0.884              -1.341
-1.066              -1.342
-1.039              -1.343
-1.010              -1.341
-1.082              -1.337
-1.030              -1.336
-1.072              -1.341
-1.229              -1.341
-1.124              -1.345
-1.006              -1.341
-0.965              -1.342
-1.067              -1.338
-0.794              -1.338
-0.762              -1.341
-0.935              -1.340
-0.893              -1.342
-0.951              -1.341
-1.099              -1.341
-1.128              -1.337
-1.150              -1.338
-1.155              -1.341
-1.114              -1.343
-1.010              -1.342
-0.853              -1.341
-0.907              -1.337
-0.839              -1.337
-0.897              -1.340
-0.928              -1.341
-0.926              -1.341
-0.842              -1.340
-0.584              -1.341
-0.717              -1.337
-0.889              -1.340
-1.052              -1.340
-0.977              -1.342
-1.087              -1.345
-0.953              -1.340
-0.861              -1.337
-1.044              -1.337
-0.855              -1.341
-1.175              -1.345
-1.113              -1.341
-1.170              -1.341
-1.296              -1.338
-1.301              -1.337
-1.259              -1.341
-1.147              -1.343
-1.099              -1.342
-1.163              -1.338
-1.229              -1.338
-1.315              -1.337
-1.086              -1.337
-1.016              -1.341
-1.121              -1.342
-1.084              -1.342
-0.956              -1.341
-0.670              -1.338
-0.885              -1.337
-1.016              -1.340
-0.841              -1.340
-1.058              -1.345
-1.215              -1.342
-1.028              -1.341
-0.981              -1.337
-1.212              -1.338
-1.163              -1.340
-1.101              -1.342
-1.149              -1.343
-1.249              -1.341
-1.133              -1.341
-1.052              -1.336
-1.127              -1.341
-1.138              -1.341
-1.085              -1.343
-0.870              -1.341
-1.035              -1.341
-0.967              -1.338
-1.100              -1.341
-1.023              -1.341
-1.073              -1.342
-1.100              -1.342
-1.328              -1.340
-1.253              -1.338
-1.049              -1.338
-0.997              -1.341
-0.819              -1.343
-1.068              -1.342
-0.948              -1.341
-0.975              -1.338
-0.970              -1.337
-1.276              -1.337
-1.171              -1.341
-1.169              -1.343
-1.339              -1.341
-1.241              -1.337
-1.107              -1.337
-1.082              -1.341
-1.119              -1.340
-1.098              -1.342
-1.108              -1.341
-1.126              -1.341
-0.964              -1.337
-1.015              -1.341
-1.081              -1.341
-1.053              -1.340
-1.204              -1.345
-0.979              -1.340
-0.965              -1.340
-1.129              -1.338
-1.199              -1.338
-0.977              -1.341
-1.002              -1.342
-0.829              -1.342
-0.746              -1.341
-0.885              -1.340
-0.900              -1.337
-0.769              -1.336
-0.937              -1.342
-0.791              -1.343
-0.850              -1.341
-0.787              -1.341
-1.017              -1.338
-0.850              -1.341
-1.076              -1.338
-1.160              -1.343
-1.063              -1.342
-1.187              -1.341
-1.201              -1.336
-1.273              -1.337
-0.940              -1.340
-1.121              -1.342
-1.107              -1.343
-1.409              -1.340
-1.240              -1.338
-1.272              -1.341
-0.894              -1.341
-1.126              -1.343
-1.068              -1.342
-1.159              -1.341
-1.315              -1.338
-0.897              -1.337
-1.103              -1.341
-1.389              -1.343
-1.418              -1.342
-1.165              -1.341
-1.145              -1.340
-1.183              -1.337
-1.082              -1.341
-0.713              -1.340
-0.748              -1.343
-0.806              -1.343
-1.043              -1.340
-1.341              -1.341
-1.065              -1.337
-1.319              -1.340
-1.276              -1.340
-0.981              -1.343
-0.875              -1.341
-1.003              -1.340
-1.052              -1.338
-1.156              -1.341
-1.039              -1.341
-1.047              -1.342
-1.073              -1.342
-0.797              -1.340
-0.596              -1.337
-0.920              -1.338
-1.009              -1.340
-0.889              -1.342
-1.066              -1.341
-1.164              -1.341
-1.128              -1.337
-1.063              -1.340
-1.154              -1.341
-1.210              -1.343
-1.047              -1.342
-0.764              -1.340
-0.802              -1.338
-0.762              -1.337
-0.746              -1.340
-0.907              -1.338
-0.752              -1.345
-0.735              -1.343
-0.865              -1.338
-1.019              -1.337
-0.833              -1.340
-0.936              -1.340
-1.068              -1.342
-0.935              -1.342
-0.968              -1.341
-0.978              -1.340
-1.005              -1.338
-0.893              -1.338
-0.975              -1.340
-0.909              -1.343
-1.072              -1.345
-0.791              -1.340
-0.716              -1.337
-0.916              -1.338
-0.785              -1.341
-1.082              -1.341
-1.094              -1.342
-1.157              -1.340
-1.183              -1.341
-0.993              -1.338
-1.147              -1.337
-0.879              -1.341
-1.085              -1.343
-1.080              -1.341
-0.890              -1.341
-0.600              -1.337
-0.916              -1.340
-0.977              -1.341
-1.348              -1.342
-1.399              -1.342
-1.301              -1.340
-1.425              -1.337
-1.332              -1.341
-1.437              -1.341
-1.305              -1.342
-1.121              -1.341
-1.113              -1.340
-1.184              -1.341
-1.184              -1.336
-1.185              -1.341
-1.188              -1.341
-1.210              -1.342
-1.143              -1.338
-0.974              -1.341
-1.154              -1.338
-1.009              -1.338
-1.112              -1.341
-0.850              -1.343
-0.911              -1.343
-0.927              -1.341
-1.115              -1.338
-1.161              -1.341
-0.656              -1.341
-0.937              -1.342
-0.981              -1.343
-0.819              -1.341
-1.016              -1.337
-0.950              -1.337
-1.067              -1.340
-0.791              -1.342
-0.926              -1.345
-0.733              -1.341
-0.918              -1.337
-1.047              -1.337
-0.406              -1.341
-0.758              -1.341
-1.099              -1.342
-1.149              -1.341
-1.118              -1.341
-1.131              -1.337
-1.358              -1.337
-1.230              -1.341
-1.165              -1.341
-1.182              -1.340
-1.239              -1.338
-1.110              -1.337
-1.085              -1.337
-0.828              -1.341
-0.892              -1.341
-0.902              -1.342
-0.543              -1.341
-0.743              -1.340
-0.950              -1.337
-0.921              -1.340
-1.234              -1.341
-1.210              -1.342
-1.126              -1.340
-1.149              -1.340
-1.014              -1.338
-1.208              -1.341
-1.154              -1.341
-1.225              -1.342
-1.380              -1.345
-1.174              -1.341
-1.301              -1.338
-1.114              -1.337
-1.100              -1.341
-1.100              -1.342
-1.182              -1.342
-1.206              -1.341
-1.268              -1.336
-1.040              -1.337
-1.157              -1.341
-1.104              -1.341
-0.921              -1.345
-0.857              -1.338
-1.023              -1.340
-0.997              -1.338
-1.070              -1.338
-1.072              -1.341
-1.067              -1.343
-1.035              -1.343
-1.101              -1.341
-1.235              -1.340
-0.926              -1.337
-1.038              -1.341
-0.787              -1.342
-0.825              -1.343
-0.961              -1.340
-1.005              -1.340
-0.978              -1.336
-0.697              -1.340
-1.006              -1.343
-0.617              -1.345
-0.875              -1.341
-1.084              -1.337
-1.067              -1.338
-0.997              -1.341
-0.987              -1.341
-1.015              -1.343
-0.969              -1.342
-0.665              -1.338
-0.143              -1.337
-0.476              -1.337
-0.601              -1.340
-0.936              -1.343
-1.002              -1.342
-0.870              -1.340
-0.991              -1.340
-1.138              -1.337
-1.185              -1.340
-1.232              -1.340
-1.427              -1.345
-1.283              -1.341
-1.435              -1.337
-0.998              -1.336
-0.998              -1.341
-1.164              -1.345
-1.294              -1.342
-1.262              -1.340
-1.197              -1.338
-1.175              -1.336
-1.145              -1.340
-1.358              -1.342
-1.208              -1.343
-1.325              -1.341
-1.178              -1.341
-1.034              -1.338
-1.058              -1.341
-0.881              -1.341
-1.051              -1.343
-1.003              -1.340
-1.021              -1.340
-1.096              -1.340
-1.300              -1.338
-1.023              -1.341
-1.093              -1.342
-1.206              -1.342
-1.405              -1.341
-1.259              -1.336
-1.259              -1.338
-1.320              -1.341
-1.179              -1.342
-0.991              -1.342
-1.038              -1.341
-0.945              -1.341
-1.040              -1.337
-0.848              -1.337
-0.496              -1.341
-0.647              -1.343
-0.964              -1.340
-0.988              -1.340
-1.127              -1.337
-1.371              -1.338
-0.931              -1.340
-0.931              -1.343
-1.077              -1.343
-1.260              -1.341
-1.332              -1.337
-1.403              -1.338
-1.295              -1.341
-0.822              -1.345
-1.222              -1.342
-1.157              -1.341
-1.182              -1.340
-1.121              -1.337
-1.104              -1.337
-1.253              -1.341
-1.035              -1.342
-1.124              -1.342
-0.903              -1.340
-0.867              -1.337
-1.035              -1.336
-0.911              -1.340
-0.856              -1.341
-0.782              -1.341
-0.496              -1.343
-0.693              -1.341
-0.671              -1.337
-0.757              -1.341
-0.772              -1.341
-0.996              -1.345
-0.805              -1.343
-0.892              -1.338
-1.084              -1.336
-1.174              -1.337
-1.089              -1.340
-1.206              -1.345
-1.190              -1.342
-1.253              -1.340
-1.168              -1.340
-1.216              -1.338
-0.978              -1.337
-1.188              -1.340
-1.197              -1.342
-1.231              -1.341
-1.182              -1.338
-1.077              -1.337
-1.281              -1.341
-0.830              -1.341
-1.033              -1.343
-1.049              -1.343
-1.080              -1.338
-1.089              -1.336
-0.904              -1.338
-1.038              -1.340
-1.057              -1.343
-1.052              -1.343
-1.179              -1.340
-1.137              -1.341
-0.903              -1.338
-1.147              -1.340
-0.833              -1.341
-1.081              -1.343
-1.171              -1.340
-0.903              -1.340
-1.012              -1.336
-1.048              -1.341
-1.221              -1.338
-1.160              -1.343
-1.211              -1.340
-1.068              -1.340
-0.986              -1.337
-0.911              -1.337
-0.846              -1.340
-1.038              -1.345
-0.916              -1.342
-0.515              -1.340
-0.772              -1.337
-0.968              -1.337
-0.925              -1.341
-0.701              -1.343
-0.754              -1.343
-0.956              -1.341
-1.016              -1.338
-1.117              -1.337
-1.262              -1.340
-1.226              -1.340
-1.103              -1.343
-1.048              -1.340
-1.066              -1.341
-1.178              -1.336
-1.154              -1.337
-1.051              -1.341
-0.885              -1.343
-1.020              -1.343
-1.194              -1.341
-1.035              -1.337
-1.246              -1.337
-1.297              -1.341
-1.207              -1.341
-1.065              -1.342
-0.604              -1.341
-0.491              -1.336
-0.885              -1.337
-1.093              -1.341
-1.314              -1.341
-1.188              -1.342
-1.241              -1.340
-1.067              -1.337
-1.098              -1.337
-1.084              -1.341
-1.127              -1.341
-0.571              -1.342
-0.920              -1.341
-1.079              -1.341
-0.987              -1.336
-1.168              -1.341
-1.031              -1.338
-1.110              -1.341
-1.063              -1.342
-0.991              -1.341
-1.225              -1.337
-1.380              -1.338
-1.065              -1.338
-1.241              -1.345
-1.236              -1.343
-0.987              -1.341
-1.138              -1.337
-0.982              -1.337
-0.799              -1.340
-0.554              -1.341
-1.010              -1.342
-1.283              -1.341
-1.199              -1.340
-1.225              -1.336
-1.372              -1.341
-1.119              -1.341
-1.179              -1.345
-1.183              -1.342
-1.029              -1.341
-1.093              -1.337
-0.946              -1.337
-1.037              -1.338
-0.782              -1.342
-0.738              -1.343
-0.627              -1.341
-0.829              -1.341
-0.563              -1.336
-0.856              -1.341
-0.504              -1.341
-0.874              -1.343
-1.034              -1.341
-1.042              -1.341
-0.631              -1.337
-0.646              -1.337
-0.930              -1.341
-1.169              -1.343
-1.204              -1.343
-0.912              -1.341
-1.124              -1.337
-1.026              -1.338
-1.239              -1.341
-1.090              -1.338
-1.222              -1.342
-1.226              -1.338
-1.240              -1.340
-1.212              -1.340
-1.056              -1.337
-1.221              -1.338
-0.678              -1.341
-0.744              -1.345
-1.063              -1.342
-1.294              -1.341
-1.328              -1.338
-1.198              -1.340
-1.357              -1.341
-1.190              -1.341
-1.171              -1.342
-1.189              -1.341
-1.220              -1.336
-0.897              -1.337
-0.899              -1.340
-1.168              -1.342
-0.977              -1.342
-1.002              -1.341
-0.787              -1.341
-1.238              -1.337
-1.229              -1.337
-1.358              -1.341
-1.502              -1.342
-1.299              -1.341
-1.208              -1.337
-1.194              -1.337
-1.006              -1.341
-1.157              -1.341
-0.785              -1.342
-1.029              -1.338
-0.949              -1.338
-1.112              -1.337
-1.123              -1.337
-0.906              -1.340
-0.813              -1.340
-0.898              -1.343
-1.062              -1.343
-0.941              -1.341
-0.744              -1.337
-0.734              -1.338
-0.993              -1.341
-0.750              -1.342
-1.025              -1.342
-0.934              -1.340
-1.016              -1.340
-1.161              -1.337
-1.107              -1.341
-1.091              -1.340
-1.194              -1.343
-1.073              -1.341
-0.926              -1.340
-0.960              -1.337
-0.869              -1.337
-1.184              -1.341
-0.986              -1.345
-1.145              -1.341
-1.053              -1.337
-1.124              -1.337
-1.147              -1.340
-1.131              -1.340
-1.023              -1.342
-0.967              -1.340
-1.058              -1.341
-1.072              -1.337
-0.733              -1.341
-0.833              -1.340
-0.746              -1.345
-0.818              -1.341
-0.829              -1.341
-0.970              -1.341
-1.138              -1.338
-1.026              -1.340
-1.115              -1.341
-1.103              -1.342
-1.072              -1.340
-0.916              -1.341
-0.923              -1.337
-1.128              -1.338
-1.147              -1.341
-1.107              -1.341
-1.135              -1.341
-0.967              -1.340
-1.149              -1.341
-1.126              -1.337
-1.175              -1.341
-1.210              -1.341
-1.311              -1.343
-1.201              -1.341
-1.398              -1.341
-1.315              -1.338
-1.121              -1.341
-1.260              -1.341
-1.002              -1.342
-1.090              -1.341
-0.598              -1.338
-0.722              -1.338
-0.594              -1.341
-0.890              -1.341
-1.123              -1.345
-1.047              -1.340
-1.426              -1.338
-1.290              -1.338
-0.752              -1.340
-0.904              -1.341
-0.858              -1.343
-0.968              -1.343
-0.804              -1.341
-0.524              -1.336
-0.730              -1.338
-0.930              -1.338
-0.923              -1.343
-0.907              -1.342
-0.935              -1.342
-0.834              -1.341
-1.057              -1.338
-1.067              -1.337
-1.038              -1.341
-0.953              -1.340
-0.848              -1.342
-0.752              -1.342
-1.047              -1.337
-1.114              -1.337
-1.009              -1.340
-1.009              -1.341
-1.094              -1.342
-1.168              -1.340
-1.311              -1.341
-1.316              -1.337
-1.164              -1.340
-1.026              -1.341
-1.121              -1.341
-1.327              -1.341
-1.260              -1.341
-1.056              -1.337
-1.194              -1.340
-1.057              -1.341
-0.660              -1.342
-0.923              -1.343
-1.118              -1.340
-1.341              -1.338
-1.025              -1.336
-1.169              -1.341
-1.198              -1.343
-1.381              -1.341
-1.049              -1.341
-0.764              -1.337
-0.698              -1.338
-1.107              -1.337
-1.353              -1.340
-1.516              -1.343
-1.506              -1.342
-1.542              -1.340
-1.337              -1.337
-1.399              -1.337
-1.080              -1.341
-1.147              -1.341
-1.077              -1.342
-1.090              -1.340
-1.068              -1.338
-1.182              -1.341
-1.099              -1.341
-1.146              -1.343
-0.858              -1.343
-0.469              -1.341
-0.717              -1.337
-1.011              -1.337
-1.011              -1.341
-0.991              -1.342
-1.173              -1.342
-1.243              -1.338
-1.280              -1.337
-1.222              -1.336
-1.327              -1.341
-1.080              -1.340
-1.154              -1.342
-1.093              -1.340
-0.874              -1.338
-0.865              -1.338
-0.890              -1.340
-0.533              -1.341
-0.866              -1.343
-0.899              -1.341
-0.956              -1.341
-1.161              -1.338
-1.047              -1.337
-0.961              -1.340
-0.961              -1.341
-1.048              -1.342
-0.950              -1.340
-1.072              -1.337
-1.220              -1.337
-0.848              -1.341
-0.850              -1.341
-0.702              -1.342
-0.853              -1.341
-1.058              -1.341
-0.900              -1.340
-0.998              -1.341
-1.114              -1.341
-0.814              -1.343
-1.010              -1.343
-0.753              -1.340
-0.950              -1.337
-0.860              -1.337
-1.174              -1.338
-1.033              -1.343
-1.174              -1.341
-1.282              -1.341
-1.315              -1.341
-1.287              -1.338
-1.372              -1.341
-1.318              -1.341
-1.230              -1.343
-1.220              -1.343
-1.113              -1.340
-1.079              -1.337
-1.117              -1.337
-1.068              -1.341
-0.986              -1.338
-0.991              -1.343
-0.837              -1.340
-0.797              -1.341
-0.956              -1.338
-0.940              -1.338
-0.973              -1.342
-1.133              -1.342
-1.113              -1.340
-1.017              -1.341
-1.082              -1.338
-1.245              -1.341
-1.115              -1.341
-1.037              -1.345
-0.738              -1.341
-1.000              -1.340
-1.137              -1.337
-1.067              -1.337
-1.081              -1.340
-0.930              -1.343
-1.081              -1.342
-0.791              -1.341
-0.960              -1.337
-1.199              -1.338
-1.071              -1.341
-0.797              -1.342
-0.795              -1.342
-0.631              -1.340
-0.884              -1.338
-0.992              -1.337
-1.109              -1.341
-1.054              -1.341
-0.829              -1.342
-0.860              -1.341
-0.780              -1.341
-1.087              -1.337
-1.072              -1.340
-1.117              -1.338
-1.048              -1.342
-0.926              -1.343
-1.255              -1.341
-1.182              -1.338
-1.231              -1.338
-0.878              -1.341
-1.249              -1.342
-1.355              -1.343
-1.226              -1.340
-1.294              -1.338
-1.409              -1.338
-1.324              -1.341
-1.316              -1.340
-1.138              -1.345
-1.170              -1.341
-1.062              -1.340
-0.814              -1.338
-0.965              -1.341
-0.930              -1.341
-1.112              -1.343
-1.174              -1.343
-0.998              -1.341
-1.051              -1.336
-0.855              -1.337
-0.804              -1.340
-0.972              -1.343
-0.956              -1.342
-0.968              -1.340
-1.038              -1.340
-0.944              -1.336
-1.133              -1.337
-0.913              -1.341
-1.173              -1.342
-1.038              -1.345
-0.958              -1.340
-1.001              -1.341
-0.816              -1.337
-0.997              -1.341
-1.099              -1.343
-1.135              -1.342
-1.220              -1.340
-1.173              -1.337
-0.898              -1.337
-1.005              -1.341
-0.783              -1.343
-0.889              -1.342
-1.056              -1.341
-0.970              -1.340
-1.047              -1.340
-0.811              -1.337
-0.856              -1.341
-0.893              -1.341
-1.049              -1.345
-0.972              -1.341
-1.072              -1.337
-1.118              -1.338
-1.362              -1.340
-1.100              -1.341
-0.968              -1.342
-1.081              -1.342
-1.099              -1.340
-0.948              -1.337
-0.757              -1.338
-0.860              -1.341
-0.951              -1.343
-0.942              -1.341
-1.070              -1.341
-0.721              -1.337
-0.958              -1.338
-0.977              -1.340
-0.965              -1.343
-0.961              -1.343
-0.753              -1.340
-0.898              -1.340
-0.757              -1.337
-0.965              -1.341
-1.045              -1.340
-1.145              -1.342
-1.121              -1.342
-1.278              -1.341
-1.129              -1.337
-1.169              -1.337
-1.068              -1.341
-1.160              -1.343
-0.956              -1.341
-0.810              -1.341
-1.009              -1.338
-1.287              -1.341
-1.019              -1.338
-1.194              -1.343
-1.272              -1.341
-1.169              -1.340
-1.348              -1.338
-1.281              -1.337
-1.001              -1.341
-0.683              -1.342
-0.964              -1.345
-0.956              -1.341
-1.126              -1.337
-1.248              -1.337
-1.168              -1.340
-1.107              -1.342
-1.296              -1.342
-1.114              -1.338
-1.327              -1.340
-1.206              -1.337
-1.281              -1.341
-1.328              -1.340
-0.790              -1.342
-1.179              -1.340
-1.189              -1.340
-1.262              -1.337
-1.034              -1.341
-1.037              -1.338
-1.165              -1.343
-0.750              -1.342
-0.869              -1.340
-1.042              -1.337
-0.897              -1.337
-1.031              -1.341
-0.764              -1.342
-0.996              -1.342
-1.070              -1.341
-0.986              -1.338
-0.815              -1.337
-0.921              -1.340
-1.067              -1.341
-0.772              -1.343
-0.819              -1.341
-0.815              -1.341
-0.900              -1.338
-1.071              -1.338
-0.998              -1.340
-1.131              -1.343
-1.147              -1.342
-0.782              -1.341
-0.774              -1.338
-0.935              -1.337
-1.026              -1.340
-1.076              -1.341
-1.012              -1.342
-0.636              -1.340
-0.843              -1.341
-0.646              -1.337
-0.843              -1.341
-0.768              -1.341
-1.157              -1.342
-1.350              -1.342
-1.316              -1.341
-1.347              -1.338
-1.137              -1.337
-1.173              -1.341
-1.062              -1.342
-1.240              -1.342
-1.344              -1.338
-1.230              -1.337
-1.300              -1.336
-0.913              -1.340
-1.165              -1.340
-1.095              -1.343
-1.262              -1.340
-1.304              -1.341
-1.374              -1.337
-1.107              -1.341
-1.306              -1.340
-1.409              -1.342
-1.360              -1.343
-1.272              -1.341
-1.109              -1.338
-0.801              -1.337
-0.885              -1.338
-1.006              -1.343
-0.806              -1.342
-0.612              -1.341
-0.726              -1.340
-0.764              -1.337
-0.983              -1.340
-1.049              -1.340
-0.805              -1.342
-0.799              -1.342
-1.044              -1.340
-0.972              -1.338
-1.068              -1.336
-1.077              -1.341
-1.109              -1.342
-0.975              -1.342
-0.781              -1.340
-1.119              -1.340
-1.208              -1.337
-1.009              -1.338
-0.866              -1.341
-0.983              -1.345
-1.201              -1.340
-1.137              -1.341
-1.129              -1.338
-1.135              -1.337
-1.165              -1.341
-0.925              -1.341
-0.823              -1.343
-0.794              -1.342
-0.874              -1.340
-1.034              -1.338
-1.129              -1.337
-1.133              -1.340
-1.164              -1.340
-0.875              -1.340
-0.942              -1.341
-0.973              -1.337
-1.059              -1.338
-1.136              -1.340
-0.570              -1.342
-0.965              -1.341
-1.150              -1.341
-1.165              -1.338
-1.171              -1.338
-1.020              -1.341
-1.034              -1.343
-0.995              -1.342
-1.038              -1.340
-0.865              -1.341
-1.129              -1.337
-1.113              -1.340
-1.038              -1.341
-1.151              -1.343
-1.133              -1.343
-1.063              -1.341
-1.033              -1.341
-1.073              -1.337
-1.090              -1.341
-1.042              -1.340
-1.119              -1.342
-0.970              -1.342
-0.941              -1.341
-0.853              -1.337
-1.002              -1.337
-1.091              -1.338
-0.948              -1.340
-0.900              -1.341
-0.823              -1.341
-1.126              -1.337
-1.085              -1.340
-0.657              -1.341
-1.090              -1.342
-1.221              -1.342
-1.210              -1.341
-1.187              -1.337
-1.057              -1.338
-1.051              -1.341
-1.194              -1.342
-1.285              -1.343
-1.278              -1.340
-1.123              -1.340
-1.149              -1.337
-0.766              -1.338
-1.045              -1.341
-1.086              -1.343
-1.216              -1.341
-1.014              -1.341
-1.071              -1.337
-1.199              -1.337
-1.080              -1.341
-0.935              -1.342
-1.160              -1.342
-1.028              -1.340
-1.119              -1.336
-0.833              -1.337
-0.954              -1.340
-1.009              -1.340
-1.047              -1.342
-0.825              -1.340
-1.031              -1.341
-0.942              -1.338
-1.029              -1.340
-0.960              -1.338
-0.866              -1.342
-1.000              -1.342
-0.911              -1.341
-0.899              -1.337
-1.062              -1.337
-1.196              -1.341
-1.165              -1.341
-1.147              -1.342
-1.254              -1.340
-1.137              -1.341
-1.259              -1.337
-1.138              -1.338
-1.234              -1.341
-1.212              -1.342
-1.274              -1.341
-1.140              -1.341
-1.011              -1.337
-0.977              -1.338
-0.813              -1.341
-0.804              -1.343
-0.479              -1.342
-0.744              -1.342
-1.005              -1.340
-1.152              -1.337
-1.132              -1.341
-1.096              -1.341
-1.173              -1.342
-0.818              -1.342
-1.062              -1.340
-1.058              -1.337
-1.053              -1.337
-1.113              -1.341
-0.921              -1.341
-1.068              -1.343
-0.852              -1.338
-1.026              -1.340
-1.127              -1.338
-1.168              -1.341
-1.193              -1.343
-1.266              -1.342
-0.713              -1.341
-0.916              -1.341
-1.109              -1.337
-1.248              -1.341
-1.137              -1.341
-1.057              -1.343
-1.151              -1.340
-1.175              -1.341
-1.179              -1.337
-0.925              -1.337
-0.907              -1.340
-1.087              -1.343
-1.024              -1.345
-1.100              -1.338
-1.068              -1.337
-0.922              -1.336
-0.809              -1.340
-0.866              -1.341
-0.844              -1.341
-0.651              -1.340
-0.762              -1.340
-0.899              -1.336
-1.135              -1.337
-1.179              -1.341
-0.986              -1.340
-0.936              -1.342
-1.103              -1.341
-1.123              -1.341
-0.995              -1.336
-0.818              -1.338
-0.964              -1.338
-1.113              -1.343
-0.934              -1.343
-1.185              -1.340
-1.151              -1.341
-1.185              -1.337
-1.246              -1.341
-1.076              -1.341
-1.136              -1.345
-1.136              -1.340
-1.389              -1.340
-1.170              -1.338
-1.216              -1.340
-1.114              -1.341
-1.160              -1.342
-1.048              -1.338
-1.070              -1.341
-1.207              -1.337
-1.355              -1.337
-1.277              -1.341
-1.329              -1.343
-1.257              -1.342
-1.600              -1.338
-1.337              -1.337
-1.253              -1.337
-1.082              -1.341
-1.211              -1.343
-0.822              -1.345
-0.734              -1.343
-0.935              -1.340
-1.040              -1.338
-0.842              -1.338
-0.852              -1.340
-0.949              -1.342
-0.671              -1.342
-0.389              -1.340
-0.799              -1.337
-1.057              -1.337
-1.007              -1.341
-1.093              -1.342
-1.135              -1.343
-0.975              -1.341
-0.961              -1.341
-0.722              -1.337
-0.453              -1.341
-0.828              -1.341
-0.942              -1.343
-0.591              -1.340
-0.699              -1.341
-1.071              -1.337
-0.920              -1.336
-1.168              -1.338
-0.935              -1.343
-1.042              -1.342
-0.693              -1.338
-0.493              -1.340
-0.791              -1.337
-1.028              -1.341
-1.160              -1.341
-1.174              -1.342
-1.079              -1.338
-0.934              -1.340
-1.253              -1.337
-1.371              -1.340
-1.273              -1.340
-1.372              -1.342
-1.282              -1.342
-1.283              -1.341
-1.103              -1.336
-0.875              -1.336
-0.964              -1.341
-1.010              -1.341
-1.173              -1.342
-1.255              -1.338
-1.185              -1.338
-0.936              -1.338
-0.870              -1.341
-1.002              -1.341
-0.875              -1.342
-0.890              -1.341
-1.149              -1.340
-1.206              -1.336
-1.026              -1.337
-1.123              -1.340
-0.923              -1.343
-1.057              -1.342
-1.218              -1.340
-1.226              -1.337
-1.068              -1.337
-1.201              -1.341
-1.171              -1.341
-1.049              -1.345
-1.277              -1.341
-1.201              -1.341
-1.226              -1.338
-1.352              -1.341
-1.230              -1.338
-1.421              -1.342
-1.290              -1.342
-0.814              -1.340
-0.927              -1.337
-1.057              -1.338
-0.964              -1.341
-0.772              -1.343
-1.057              -1.340
-1.098              -1.340
-1.149              -1.337
-0.982              -1.337
-1.079              -1.341
-1.067              -1.342
-1.053              -1.343
-0.995              -1.340
-0.972              -1.341
-0.703              -1.337
-0.881              -1.341
-0.864              -1.341
-0.855              -1.342
-0.804              -1.341
-0.965              -1.340
-0.699              -1.337
-0.954              -1.338
-0.970              -1.337
-1.117              -1.341
-0.886              -1.343
-0.549              -1.343
-0.470              -1.340
-0.984              -1.337
-1.258              -1.338
-1.383              -1.340
-0.881              -1.340
-1.170              -1.343
-1.276              -1.340
-1.211              -1.341
-1.135              -1.336
-0.922              -1.341
-0.838              -1.343
-1.165              -1.342
-1.297              -1.338
-1.231              -1.338
-1.371              -1.337
-0.995              -1.341
-1.170              -1.341
-1.019              -1.343
-1.364              -1.341
-1.473              -1.341
-1.477              -1.338
-1.575              -1.341
-1.378              -1.341
-0.757              -1.342
-0.734              -1.342
-1.057              -1.341
-1.342              -1.341
-1.367              -1.337
-0.982              -1.336
-1.028              -1.341
-1.224              -1.342
-1.397              -1.343
-1.157              -1.341
-1.361              -1.338
-1.267              -1.338
-0.852              -1.341
-0.967              -1.342
-0.965              -1.343
-1.063              -1.340
-0.752              -1.340
-0.981              -1.338
-1.017              -1.337
-0.757              -1.345
-0.764              -1.343
-0.820              -1.341
-0.900              -1.337
-1.043              -1.338
-1.095              -1.341
-0.827              -1.340
-1.002              -1.343
-0.794              -1.340
-0.858              -1.340
-0.911              -1.337
-1.070              -1.341
-1.076              -1.341
-0.956              -1.343
-1.038              -1.342
-1.080              -1.340
-0.965              -1.336
-1.012              -1.338
-1.089              -1.340
-0.949              -1.342
-1.063              -1.342
-1.038              -1.341
-0.951              -1.340
-1.045              -1.340
-0.948              -1.337
-1.056              -1.341
-1.173              -1.341
-1.156              -1.343
-1.169              -1.341
-1.101              -1.341
-1.138              -1.337
-1.077              -1.340
-0.993              -1.342
-0.764              -1.342
-0.895              -1.340
-0.916              -1.337
-1.164              -1.338
-0.523              -1.341
-0.838              -1.341
-1.062              -1.342
-1.062              -1.341
-1.241              -1.341
-1.182              -1.337
-1.271              -1.341
-0.813              -1.341
-0.885              -1.341
-1.183              -1.343
-1.007              -1.341
-1.189              -1.337
-1.133              -1.336
-1.091              -1.341
-1.040              -1.342
-1.049              -1.342
-0.814              -1.340
-0.758              -1.340
-0.815              -1.338
-0.906              -1.341
-1.040              -1.341
-1.194              -1.342
-1.375              -1.341
-1.288              -1.340
-1.322              -1.337
-1.320              -1.337
-1.288              -1.338
-1.099              -1.343
-0.931              -1.342
-0.956              -1.341
-1.066              -1.338
-1.087              -1.337
-0.988              -1.340
-0.783              -1.341
-0.940              -1.342
-0.974              -1.341
-0.876              -1.341
-0.958              -1.338
-0.875              -1.338
-0.998              -1.340
-0.517              -1.342
-0.836              -1.345
-0.996              -1.338
-1.072              -1.338
-1.287              -1.336
-1.207              -1.341
-1.160              -1.342
-0.758              -1.342
-0.895              -1.340
-1.021              -1.338
-0.816              -1.337
-1.019              -1.338
-0.822              -1.341
-0.797              -1.343
-0.979              -1.340
-1.086              -1.341
-1.143              -1.336
-1.168              -1.337
-0.954              -1.341
-0.939              -1.343
-0.697              -1.343
-0.942              -1.341
-0.864              -1.338
-1.039              -1.338
-1.236              -1.340
-1.087              -1.341
-1.202              -1.343
-1.225              -1.341
-1.057              -1.340
-1.014              -1.337
-1.174              -1.338
-1.229              -1.338
-1.182              -1.343
-1.124              -1.342
-1.123              -1.343
-1.320              -1.340
-1.138              -1.336
-1.316              -1.337
-1.165              -1.340
-0.880              -1.342
-0.819              -1.341
-0.992              -1.341
-1.020              -1.337
-1.212              -1.338
-1.043              -1.341
-1.229              -1.342
-1.053              -1.342
-1.114              -1.341
-0.895              -1.341
-1.193              -1.338
-1.365              -1.338
-1.192              -1.340
-1.187              -1.342
-1.121              -1.341
-1.175              -1.337
-1.230              -1.338
-0.916              -1.341
-1.297              -1.341
-0.986              -1.342
-1.003              -1.343
-0.939              -1.340
-0.937              -1.341
-0.945              -1.337
-1.180              -1.341
-1.136              -1.341
-0.944              -1.342
-1.206              -1.340
-1.197              -1.341
-1.035              -1.336
-1.100              -1.336
-0.853              -1.341
-0.921              -1.342
-0.829              -1.343
-0.715              -1.341
-0.850              -1.337
-0.772              -1.338
-0.974              -1.340
-0.853              -1.341
-1.011              -1.342
-0.722              -1.338
-0.886              -1.340
-1.049              -1.336
-1.109              -1.338
-1.100              -1.341
-0.862              -1.342
-1.159              -1.343
-1.096              -1.340
-1.163              -1.338
-1.150              -1.338
-0.899              -1.341
-1.178              -1.341
-0.940              -1.343
-1.218              -1.341
-1.175              -1.341
-1.188              -1.337
-1.082              -1.340
-0.934              -1.338
-0.823              -1.345
-0.872              -1.341
-1.039              -1.336
-1.044              -1.338
-1.099              -1.341
-1.043              -1.343
-0.909              -1.343
-1.015              -1.338
-1.109              -1.338
-1.230              -1.337
-1.043              -1.337
-1.073              -1.338
-0.763              -1.341
-1.150              -1.343
-1.226              -1.341
-1.087              -1.340
-0.930              -1.336
-0.970              -1.341
-1.073              -1.341
-1.031              -1.342
-1.067              -1.343
-0.935              -1.340
-1.150              -1.341
-1.276              -1.338
-1.093              -1.341
-1.218              -1.342
-1.262              -1.341
-0.872              -1.341
-0.987              -1.337
-0.998              -1.340
-0.721              -1.338
-0.421              -1.342
-0.702              -1.345
-0.923              -1.340
-0.921              -1.341
-1.019              -1.336
-0.969              -1.341
-0.988              -1.341
-1.323              -1.342
-0.993              -1.342
-0.944              -1.341
-0.955              -1.337
-0.956              -1.338
-1.140              -1.341
-0.895              -1.342
-0.746              -1.343
-0.974              -1.338
-1.245              -1.338
-1.066              -1.337
-1.044              -1.336
-1.435              -1.341
-1.391              -1.343
-1.216              -1.342
-1.099              -1.341
-1.259              -1.340
-1.350              -1.337
-1.108              -1.340
-1.215              -1.341
-1.099              -1.343
-1.152              -1.341
-1.118              -1.337
-1.168              -1.337
-0.964              -1.341
-0.923              -1.340
-1.006              -1.343
-0.960              -1.338
-0.795              -1.340
-0.894              -1.337
-0.911              -1.337
-0.995              -1.340
-1.230              -1.342
-1.173              -1.340
-1.290              -1.341
-1.135              -1.341
-1.208              -1.337
-0.858              -1.341
-0.632              -1.343
-0.917              -1.342
-0.898              -1.340
-1.021              -1.341
-1.454              -1.338
-1.479              -1.341
-1.571              -1.342
-1.473              -1.343
-0.935              -1.341
-0.995              -1.338
-1.238              -1.337
-1.302              -1.341
-1.231              -1.343
-0.839              -1.345
-1.056              -1.340
-1.173              -1.341
-1.232              -1.338
-1.118              -1.341
-1.045              -1.341
-0.986              -1.343
-0.935              -1.341
-1.034              -1.340
-1.190              -1.338
-1.098              -1.341
-0.997              -1.337
-0.963              -1.345
-0.903              -1.343
-0.838              -1.342
-0.819              -1.338
-0.986              -1.337
-1.117              -1.338
-1.090              -1.341
-0.814              -1.342
-1.063              -1.342
-1.202              -1.340
-1.129              -1.337
-0.921              -1.336
-1.037              -1.340
-1.137              -1.342
-1.346              -1.343
-1.109              -1.341
-1.285              -1.340
-0.833              -1.337
-1.082              -1.341
-0.995              -1.341
-0.977              -1.343
-1.140              -1.341
-1.188              -1.341
-1.215              -1.337
-0.808              -1.341
-0.721              -1.340
-0.843              -1.342
-1.043              -1.345
-1.026              -1.338
-1.123              -1.338
-1.206              -1.337
-1.168              -1.338
-1.168              -1.343
-1.127              -1.342
-0.969              -1.341
-1.150              -1.340
-1.112              -1.338
-0.964              -1.340
-0.974              -1.341
-0.968              -1.342
-0.348              -1.341
-0.683              -1.340
-0.921              -1.336
-0.948              -1.337
-0.706              -1.340
-1.090              -1.345
-0.978              -1.342
-1.071              -1.341
-0.991              -1.338
-0.697              -1.336
-0.946              -1.341
-0.866              -1.340
-1.015              -1.343
-1.016              -1.340
-1.066              -1.338
-0.864              -1.337
-1.104              -1.340
-1.076              -1.341
-1.192              -1.342
-1.185              -1.340
-1.220              -1.341
-1.169              -1.340
-0.972              -1.341
-1.073              -1.341
-1.267              -1.342
-1.304              -1.343
-1.093              -1.341
-1.449              -1.337
-0.657              -1.337
-0.780              -1.341
-0.983              -1.340
-1.094              -1.342
-1.282              -1.341
-1.375              -1.340
-1.308              -1.337
-1.212              -1.341
-1.246              -1.341
-1.082              -1.341
-1.124              -1.343
-0.691              -1.341
-0.729              -1.337
-0.906              -1.341
-0.750              -1.341
-0.974              -1.343
-1.043              -1.345
-0.487              -1.341
-0.722              -1.337
-1.057              -1.336
-1.301              -1.341
-1.039              -1.340
-1.216              -1.343
-1.220              -1.340
-1.051              -1.341
-1.210              -1.337
-0.975              -1.341
-1.067              -1.341
-1.168              -1.343
-1.034              -1.342
-1.199              -1.341
-1.239              -1.337
-1.403              -1.338
-1.220              -1.340
-1.222              -1.342
-1.188              -1.340
-1.114              -1.340
-1.155              -1.336
-1.127              -1.336
-1.015              -1.341
-0.894              -1.342
-1.058              -1.343
-1.332              -1.341
-1.259              -1.337
-1.436              -1.338
-1.348              -1.340
-1.157              -1.341
-1.057              -1.343
-0.774              -1.341
-0.804              -1.340
-0.927              -1.337
-1.009              -1.341
-1.073              -1.340
-1.077              -1.343
-1.221              -1.340
-1.220              -1.341
-1.389              -1.337
-0.691              -1.336
-0.914              -1.341
-1.129              -1.342
-1.201              -1.342
-0.975              -1.341
-1.104              -1.341
-1.225              -1.336
-1.249              -1.340
-1.072              -1.341
-1.100              -1.342
-1.007              -1.341
-0.921              -1.340
-0.921              -1.337
-0.986              -1.337
-0.889              -1.341
-0.689              -1.343
-0.640              -1.343
-0.830              -1.340
-0.950              -1.337
-0.926              -1.337
-1.029              -1.340
-0.815              -1.341
-0.810              -1.343
-0.907              -1.341
-0.998              -1.341
-1.007              -1.337
-0.937              -1.340
-1.011              -1.340
-0.801              -1.342
-0.926              -1.343
-0.967              -1.340
-1.077              -1.337
-0.907              -1.338
-0.935              -1.340
-0.997              -1.342
-0.950              -1.343
-0.967              -1.340
-0.918              -1.341
-0.731              -1.337
-0.572              -1.340
-0.856              -1.341
-1.024              -1.342
-0.995              -1.343
-1.052              -1.340
-1.122              -1.337
-1.185              -1.336
-1.174              -1.338
-1.437              -1.342
-1.287              -1.342
-1.358              -1.340
-1.117              -1.341
-1.048              -1.337
-1.015              -1.341
-0.956              -1.340
-1.109              -1.345
-1.150              -1.341
-1.145              -1.340
-1.269              -1.341
-1.273              -1.338
-1.077              -1.337
-0.965              -1.341
-1.170              -1.342
-0.923              -1.338
-0.946              -1.341
-1.110              -1.337
-1.334              -1.338
-1.230              -1.341
-1.333              -1.341
-1.281              -1.342
-1.067              -1.338
-1.061              -1.338
-1.020              -1.337
-0.540              -1.340
-0.703              -1.341
-1.089              -1.342
-0.972              -1.340
-1.025              -1.341
-0.819              -1.336
-0.906              -1.338
-1.002              -1.338
-1.079              -1.342
-0.839              -1.341
-0.883              -1.341
-0.758              -1.337
-0.710              -1.337
-0.795              -1.341
-1.053              -1.338
-1.185              -1.343
-0.996              -1.341
-1.045              -1.340
-0.936              -1.336
-1.070              -1.341
-1.071              -1.338
-1.145              -1.342
-1.240              -1.341
-1.201              -1.341
-1.086              -1.338
-1.164              -1.338
-1.034              -1.341
-0.967              -1.342
-1.140              -1.341
-1.047              -1.337
-1.138              -1.337
-1.005              -1.340
-1.080              -1.343
-1.095              -1.342
-0.813              -1.340
-0.942              -1.341
-1.079              -1.338
-0.764              -1.341
-0.998              -1.341
-1.009              -1.342
-1.197              -1.341
-1.263              -1.341
-1.299              -1.337
-1.220              -1.338
-1.160              -1.340
-0.982              -1.341
-0.893              -1.343
-1.114              -1.340
-0.991              -1.338
-0.995              -1.337
-1.164              -1.338
-1.157              -1.342
-0.758              -1.343
-0.973              -1.338
-1.137              -1.340
-0.944              -1.337
-1.164              -1.338
-1.226              -1.341
-1.103              -1.342
-1.229              -1.340
-0.907              -1.342
-0.954              -1.337
-0.799              -1.338
-1.108              -1.341
-1.207              -1.342
-1.152              -1.342
-1.047              -1.338
-0.950              -1.338
-1.075              -1.337
-0.954              -1.340
-0.944              -1.341
-0.876              -1.343
-0.768              -1.341
-0.760              -1.341
-0.782              -1.338
-0.870              -1.341
-0.777              -1.341
-1.000              -1.343
-0.954              -1.341
-1.019              -1.341
-1.071              -1.336
-0.834              -1.337
-1.033              -1.341
-0.930              -1.345
-1.002              -1.342
-1.091              -1.341
-0.825              -1.338
-0.928              -1.337
-1.093              -1.340
-1.202              -1.341
-1.090              -1.341
-1.276              -1.340
-1.089              -1.341
-0.923              -1.338
-0.945              -1.341
-0.975              -1.341
-1.062              -1.343
-1.184              -1.340
-1.282              -1.341
-0.987              -1.338
-1.118              -1.337
-1.246              -1.341
-1.142              -1.341
-1.081              -1.342
-0.907              -1.343
-0.493              -1.340
-0.774              -1.337
-0.894              -1.337
-1.034              -1.340
-1.252              -1.341
-1.341              -1.343
-0.889              -1.340
-0.902              -1.340
-1.156              -1.337
-1.393              -1.340
-1.140              -1.340
-1.230              -1.343
-1.332              -1.341
-1.332              -1.338
-1.280              -1.337
-1.063              -1.337
-1.150              -1.341
-1.142              -1.343
-1.096              -1.343
-1.262              -1.340
-1.290              -1.336
-1.047              -1.341
-1.133              -1.341
-0.813              -1.342
-0.923              -1.338
-1.007              -1.341
-1.094              -1.337
-1.047              -1.337
-0.899              -1.341
-1.135              -1.342
-0.958              -1.342
-0.900              -1.341
-0.805              -1.338
-0.935              -1.337
-0.771              -1.338
-0.716              -1.340
-1.021              -1.338
-1.001              -1.342
-0.930              -1.340
-1.068              -1.341
-0.768              -1.337
-1.163              -1.341
-0.954              -1.341
-1.044              -1.342
-1.252              -1.340
-1.077              -1.338
-0.468              -1.337
-0.677              -1.338
-1.161              -1.341
-1.302              -1.341
-1.329              -1.343
-1.324              -1.341
-1.197              -1.337
-0.965              -1.338
-1.129              -1.341
-1.241              -1.341
-1.122              -1.341
-0.921              -1.340
-0.857              -1.341
-0.998              -1.337
-0.916              -1.340
-1.193              -1.341
-1.178              -1.342
-1.179              -1.341
-1.198              -1.341
-1.077              -1.336
-1.222              -1.341
-0.861              -1.341
-1.001              -1.343
-1.140              -1.343
-1.145              -1.341
-1.151              -1.336
-1.101              -1.338
-0.982              -1.340
-1.054              -1.341
-1.094              -1.342
-1.109              -1.341
-1.161              -1.341
-1.104              -1.338
-1.029              -1.340
-1.056              -1.341
-1.147              -1.345
-1.110              -1.338
-1.131              -1.340
-1.096              -1.338
-0.913              -1.337
-0.782              -1.341
-0.967              -1.343
-0.813              -1.342
-0.636              -1.341
-0.710              -1.337
-1.026              -1.336
-1.110              -1.341
-0.693              -1.340
-0.958              -1.341
-0.785              -1.341
-0.872              -1.336
-0.944              -1.337
-1.260              -1.341
-1.192              -1.343
-1.272              -1.342
-1.428              -1.341
-1.184              -1.336
-1.218              -1.338
-0.864              -1.338
-1.194              -1.341
-1.133              -1.342
-1.108              -1.338
-1.000              -1.340
-0.988              -1.338
-0.982              -1.337
-0.923              -1.341
-0.699              -1.342
-0.640              -1.342
-0.670              -1.338
-0.916              -1.337
-1.031              -1.337
-0.879              -1.340
-0.916              -1.343
-1.215              -1.343
-1.287              -1.341
-1.126              -1.338
-1.207              -1.338
-1.337              -1.341
-1.353              -1.341
-1.257              -1.342
-1.024              -1.341
-1.178              -1.340
-1.009              -1.338
-0.909              -1.336
-0.794              -1.341
-0.869              -1.342
-0.800              -1.345
-0.726              -1.340
-1.094              -1.338
-1.100              -1.336
-1.389              -1.341
-1.132              -1.340
-1.353              -1.342
-1.272              -1.341
-1.346              -1.341
-1.439              -1.338
-0.965              -1.340
-1.170              -1.341
-1.028              -1.342
-1.281              -1.342
-1.070              -1.341
-1.179              -1.341
-1.241              -1.337
-1.059              -1.337
-1.109              -1.341
-1.348              -1.343
-1.310              -1.341
-1.024              -1.340
-1.124              -1.337
-1.220              -1.338
-1.161              -1.340
-0.890              -1.340
-1.021              -1.340
-0.799              -1.341
-0.893              -1.337
-0.968              -1.341
-1.299              -1.340
-1.103              -1.343
-0.680              -1.340
-0.963              -1.341
-1.098              -1.338
-1.138              -1.338
-1.114              -1.340
-1.173              -1.343
-1.026              -1.342
-1.107              -1.341
-0.671              -1.338
-0.836              -1.338
-1.047              -1.341
-0.992              -1.341
-0.961              -1.343
-0.790              -1.340
-0.619              -1.340
-0.777              -1.337
-1.260              -1.340
-1.072              -1.340
-1.109              -1.343
-1.107              -1.343
-1.184              -1.341
-0.889              -1.337
-0.997              -1.336
-0.843              -1.341
-0.828              -1.341
-0.454              -1.343
-0.852              -1.340
-0.988              -1.340
-1.235              -1.337
-0.983              -1.338
-1.038              -1.341
-1.308              -1.343
-1.016              -1.341
-1.266              -1.341
-1.260              -1.338
-1.208              -1.337
-1.323              -1.341
-1.257              -1.342
-1.296              -1.343
-1.115              -1.340
-1.217              -1.337
-1.123              -1.337
-0.867              -1.340
-0.856              -1.341
-1.085              -1.342
-0.913              -1.341
-1.031              -1.340
-1.149              -1.341
-1.035              -1.338
-1.260              -1.337
-1.082              -1.342
-1.346              -1.342
-1.157              -1.340
-1.281              -1.338
-1.334              -1.337
-1.178              -1.338
-1.234              -1.342
-1.161              -1.345
-1.408              -1.340
-0.897              -1.336
-0.885              -1.337
-1.192              -1.340
-1.005              -1.341
-1.185              -1.343
-1.039              -1.340
-1.001              -1.341
-0.808              -1.337
-0.664              -1.341
-0.834              -1.340
-0.563              -1.342
-0.834              -1.342
-0.904              -1.340
-0.697              -1.336
-0.453              -1.338
-0.738              -1.341
-0.886              -1.342
-1.089              -1.343
-1.193              -1.341
-1.180              -1.341
-1.131              -1.337
-1.101              -1.337
-0.844              -1.338
-1.065              -1.341
-0.819              -1.342
-0.909              -1.338
-0.975              -1.341
-0.776              -1.337
-1.108              -1.340
-1.384              -1.341
-1.367              -1.343
-1.199              -1.341
-1.196              -1.338
-1.337              -1.337
-1.299              -1.341
-1.350              -1.342
-1.123              -1.343
-1.208              -1.341
-1.367              -1.338
-1.371              -1.338
-1.118              -1.341
-1.084              -1.341
-0.909              -1.342
-1.098              -1.340
-1.126              -1.340
-0.886              -1.337
-0.926              -1.341
-0.903              -1.341
-0.988              -1.345
-0.978              -1.342
-0.904              -1.341
-0.883              -1.337
-0.426              -1.337
-0.839              -1.340
-1.072              -1.341
-1.196              -1.342
-1.160              -1.342
-1.198              -1.340
-1.159              -1.337
-1.146              -1.337
-1.160              -1.340
-1.196              -1.343
-1.084              -1.342
-0.623              -1.340
-0.913              -1.341
-1.126              -1.338
-1.142              -1.341
-0.752              -1.340
-0.927              -1.343
-0.818              -1.343
-0.802              -1.341
-0.930              -1.341
-1.063              -1.341
-1.165              -1.341
-1.154              -1.343
-0.764              -1.342
-0.885              -1.341
-1.169              -1.336
-1.023              -1.338
-0.931              -1.340
-1.295              -1.345
-1.057              -1.343
-1.072              -1.340
-1.241              -1.340
-1.170              -1.338
-0.973              -1.341
-1.010              -1.340
-1.025              -1.343
-0.851              -1.338
-0.860              -1.338
-0.991              -1.337
-1.218              -1.337
-1.057              -1.341
-0.981              -1.343
-1.113              -1.343
-1.145              -1.340
-0.935              -1.337
-0.846              -1.340
-0.834              -1.341
-0.750              -1.342
-0.848              -1.340
-0.907              -1.341
-1.084              -1.337
-1.249              -1.337
-1.404              -1.340
-1.352              -1.343
-1.405              -1.342
-1.384              -1.340
-1.351              -1.337
-1.011              -1.337
-1.176              -1.341
-1.034              -1.341
-1.151              -1.342
-0.885              -1.341
-1.072              -1.342
-1.190              -1.337
-1.049              -1.337
-1.080              -1.338
-0.945              -1.341
-1.042              -1.342
-1.042              -1.343
-1.005              -1.338
-1.061              -1.338
-0.907              -1.341
-0.940              -1.341
-0.972              -1.342
-1.023              -1.342
-0.889              -1.341
-1.133              -1.337
-1.239              -1.337
-1.257              -1.341
-1.072              -1.340
-0.886              -1.342
-0.815              -1.340
-1.079              -1.341
-1.110              -1.337
-0.981              -1.341
-1.128              -1.341
-1.157              -1.343
-1.176              -1.341
-0.931              -1.340
-1.071              -1.336
-0.913              -1.338
-0.978              -1.340
-1.026              -1.345
-1.062              -1.343
-0.982              -1.338
-0.918              -1.340
-1.062              -1.338
-0.897              -1.341
-0.712              -1.340
-0.848              -1.342
-0.975              -1.340
-0.909              -1.340
-1.051              -1.337
-1.016              -1.341
-1.040              -1.341
-1.086              -1.343
-0.978              -1.345
-1.014              -1.341
-0.950              -1.338
-0.855              -1.337
-0.902              -1.341
-1.031              -1.341
-0.916              -1.342
-0.914              -1.341
-0.716              -1.341
-0.386              -1.337
-0.699              -1.337
-0.956              -1.340
-1.286              -1.343
-1.229              -1.340
-1.119              -1.341
-1.015              -1.337
-0.986              -1.337
-1.109              -1.341
-0.906              -1.342
-0.886              -1.340
-1.118              -1.341
-1.271              -1.340
-1.432              -1.337
-1.351              -1.341
-1.372              -1.343
-1.179              -1.342
-1.002              -1.340
-1.079              -1.338
-1.179              -1.337
-1.302              -1.341
-1.226              -1.341
-1.133              -1.342
-1.171              -1.340
-1.168              -1.341
-1.163              -1.336
-0.869              -1.337
-1.084              -1.341
-1.003              -1.342
-1.037              -1.341
-0.907              -1.338
-0.975              -1.338
-0.836              -1.341
-1.016              -1.341
-0.978              -1.342
-1.003              -1.340
-1.204              -1.341
-0.853              -1.336
-0.804              -1.341
-1.114              -1.341
-1.318              -1.342
-1.282              -1.342
-1.244              -1.341
-1.232              -1.336
-1.328              -1.337
-1.210              -1.340
-0.860              -1.338
-1.117              -1.342
-1.226              -1.342
-1.118              -1.341
-1.136              -1.337
-1.159              -1.338
-0.862              -1.340
-1.085              -1.343
-0.917              -1.341
-0.768              -1.340
-0.866              -1.337
-0.833              -1.337
-0.950              -1.341
-0.922              -1.341
-0.903              -1.342
-0.875              -1.342
-0.865              -1.340
-0.989              -1.338
-0.911              -1.338
-0.982              -1.341
-0.920              -1.342
-0.782              -1.342
-0.818              -1.340
-1.037              -1.338
-1.065              -1.337
-1.035              -1.340
-0.987              -1.340
-1.127              -1.342
-1.150              -1.340
-1.096              -1.340
-1.107              -1.337
-0.858              -1.341
-1.057              -1.340
-1.143              -1.342
-1.292              -1.341
-1.132              -1.341
-0.843              -1.337
-1.059              -1.341
-1.169              -1.340
-0.991              -1.342
-0.958              -1.342
-1.033              -1.341
-1.099              -1.336
-1.085              -1.336
-1.081              -1.341
-1.015              -1.341
-1.114              -1.342
-0.982              -1.340
-1.143              -1.338
-1.107              -1.337
-0.937              -1.340
-1.141              -1.343
-1.185              -1.342
-1.414              -1.341
-1.222              -1.336
-0.982              -1.337
-1.001              -1.340
-1.119              -1.340
-1.094              -1.342
-0.879              -1.340
-0.814              -1.341
-0.906              -1.338
-1.262              -1.341
-1.305              -1.341
-1.328              -1.343
-1.112              -1.341
-0.988              -1.341
-0.857              -1.341
-0.579              -1.337
-0.921              -1.341
-1.025              -1.341
-1.197              -1.342
-1.196              -1.341
-1.183              -1.338
-1.098              -1.338
-0.991              -1.340
-1.142              -1.343
-0.950              -1.343
-0.834              -1.341
-0.783              -1.340
-0.490              -1.338
-0.948              -1.341
-1.121              -1.341
-0.958              -1.343
-1.110              -1.340
-1.185              -1.338
-1.385              -1.337
-1.175              -1.338
-1.263              -1.341
-1.236              -1.343
-1.385              -1.342
-1.404              -1.341
-1.398              -1.337
-1.296              -1.337
-1.285              -1.340
-1.213              -1.345
-1.347              -1.341
-1.129              -1.340
-1.127              -1.340
-0.869              -1.337
-1.095              -1.337
-1.070              -1.338
-1.063              -1.341
-1.001              -1.342
-1.028              -1.341
-0.791              -1.341
-0.843              -1.338
-0.875              -1.341
-1.143              -1.340
-1.023              -1.343
-0.942              -1.345
-1.000              -1.341
-0.984              -1.338
-1.043              -1.341
-1.124              -1.341
-1.098              -1.343
-1.006              -1.340
-1.076              -1.341
-0.912              -1.337
-1.058              -1.341
-1.133              -1.341
-1.099              -1.342
-1.070              -1.342
-0.839              -1.340
-0.862              -1.337
-0.693              -1.337
-0.833              -1.341
-0.800              -1.342
-0.696              -1.345
-0.618              -1.341
-0.719              -1.341
-0.855              -1.337
-0.907              -1.341
-0.669              -1.341
-0.746              -1.342
-0.956              -1.341
-0.476              -1.338
-0.961              -1.336
-1.067              -1.337
-0.892              -1.340
-1.073              -1.342
-1.038              -1.343
-1.150              -1.338
-1.038              -1.338
-0.624              -1.337
-0.824              -1.341
-0.885              -1.341
-1.075              -1.342
-1.204              -1.338
-1.300              -1.340
-1.252              -1.337
-1.236              -1.341
-1.427              -1.340
-1.210              -1.342
-0.981              -1.342
-1.192              -1.340
-1.350              -1.337
-1.295              -1.336
-0.967              -1.341
-1.105              -1.343
-1.068              -1.342
-1.034              -1.340
-0.811              -1.337
-0.752              -1.337
-0.824              -1.340
-0.626              -1.341
-0.804              -1.342
-0.914              -1.341
-1.104              -1.340
-1.145              -1.338
-1.089              -1.341
-1.234              -1.341
-1.231              -1.342
-1.040              -1.338
-1.085              -1.341
-1.103              -1.337
-1.306              -1.338
-1.352              -1.338
-1.409              -1.343
-1.131              -1.345
-1.079              -1.341
-1.047              -1.337
-1.163              -1.337
-0.954              -1.341
-0.880              -1.341
-1.001              -1.341
-0.645              -1.341
-0.833              -1.341
-1.047              -1.338
-1.067              -1.341
-1.241              -1.341
-1.188              -1.342
-1.276              -1.342
-0.828              -1.340
-1.081              -1.336
-1.154              -1.337
-1.090              -1.338
-0.721              -1.343
-0.970              -1.342
-1.207              -1.341
-1.170              -1.337
-1.220              -1.337
-0.814              -1.337
-0.813              -1.341
-0.907              -1.343
-1.132              -1.342
-0.940              -1.341
-1.149              -1.338
-1.155              -1.338
-1.056              -1.341
-1.057              -1.342
-1.180              -1.345
-1.202              -1.340
-0.949              -1.340
-1.170              -1.337
-1.003              -1.336
-1.077              -1.341
-1.187              -1.342
-1.118              -1.341
-1.113              -1.341
-0.925              -1.337
-0.724              -1.338
-0.763              -1.341
-1.068              -1.345
-1.179              -1.340
-1.246              -1.340
-1.290              -1.337
-1.206              -1.337
-0.645              -1.340
-0.883              -1.342
-1.100              -1.343
-1.068              -1.341
-0.983              -1.337
-0.986              -1.336
-1.072              -1.341
-1.138              -1.341
-0.846              -1.343
-0.725              -1.340
-1.067              -1.340
-1.067              -1.336
-1.096              -1.340
-1.117              -1.341
-0.754              -1.342
-0.657              -1.345
-0.734              -1.340
-0.991              -1.337
-1.154              -1.336
-1.288              -1.341
-1.054              -1.343
-1.189              -1.342
-1.245              -1.341
-1.412              -1.341
-1.142              -1.336
-0.828              -1.341
-1.115              -1.341
-1.240              -1.343
-1.332              -1.341
-1.179              -1.340
-1.017              -1.341
-1.057              -1.337
-1.199              -1.340
-1.117              -1.341
-1.168              -1.342
-1.079              -1.342
-1.006              -1.341
-1.061              -1.337
-0.935              -1.338
-0.996              -1.341
-1.056              -1.343
-0.934              -1.345
-0.528              -1.338
-0.705              -1.341
-0.944              -1.338
-0.951              -1.341
-1.160              -1.340
-1.149              -1.342
-1.249              -1.340
-1.254              -1.341
-1.133              -1.337
-0.967              -1.341
-1.057              -1.338
-0.996              -1.343
-1.138              -1.343
-0.855              -1.338
-0.836              -1.338
-0.914              -1.337
-0.791              -1.338
-0.861              -1.341
-0.706              -1.343
-0.640              -1.342
-0.608              -1.338
-0.738              -1.336
-0.923              -1.341
-0.633              -1.341
-0.970              -1.342
-0.708              -1.343
-1.072              -1.338
-1.070              -1.337
-1.218              -1.337
-1.323              -1.341
-1.491              -1.341
-1.395              -1.343
-1.089              -1.340
-1.103              -1.341
-1.273              -1.338
-1.371              -1.338
-1.215              -1.341
-1.260              -1.345
-1.269              -1.338
-1.246              -1.338
-1.073              -1.337
-1.319              -1.337
-1.141              -1.340
-1.365              -1.341
-1.257              -1.345
-1.328              -1.340
-1.067              -1.336
-0.978              -1.338
-1.112              -1.338
-1.192              -1.342
-1.155              -1.343
-0.874              -1.340
-0.702              -1.337
-0.689              -1.336
-1.031              -1.341
-1.170              -1.340
-0.997              -1.342
-1.159              -1.343
-1.355              -1.340
-1.286              -1.338
-1.003              -1.341
-0.587              -1.340
-0.890              -1.341
-0.904              -1.343
-1.066              -1.341
-0.930              -1.338
-1.086              -1.337
-1.185              -1.340
-1.150              -1.341
-0.799              -1.343
-0.609              -1.341
-1.098              -1.341
-0.797              -1.338
-0.673              -1.340
-1.170              -1.341
-1.353              -1.343
-1.311              -1.341
-1.327              -1.337
-1.211              -1.337
-1.198              -1.340
-1.011              -1.341
-1.047              -1.342
-0.893              -1.341
-0.967              -1.341
-1.010              -1.337
-1.222              -1.338
-1.109              -1.338
-1.054              -1.342
-0.654              -1.342
-0.935              -1.338
-0.836              -1.337
-0.907              -1.336
-1.137              -1.340
-1.043              -1.340
-1.093              -1.342
-1.076              -1.343
-0.897              -1.341
-1.062              -1.338
-1.155              -1.338
-1.337              -1.340
-1.224              -1.341
-1.166              -1.345
-1.165              -1.340
-1.375              -1.340
-1.294              -1.337
-1.053              -1.340
-0.753              -1.340
-0.991              -1.342
-1.096              -1.343
-0.869              -1.341
-0.965              -1.338
-1.128              -1.341
-1.063              -1.341
-0.950              -1.342
-1.182              -1.343
-1.263              -1.341
-1.098              -1.337
-1.089              -1.337
-0.885              -1.341
-0.961              -1.341
-1.024              -1.343
-0.945              -1.338
-1.002              -1.341
-0.986              -1.336
-0.941              -1.340
-0.906              -1.340
-1.026              -1.342
-1.061              -1.342
-1.131              -1.341
-1.192              -1.340
-1.058              -1.337
-1.011              -1.340
-1.034              -1.343
-1.048              -1.343
-1.023              -1.340
-0.844              -1.337
-0.951              -1.337
-0.671              -1.341
-0.797              -1.341
-0.703              -1.342
-0.640              -1.342
-0.824              -1.341
-0.841              -1.337
-1.067              -1.336
-0.977              -1.341
-0.830              -1.345
-0.839              -1.343
-0.997              -1.341
-0.939              -1.337
-1.020              -1.337
-1.141              -1.341
-1.006              -1.342
-0.886              -1.343
-0.847              -1.341
-1.159              -1.340
-1.304              -1.337
-1.171              -1.341
-1.333              -1.340
-1.216              -1.343
-1.249              -1.340
-1.226              -1.340
-1.175              -1.337
-1.160              -1.341
-1.138              -1.341
-1.165              -1.343
-1.250              -1.341
-1.220              -1.340
-1.206              -1.337
-1.222              -1.336
-1.152              -1.341
-1.080              -1.342
-0.852              -1.343
-0.956              -1.341
-0.819              -1.336
-0.608              -1.338
-0.828              -1.340
-1.169              -1.341
-1.221              -1.343
-1.269              -1.340
-1.337              -1.341
-1.113              -1.337
-1.137              -1.337
-1.185              -1.341
-0.991              -1.342
-1.250              -1.342
-1.196              -1.340
-1.216              -1.337
-1.149              -1.338
-1.244              -1.338
-1.026              -1.343
-1.067              -1.342
-1.173              -1.341
-1.009              -1.337
-1.049              -1.341
-0.935              -1.340
-0.993              -1.341
-0.483              -1.343
-0.726              -1.341
-0.768              -1.340
-0.795              -1.337
-1.015              -1.337
-1.156              -1.338
-1.202              -1.342
-1.109              -1.342
-0.827              -1.340
-0.846              -1.340
-1.001              -1.338
-1.000              -1.341
-1.095              -1.342
-1.272              -1.343
-0.893              -1.340
-1.052              -1.341
-1.239              -1.337
-1.252              -1.337
-1.143              -1.341
-1.154              -1.343
-0.909              -1.342
-1.023              -1.338
-1.169              -1.336
-1.213              -1.337
-1.165              -1.340
-1.086              -1.342
-0.707              -1.342
-0.967              -1.341
-0.940              -1.337
-0.838              -1.337
-1.072              -1.340
-0.920              -1.341
-0.844              -1.343
-1.043              -1.341
-1.142              -1.338
-1.119              -1.337
-1.025              -1.340
-1.202              -1.338
-0.991              -1.342
-1.202              -1.342
-0.961              -1.341
-0.946              -1.341
-1.152              -1.336
-1.175              -1.341
-1.171              -1.342
-0.928              -1.345
-0.567              -1.345
-0.607              -1.338
-0.846              -1.338
-1.023              -1.341
-1.117              -1.341
-1.121              -1.342
-1.129              -1.343
-1.157              -1.340
-1.140              -1.337
-1.037              -1.341
-0.858              -1.340
-0.925              -1.341
-0.636              -1.341
-0.806              -1.338
-0.970              -1.340
-1.058              -1.338
-0.427              -1.341
-0.510              -1.341
-0.998              -1.342
-1.108              -1.340
-1.082              -1.340
-1.066              -1.336
-1.207              -1.340
-1.072              -1.341
-0.993              -1.342
-0.978              -1.341
-0.936              -1.341
-0.984              -1.341
-1.024              -1.337
-1.232              -1.338
-1.147              -1.342
-0.860              -1.343
-0.675              -1.341
-1.038              -1.336
-1.062              -1.338
-1.160              -1.341
-1.226              -1.343
-1.226              -1.342
-1.267              -1.340
-1.201              -1.341
-0.982              -1.337
-1.170              -1.341
-1.347              -1.341
-1.067              -1.343
-1.202              -1.341
-1.409              -1.338
-1.138              -1.337
-1.103              -1.337
-1.122              -1.341
-0.917              -1.342
-0.858              -1.342
-1.143              -1.341
-1.070              -1.337
-1.080              -1.340
-1.136              -1.340
-1.149              -1.342
-1.210              -1.342
-0.978              -1.340
-0.763              -1.337
-0.801              -1.337
-1.066              -1.337
-1.208              -1.341
-1.257              -1.343
-1.280              -1.343
-1.084              -1.340
-1.260              -1.341
-1.086              -1.337
-1.201              -1.338
-1.044              -1.342
-1.061              -1.342
-1.204              -1.341
-1.109              -1.336
-1.005              -1.338
-1.220              -1.340
-1.231              -1.340
-0.991              -1.342
-1.154              -1.343
-1.071              -1.341
-0.883              -1.337
-1.108              -1.341
-1.047              -1.340
-1.084              -1.341
-0.977              -1.342
-0.979              -1.341
-0.668              -1.337
-1.003              -1.342
-0.813              -1.338
-0.894              -1.343
-1.052              -1.340
-0.730              -1.341
-0.884              -1.338
-0.930              -1.337
-0.771              -1.340
-1.048              -1.342
-0.988              -1.342
-1.059              -1.341
-1.005              -1.341
-0.753              -1.337
-1.082              -1.340
-0.917              -1.341
-0.997              -1.342
-1.114              -1.340
-1.236              -1.341
-0.927              -1.337
-0.656              -1.337
-0.800              -1.341
-0.969              -1.341
-1.047              -1.342
-0.828              -1.343
-0.823              -1.340
-1.090              -1.337
-1.163              -1.340
-1.296              -1.338
-1.316              -1.343
-1.063              -1.342
-1.215              -1.340
-1.099              -1.338
-1.104              -1.337
-1.058              -1.341
-1.199              -1.340
-1.369              -1.343
-1.208              -1.340
-1.236              -1.341
-1.287              -1.338
-1.054              -1.338
-1.043              -1.340
-1.188              -1.345
-1.188              -1.341
-1.127              -1.341
-1.212              -1.337
-0.921              -1.338
-0.893              -1.341
-1.213              -1.345
-1.091              -1.340
-1.347              -1.340
-1.100              -1.337
-0.837              -1.341
-0.844              -1.340
-1.037              -1.342
-1.123              -1.345
-1.049              -1.340
-0.801              -1.338
-0.888              -1.337
-0.951              -1.341
-1.079              -1.342
-0.981              -1.343
-0.902              -1.341
-0.993              -1.341
-1.122              -1.337
-1.196              -1.340
-1.308              -1.340
-1.147              -1.345
-1.109              -1.340
-0.932              -1.340
-1.063              -1.338
-0.981              -1.337
-0.864              -1.341
-0.921              -1.343
-0.531              -1.345
-0.958              -1.338
-0.837              -1.337
-0.967              -1.337
-1.072              -1.341
-1.100              -1.340
-0.890              -1.342
-0.661              -1.341
-0.893              -1.341
-0.961              -1.338
-1.108              -1.341
-0.767              -1.340
-1.042              -1.345
-1.006              -1.342
-1.029              -1.341
-1.146              -1.337
-1.316              -1.337
-1.320              -1.338
-1.246              -1.342
-1.332              -1.343
-1.149              -1.341
-1.271              -1.341
-1.081              -1.337
-1.011              -1.341
-0.921              -1.338
-0.930              -1.345
-1.010              -1.340
-1.123              -1.340
-1.189              -1.337
-1.082              -1.338
-1.355              -1.341
-1.150              -1.343
-1.313              -1.342
-1.267              -1.340
-0.710              -1.338
-0.819              -1.337
-1.033              -1.340
-1.165              -1.341
-1.292              -1.343
-1.276              -1.340
-1.266              -1.338
-0.989              -1.337
-1.009              -1.338
-0.936              -1.340
-1.077              -1.343
-1.229              -1.340
-1.136              -1.341
-1.045              -1.337
-0.996              -1.337
-0.828              -1.341
-0.774              -1.342
-0.926              -1.343
-1.017              -1.341
-1.016              -1.338
-1.043              -1.338
-1.080              -1.338
-0.879              -1.343
-0.904              -1.343
-0.932              -1.340
-0.846              -1.341
-1.000              -1.336
-1.126              -1.338
-1.044              -1.341
-0.954              -1.345
-1.150              -1.341
-0.970              -1.340
-0.989              -1.338
-0.931              -1.337
-0.838              -1.341
-0.993              -1.342
-1.166              -1.342
-1.244              -1.340
-1.086              -1.337
-0.936              -1.336
-1.067              -1.341
-0.964              -1.341
-0.926              -1.341
-0.931              -1.342
-0.876              -1.341
-0.842              -1.338
-0.530              -1.340
-0.701              -1.340
-0.972              -1.345
-0.799              -1.342
-0.956              -1.342
-1.129              -1.340
-1.035              -1.337
-1.094              -1.337
-1.133              -1.341
-1.252              -1.342
-1.347              -1.343
-1.295              -1.340
-1.318              -1.338
-1.474              -1.337
-1.332              -1.341
-1.006              -1.342
-0.926              -1.345
-1.056              -1.338
-1.165              -1.341
-0.895              -1.337
-1.024              -1.341
-1.026              -1.341
-1.115              -1.342
-0.981              -1.342
-0.490              -1.341
-0.940              -1.337
-0.918              -1.341
-0.935              -1.341
-0.974              -1.343
-1.117              -1.338
-1.119              -1.341
-0.894              -1.337
-1.003              -1.338
-1.161              -1.341
-1.369              -1.345
-1.383              -1.342
-1.330              -1.341
-1.313              -1.341
-1.385              -1.337
-1.277              -1.341
-0.890              -1.342
-1.028              -1.342
-0.858              -1.340
-0.759              -1.341
-0.909              -1.338
-1.182              -1.340
-1.353              -1.341
-1.229              -1.343
-1.154              -1.342
-1.238              -1.340
-1.079              -1.337
-0.964              -1.340
-1.025              -1.341
-0.958              -1.342
-1.068              -1.342
-0.894              -1.338
-0.944              -1.336
-1.059              -1.337
-0.881              -1.340
-0.783              -1.343
-0.942              -1.342
-0.986              -1.341
-1.049              -1.340
-1.043              -1.337
-0.995              -1.337
-1.035              -1.341
-1.038              -1.343
-1.007              -1.342
-0.942              -1.341
-0.995              -1.337
-0.965              -1.337
-1.010              -1.341
-0.795              -1.343
-0.801              -1.341
-0.787              -1.338
-1.002              -1.337
-1.151              -1.338
-1.039              -1.340
-1.109              -1.343
-1.126              -1.345
-0.701              -1.341
-0.580              -1.337
-0.922              -1.341
-1.049              -1.341
-1.294              -1.342
-1.229              -1.343
-1.031              -1.338
-1.094              -1.337
-1.234              -1.337
-1.118              -1.341
-1.076              -1.342
-0.802              -1.342
-1.161              -1.340
-1.281              -1.338
-1.110              -1.336
-1.273              -1.341
-1.164              -1.341
-1.281              -1.343
-1.287              -1.341
-1.086              -1.341
-0.889              -1.338
-1.061              -1.341
-1.166              -1.341
-1.154              -1.343
-1.079              -1.343
-1.043              -1.341
-0.982              -1.337
-0.921              -1.336
-1.090              -1.341
-1.154              -1.343
-1.084              -1.343
-0.928              -1.341
-0.804              -1.338
-0.754              -1.337
-0.894              -1.337
-0.866              -1.341
-0.804              -1.343
-1.077              -1.342
-0.958              -1.340
-0.822              -1.341
-0.942              -1.337
-1.076              -1.341
-1.087              -1.340
-0.967              -1.341
-1.101              -1.343
-1.063              -1.340
-1.044              -1.337
-0.897              -1.338
-0.907              -1.341
-0.879              -1.343
-1.044              -1.342
-1.016              -1.341
-0.950              -1.337
-0.453              -1.337
-0.785              -1.341
-1.077              -1.341
-1.276              -1.342
-1.306              -1.340
-1.194              -1.340
-1.171              -1.336
-0.801              -1.338
-0.565              -1.341
-1.052              -1.342
-1.234              -1.342
-1.012              -1.340
-1.075              -1.337
-1.215              -1.338
-1.287              -1.340
-1.272              -1.342
-1.099              -1.342
-1.161              -1.340
-0.805              -1.338
-1.093              -1.336
-0.874              -1.338
-1.135              -1.342
-1.159              -1.343
-0.936              -1.341
-0.889              -1.341
-1.068              -1.337
-1.234              -1.341
-1.226              -1.341
-1.112              -1.343
-1.165              -1.343
-1.207              -1.341
-1.117              -1.337
-1.218              -1.338
-1.238              -1.340
-1.249              -1.342
-1.138              -1.342
-0.895              -1.340
-0.956              -1.340
-1.089              -1.337
-1.160              -1.341
-1.124              -1.340
-1.206              -1.343
-1.019              -1.342
-0.850              -1.341
-1.005              -1.338
-1.065              -1.337
-0.906              -1.341
-1.067              -1.341
-0.763              -1.345
-0.738              -1.341
-0.692              -1.338
-0.885              -1.337
-0.897              -1.341
-0.665              -1.338
-1.035              -1.342
-0.642              -1.340
-0.837              -1.340
-0.885              -1.337
-0.870              -1.341
-1.216              -1.341
-1.042              -1.342
-1.164              -1.343
-0.972              -1.341
-1.090              -1.340
-0.972              -1.338
-0.969              -1.340
-0.853              -1.340
-0.977              -1.345
-0.946              -1.341
-1.048              -1.340
-1.038              -1.337
-0.914              -1.337
-0.872              -1.341
-0.595              -1.342
-0.930              -1.343
-0.986              -1.340
-1.179              -1.337
-1.160              -1.341
-1.110              -1.340
-1.075              -1.343
-1.143              -1.340
-1.156              -1.340
-1.339              -1.336
-1.012              -1.337
-1.217              -1.338
-1.080              -1.343
-1.291              -1.343
-1.441              -1.340
-1.208              -1.336
-1.001              -1.337
-1.220              -1.341
-1.291              -1.338
-1.338              -1.342
-1.235              -1.340
-1.208              -1.341
-1.236              -1.337
-1.174              -1.341
-0.958              -1.341
-0.942              -1.342
-0.977              -1.342
-0.591              -1.341
-0.819              -1.337
-0.844              -1.338
-0.746              -1.341
-0.932              -1.341
-0.898              -1.341
-0.942              -1.341
-1.165              -1.340
-1.145              -1.337
-1.218              -1.341
-1.012              -1.341
-1.226              -1.342
-1.160              -1.342
-1.114              -1.341
-0.978              -1.338
-0.993              -1.337
-1.170              -1.340
-1.014              -1.342
-0.856              -1.342
-0.736              -1.341
-0.781              -1.340
-0.772              -1.337
-0.693              -1.341
-0.593              -1.340
-0.884              -1.343
-1.115              -1.340
-0.961              -1.340
-1.099              -1.338
-1.260              -1.337
-1.254              -1.340
-1.221              -1.342
-1.024              -1.342
-1.236              -1.340
-1.258              -1.336
-1.347              -1.337
-0.982              -1.341
-1.052              -1.341
-0.804              -1.341
-1.114              -1.345
-1.086              -1.341
-1.280              -1.341
-1.304              -1.338
-1.332              -1.341
-1.255              -1.341
-1.196              -1.342
-0.949              -1.343
-1.113              -1.341
-1.114              -1.338
-1.090              -1.340
-1.246              -1.341
-0.953              -1.343
-1.058              -1.342
-1.168              -1.338
-1.170              -1.337
-1.215              -1.337
-1.100              -1.341
-0.762              -1.341
-1.110              -1.342
-1.057              -1.341
-1.267              -1.341
-1.225              -1.338
-1.169              -1.337
-1.160              -1.341
-1.079              -1.342
-0.677              -1.345
-0.927              -1.338
-0.889              -1.341
-1.033              -1.337
-0.829              -1.341
-0.848              -1.342
-0.921              -1.342
-1.104              -1.345
-1.160              -1.341
-0.920              -1.338
-0.951              -1.338
-0.791              -1.341
-0.487              -1.342
-0.797              -1.342
-0.993              -1.341
-1.341              -1.338
-1.492              -1.338
-1.067              -1.341
-1.012              -1.338
-1.239              -1.343
-0.955              -1.342
-1.168              -1.340
-1.263              -1.338
-1.338              -1.341
-1.290              -1.341
-0.975              -1.343
-0.638              -1.342
-1.053              -1.341
-0.926              -1.337
-1.093              -1.341
-1.164              -1.341
-1.246              -1.342
-1.067              -1.342
-0.927              -1.341
-0.888              -1.337
-1.044              -1.337
-1.147              -1.340
-1.071              -1.343
-1.276              -1.342
-1.156              -1.341
-0.965              -1.341
-1.073              -1.338
-0.918              -1.337
-1.159              -1.341
-0.961              -1.342
-1.152              -1.345
-0.936              -1.341
-1.161              -1.341
-1.163              -1.337
-1.304              -1.341
-1.082              -1.341
-1.264              -1.342
-1.225              -1.342
-1.108              -1.338
-1.192              -1.341
-1.063              -1.338
-1.121              -1.341
-0.811              -1.342
-0.833              -1.342
-0.911              -1.340
-1.072              -1.341
-0.846              -1.336
-0.860              -1.341
-0.892              -1.338
-0.970              -1.342
-0.959              -1.341
-0.839              -1.337
-1.016              -1.337
-0.967              -1.341
-1.052              -1.338
-1.140              -1.342
-1.058              -1.341
-0.860              -1.341
-0.872              -1.338
-1.100              -1.341
-1.267              -1.340
-1.203              -1.342
-1.192              -1.342
-0.925              -1.341
-0.760              -1.337
-0.974              -1.337
-0.955              -1.341
-1.114              -1.342
-1.044              -1.345
-1.114              -1.340
-1.023              -1.341
-1.000              -1.337
-1.012              -1.338
-0.977              -1.341
-0.660              -1.342
-0.808              -1.343
-0.724              -1.340
-0.786              -1.338
-0.669              -1.337
-0.842              -1.341
-0.965              -1.342
-1.011              -1.343
-0.754              -1.341
-0.860              -1.341
-1.035              -1.337
-1.086              -1.341
-0.782              -1.341
-1.035              -1.342
-1.150              -1.341
-1.343              -1.341
-1.400              -1.337
-1.198              -1.338
-1.267              -1.341
-1.285              -1.345
-1.252              -1.343
-1.194              -1.338
-1.245              -1.337
-1.170              -1.337
-0.885              -1.340
-1.014              -1.341
-1.216              -1.342
-1.316              -1.338
-0.884              -1.341
-0.948              -1.338
-1.073              -1.340
-0.741              -1.341
-1.033              -1.341
-0.988              -1.342
-1.152              -1.342
-1.104              -1.341
-1.339              -1.337
-1.220              -1.341
-1.374              -1.338
-1.276              -1.342
-1.267              -1.343
-0.853              -1.340
-1.109              -1.338
-0.787              -1.340
-0.749              -1.341
-1.156              -1.343
-1.287              -1.340
-1.347              -1.341
-1.204              -1.338
-1.170              -1.338
-1.334              -1.341
-1.202              -1.345
-1.096              -1.342
-1.077              -1.341
-1.026              -1.337
-1.054              -1.337
-1.198              -1.338
-1.154              -1.341
-1.089              -1.342
-1.090              -1.341
-0.636              -1.340
-0.683              -1.338
-0.960              -1.336
-1.035              -1.341
-0.941              -1.341
-1.014              -1.342
-0.846              -1.340
-1.003              -1.337
-0.886              -1.337
-0.977              -1.340
-0.997              -1.342
-1.016              -1.342
-0.904              -1.341
-0.916              -1.338
-0.813              -1.337
-1.043              -1.341
-0.996              -1.341
-1.114              -1.345
-1.099              -1.341
-0.880              -1.341
-0.885              -1.338
-1.058              -1.337
-0.998              -1.338
-0.741              -1.345
-0.696              -1.342
-0.931              -1.338
-1.052              -1.337
-1.198              -1.338
-1.076              -1.338
-1.081              -1.341
-1.086              -1.342
-0.763              -1.343
-0.589              -1.341
-0.995              -1.338
-1.071              -1.337
-1.193              -1.340
-1.087              -1.338
-1.204              -1.343
-1.192              -1.340
-0.988              -1.340
-0.986              -1.337
-1.283              -1.336
-1.306              -1.341
-0.781              -1.342
-0.844              -1.343
-1.109              -1.340
-1.292              -1.340
-1.347              -1.337
-1.391              -1.341
-1.031              -1.340
-1.229              -1.342
-1.369              -1.343
-1.412              -1.340
-1.161              -1.338
-1.249              -1.337
-1.160              -1.341
-1.133              -1.342
-1.161              -1.342
-1.316              -1.338
-0.995              -1.337
-1.056              -1.337
-1.011              -1.341
-1.072              -1.342
-1.005              -1.338
-0.949              -1.341
-0.987              -1.337
-1.304              -1.337
-0.997              -1.341
-1.075              -1.341
-0.731              -1.343
-0.852              -1.341
-0.921              -1.341
-0.940              -1.336
-0.836              -1.337
-1.056              -1.340
-1.072              -1.342
-1.239              -1.342
-0.853              -1.340
-0.979              -1.341
-0.880              -1.338
-1.031              -1.338
-0.777              -1.340
-0.906              -1.343
-0.771              -1.342
-1.138              -1.341
-0.825              -1.338
-1.006              -1.337
-0.944              -1.340
-1.063              -1.345
-1.062              -1.342
-0.995              -1.340
-1.031              -1.338
-0.666              -1.337
-0.870              -1.341
-1.063              -1.342
-1.098              -1.342
-0.972              -1.343
-1.007              -1.341
-1.294              -1.338
-1.238              -1.341
-0.739              -1.340
-0.940              -1.342
-1.043              -1.343
-1.311              -1.341
-1.413              -1.336
-1.098              -1.337
-1.362              -1.341
-0.989              -1.342
-1.210              -1.342
-1.217              -1.340
-1.006              -1.341
-1.051              -1.337
-0.967              -1.341
-0.977              -1.341
-1.262              -1.343
-1.355              -1.341
-1.427              -1.341
-1.239              -1.337
-1.160              -1.338
-1.175              -1.341
-0.936              -1.343
-0.716              -1.342
-0.615              -1.340
-0.777              -1.337
-1.029              -1.337
-1.067              -1.341
-1.039              -1.340
-1.117              -1.342
-1.058              -1.340
-0.772              -1.340
-0.981              -1.338
-0.969              -1.341
-1.123              -1.340
-0.974              -1.342
-0.846              -1.342
-0.944              -1.341
-0.763              -1.336
-0.904              -1.337
-0.893              -1.340
-0.893              -1.341
-0.934              -1.342
-0.727              -1.341
-0.893              -1.341
-1.170              -1.338
-1.274              -1.341
-1.174              -1.341
-1.183              -1.343
-1.135              -1.340
-0.880              -1.338
-1.160              -1.338
-0.975              -1.341
-1.210              -1.343
-1.108              -1.343
-0.950              -1.340
-0.824              -1.341
-0.917              -1.336
-0.818              -1.340
-0.683              -1.341
-0.972              -1.343
-0.913              -1.342
-0.979              -1.341
-0.876              -1.340
-0.979              -1.337
-1.001              -1.341
-0.790              -1.341
-0.839              -1.343
-0.748              -1.343
-1.155              -1.341
-1.119              -1.336
-1.328              -1.338
-1.386              -1.340
-1.202              -1.343
-1.248              -1.338
-1.180              -1.338
-1.243              -1.337
-1.294              -1.337
-1.024              -1.341
-1.077              -1.343
-1.073              -1.342
-1.124              -1.341
-1.277              -1.337
-1.188              -1.338
-1.226              -1.341
-1.241              -1.341
-1.099              -1.345
-0.897              -1.340
-1.011              -1.340
-1.175              -1.337
-1.063              -1.340
-0.864              -1.341
-0.914              -1.343
-0.965              -1.342
-0.992              -1.340
-0.900              -1.340
-1.019              -1.337
-1.063              -1.337
-1.165              -1.340
-1.327              -1.341
-1.025              -1.343
-1.030              -1.341
-0.940              -1.336
-1.108              -1.338
-1.062              -1.340
-1.133              -1.341
-1.187              -1.343
-1.101              -1.341
-0.989              -1.341
-1.006              -1.337
-0.940              -1.341
-0.973              -1.341
-0.733              -1.341
-0.993              -1.343
-1.132              -1.340
-1.175              -1.337
-1.276              -1.338
-0.898              -1.340
-1.147              -1.341
-1.026              -1.342
-0.975              -1.340
-0.974              -1.340
-1.062              -1.337
-1.089              -1.341
-1.136              -1.341
-1.100              -1.342
-1.188              -1.343
-1.215              -1.341
-0.995              -1.337
-1.123              -1.337
-1.077              -1.341
-1.266              -1.342
-1.283              -1.342
-1.364              -1.340
-1.255              -1.338
-1.286              -1.337
-0.945              -1.341
-1.006              -1.340
-0.848              -1.343
-1.056              -1.341
-0.925              -1.341
-0.886              -1.338
-0.982              -1.337
-0.785              -1.341
-0.870              -1.342
-0.829              -1.341
-0.889              -1.341
-0.950              -1.341
-0.565              -1.336
-0.885              -1.341
-0.862              -1.345
-1.292              -1.342
-1.157              -1.340
-1.140              -1.338
-1.286              -1.337
-1.353              -1.341
-1.009              -1.341
-0.928              -1.342
-1.084              -1.341
-1.239              -1.340
-1.165              -1.336
-1.043              -1.337
-1.246              -1.338
-1.178              -1.342
-1.161              -1.343
-1.043              -1.341
-1.211              -1.337
-1.151              -1.337
-1.156              -1.340
-0.904              -1.341
-1.047              -1.342
-0.482              -1.341
-0.774              -1.338
-1.145              -1.337
-1.133              -1.338
-1.117              -1.340
-1.014              -1.340
-0.904              -1.342
-1.014              -1.340
-1.052              -1.337
-0.748              -1.338
-0.856              -1.341
-0.829              -1.340
-0.918              -1.342
-0.997              -1.341
-1.006              -1.340
-1.151              -1.337
-0.986              -1.341
-0.991              -1.341
-0.949              -1.343
-1.124              -1.340
-1.098              -1.340
-1.058              -1.337
-1.028              -1.340
-0.900              -1.340
-0.850              -1.342
-0.978              -1.340
-0.932              -1.341
-1.025              -1.337
-0.645              -1.336
-0.659              -1.340
-0.942              -1.342
-0.865              -1.342
-0.939              -1.338
-0.983              -1.340
-1.070              -1.337
-1.262              -1.341
-1.224              -1.340
-1.146              -1.342
-0.872              -1.340
-1.103              -1.341
-0.889              -1.337
-1.110              -1.338
-0.964              -1.341
-1.285              -1.342
-1.393              -1.342
-1.302              -1.338
-1.361              -1.337
-1.203              -1.336
-1.107              -1.338
-1.062              -1.341
-1.146              -1.345
-1.026              -1.341
-1.160              -1.341
-1.108              -1.337
-0.716              -1.337
-0.941              -1.341
-1.121              -1.342
-1.190              -1.343
-1.328              -1.340
-1.282              -1.341
-1.135              -1.337
-1.081              -1.337
-0.991              -1.341
-1.030              -1.342
-0.740              -1.342
-0.670              -1.341
-0.778              -1.341
-0.750              -1.337
-0.836              -1.337
-0.746              -1.341
-0.708              -1.342
-1.086              -1.343
-1.042              -1.341
-1.002              -1.338
-1.211              -1.338
-1.215              -1.341
-1.259              -1.343
-1.308              -1.342
-1.272              -1.340
-1.234              -1.341
-1.182              -1.337
-0.899              -1.338
-0.846              -1.341
-0.977              -1.343
-0.982              -1.341
-0.778              -1.341
-0.876              -1.338
-0.925              -1.338
-0.900              -1.341
-0.897              -1.342
-0.956              -1.343
-0.961              -1.340
-0.884              -1.337
-0.885              -1.337
-0.785              -1.340
-1.173              -1.342
-1.179              -1.341
-1.140              -1.341
-1.229              -1.341
-1.367              -1.338
-1.212              -1.341
-0.888              -1.341
-0.568              -1.342
-1.048              -1.340
-1.089              -1.341
-1.052              -1.338
-1.267              -1.337
-1.184              -1.341
-0.851              -1.340
-0.748              -1.341
-0.797              -1.341
-1.082              -1.336
-1.179              -1.337
-1.325              -1.341
-1.306              -1.338
-1.212              -1.343
-1.323              -1.341
-1.187              -1.337
-1.304              -1.337
-1.105              -1.341
-1.185              -1.343
-1.302              -1.342
-1.253              -1.341
-1.180              -1.340
-0.853              -1.337
-1.029              -1.337
-1.220              -1.341
-0.885              -1.343
-0.814              -1.342
-0.869              -1.340
-0.516              -1.337
-0.716              -1.336
-0.941              -1.341
-1.147              -1.341
-1.199              -1.343
-0.998              -1.342
-1.076              -1.340
-0.860              -1.337
-0.846              -1.341
-0.982              -1.341
-0.855              -1.342
-0.932              -1.342
-1.211              -1.341
-1.199              -1.338
-1.302              -1.337
-1.190              -1.341
-1.090              -1.341
-0.913              -1.342
-0.946              -1.341
-1.038              -1.336
-1.073              -1.336
-0.858              -1.341
-0.912              -1.341
-0.984              -1.343
-1.058              -1.340
-0.614              -1.340
-0.880              -1.338
-0.806              -1.340
-0.818              -1.341
-1.202              -1.342
-1.385              -1.342
-1.322              -1.340
-1.393              -1.337
-1.149              -1.338
-1.198              -1.341
-0.992              -1.343
-1.171              -1.343
-0.967              -1.340
-1.220              -1.340
-1.215              -1.337
-1.133              -1.341
-1.185              -1.340
-1.020              -1.342
-1.001              -1.340
-1.006              -1.338
-1.178              -1.337
-0.993              -1.337
-1.174              -1.338
-1.169              -1.341
-1.290              -1.343
-1.230              -1.343
-1.262              -1.341
-0.874              -1.338
[truncated: 2,839,148 more chars]
