# Supplementary material for: High fidelity optogenetic control of individual prefrontal cortical pyramidal neurons in vivo
Source: F1000Res. 2012 Jul 30;1:7. [Version 1] doi: 10.12688/f1000research.1-7.v1 (PMC3894804; doi:10.12688/f1000research.1-7.v1)
Supplement: Photoactivation of a ChR2-transduced PL neuron at various frequencies — This dataset includes raw data of ChR2-transduced PL neuron activity in response to blue-light pulse train (10 pulses) at various frequencies (1, 5, 10 and 20 Hz) for each neuron (n=8). The data also includes TTL signal for generating the light pulse. [file f1000research-1-107-s0001.tgz › read_me.txt]

<raw data>

sample rate: 20 kHz (24 KHz for Cell1)


first column: neural signal
second column: TTL signal (laser stimulation)

pre-laser period: 2 sec
laser period: 1, 5, 10 and 20 Hz stimulation (10 pulses)
post-laser period: 2 sec
