# Supplementary material for: High fidelity optogenetic control of individual prefrontal cortical pyramidal neurons in vivo
Source: F1000Res. 2012 Jul 30;1:7. [Version 1] doi: 10.12688/f1000research.1-7.v1 (PMC3894804; doi:10.12688/f1000research.1-7.v1)
Supplement: Repeated photoactivation of a ChR2-transduced PL neuron — This dataset is the results of 2-hr recording of ChR2-transduced PL neuron activity in response to repeated (2 min interval, 61 total) 20-Hz blue-light (100 pulses total) stimulation. The dataset includes some representative raw signal and timestamp of spike events for all repetitions. The raw data also includes TTL signal for generating the light pulse. [file f1000research-1-107-s0002.tgz › 118min.txt]

spike event
0.79165
0.82690
0.83555
0.94880
1.14740
4.02815
4.24245
4.37625
4.40505
5.00380
5.00520
5.00625
5.05465
5.05610
5.10470
5.10790
5.15715
5.15940
5.20710
5.20815
5.25690
5.25805
5.25930
5.30665
5.30785
5.30930
5.31045
5.35680
5.35790
5.35970
5.40840
5.40960
5.41100
5.41270
5.45935
5.46065
5.50880
5.51010
5.51210
5.55875
5.56015
5.60895
5.66035
5.66170
5.71045
5.71190
5.76000
5.76150
5.80965
5.81070
5.86155
5.86290
5.86450
5.91125
5.96115
5.96245
6.01110
6.01245
6.06085
6.06185
6.11270
6.11410
6.16335
6.16475
6.21305
6.21450
6.26325
6.26445
6.26680
6.31285
6.31430
6.36470
6.36615
6.41465
6.41590
6.46410
6.46545
6.51375
6.51515
6.56465
6.56575
6.61535
6.61635
6.66630
6.66775
6.71590
6.76580
6.76705
6.81605
6.81715
6.86740
6.86885
6.87065
6.91710
6.91835
6.91940
6.96700
7.01675
7.01825
7.06660
7.06795
7.11750
7.11880
7.16705
7.17060
7.21710
7.26720
7.26845
7.31645
7.31800
7.36825
7.36955
7.37145
7.41825
7.41975
7.46795
7.51775
7.51915
7.52155
7.56950
7.61930
7.62220
7.66910
7.67045
7.71910
7.72040
7.72270
7.76865
7.77010
7.82065
7.82225
7.87040
7.87175
7.87385
7.92000
7.92150
7.97010
7.97150
7.97370
8.01985
8.02130
8.02290
8.07145
8.07305
8.07490
8.12140
8.12280
8.17110
8.17450
8.22075
8.27185
8.27295
8.27480
8.32245
8.32385
8.32570
8.37215
8.42205
8.42340
8.47175
8.47320
8.47535
8.52155
8.52285
8.52495
8.57335
8.57480
8.62315
8.62455
8.62675
8.67295
8.67455
8.67570
8.72295
8.72440
8.72590
8.77265
8.77390
8.77570
8.82450
8.82580
8.82775
8.87425
8.87570
8.92390
8.92520
8.92755
8.97370
8.97510
8.97700
9.02360
9.02495
9.02720
9.07650
9.12525
9.12660
9.12900
9.17490
9.17630
9.17830
9.22460
9.22595
9.22795
9.27450
9.27595
9.27765
9.32630
9.32780
9.32950
9.37610
9.37975
9.42605
9.42735
9.42995
9.47580
9.47710
9.48010
9.52545
9.52690
9.52975
9.57635
9.58005
9.62625
9.62915
9.67585
9.67760
9.67885
9.72560
9.72900
9.77580
9.77710
9.77885
9.82645
9.82765
9.82960
9.87645
9.92610
9.92750
9.92895
9.97575
9.97925
11.88495
14.77210
