# Supplementary material for: High fidelity optogenetic control of individual prefrontal cortical pyramidal neurons in vivo
Source: F1000Res. 2012 Jul 30;1:7. [Version 1] doi: 10.12688/f1000research.1-7.v1 (PMC3894804; doi:10.12688/f1000research.1-7.v1)
Supplement: Photoinhibition of NpHR-transduced PL neuron activity — This dataset includes the results of photoinhibition of spontaneous activity of NpHR-transduced PL neuron using 10-s continuous green laser illumination. Raw data includes the neural signal and TTL signal for generating continuous light illumination. Timestamp data of spike events were used for calculating the averaged firing rates and the autocorrelation histograms. [file f1000research-1-107-s0000.tgz]

Archive with 61 entries (61 files):
- NpHRneuron1_1_Fig3_.txt
- NpHRneuron1_2.txt
- NpHRneuron1_3.txt
- NpHRneuron1_4.txt
- NpHRneuron1_5.txt
- NpHRneuron2_1.txt
- NpHRneuron2_2.txt
- NpHRneuron2_3.txt
- NpHRneuron3_1.txt
- NpHRneuron3_2.txt
- NpHRneuron3_3.txt
- NpHRneuron3_4.txt
- NpHRneuron3_5.txt
- NpHRneuron4_1.txt
- NpHRneuron4_2.txt
- NpHRneuron4_3.txt
- NpHRneuron4_4.txt
- NpHRneuron4_5.txt
- NpHRneuron5_1.txt
- NpHRneuron5_2.txt
- NpHRneuron6_1.txt
- NpHRneuron6_2.txt
- NpHRneuron6_3.txt
- NpHRneuron6_4.txt
- NpHRneuron6_5.txt
- NpHRneuron7_1.txt
- NpHRneuron7_2.txt
- NpHRneuron7_3.txt
- NpHRneuron7_4.txt
- NpHRneuron7_5.txt
- NpHRneuron1_timestamp1.txt
- NpHRneuron1_timestamp2.txt
- NpHRneuron1_timestamp3.txt
- NpHRneuron1_timestamp4.txt
- NpHRneuron1_timestamp5.txt
- NpHRneuron2_timestamp1.txt
- NpHRneuron2_timestamp2.txt
- NpHRneuron2_timestamp3.txt
- NpHRneuron3_timestamp1.txt
- NpHRneuron3_timestamp2.txt
- NpHRneuron3_timestamp3.txt
- NpHRneuron3_timestamp4.txt
- NpHRneuron3_timestamp5.txt
- NpHRneuron4_timestamp1.txt
- NpHRneuron4_timestamp2.txt
- NpHRneuron4_timestamp3.txt
- NpHRneuron4_timestamp4.txt
- NpHRneuron4_timestamp5.txt
- NpHRneuron5_timestamp1.txt
- NpHRneuron5_timestamp2.txt
- NpHRneuron6_timestamp1.txt
- NpHRneuron6_timestamp2.txt
- NpHRneuron6_timestamp3.txt
- NpHRneuron6_timestamp4.txt
- NpHRneuron6_timestamp5.txt
- NpHRneuron7_timestamp1.txt
- NpHRneuron7_timestamp2.txt
- NpHRneuron7_timestamp3.txt
- NpHRneuron7_timestamp4.txt
- NpHRneuron7_timestamp5.txt
- read_me.txt
