# Supplementary material for: High fidelity optogenetic control of individual prefrontal cortical pyramidal neurons in vivo
Source: F1000Res. 2012 Jul 30;1:7. [Version 1] doi: 10.12688/f1000research.1-7.v1 (PMC3894804; doi:10.12688/f1000research.1-7.v1)
Supplement: Photoinhibition of NpHR-transduced PL neuron activity — This dataset includes the results of photoinhibition of spontaneous activity of NpHR-transduced PL neuron using 10-s continuous green laser illumination. Raw data includes the neural signal and TTL signal for generating continuous light illumination. Timestamp data of spike events were used for calculating the averaged firing rates and the autocorrelation histograms. [file f1000research-1-107-s0000.tgz › NpHRneuron2_1.txt]

Neuronal Signal     TTL signal
-1.253              -1.341
-1.163              -1.343
-1.145              -1.343
-1.196              -1.341
-1.252              -1.341
-1.253              -1.340
-1.263              -1.341
-1.227              -1.342
-1.185              -1.341
-1.131              -1.343
-1.128              -1.343
-1.154              -1.341
-1.180              -1.338
-1.259              -1.342
-1.258              -1.341
-1.243              -1.345
-1.260              -1.345
-1.254              -1.341
-1.220              -1.340
-1.249              -1.338
-1.243              -1.338
-1.319              -1.341
-1.291              -1.341
-1.355              -1.345
-1.310              -1.343
-1.442              -1.341
-1.395              -1.340
-1.521              -1.340
-1.393              -1.341
-1.304              -1.341
-1.206              -1.341
-1.264              -1.343
-1.266              -1.343
-1.268              -1.341
-1.353              -1.338
-1.381              -1.338
-1.318              -1.341
-1.334              -1.341
-1.378              -1.343
-1.353              -1.343
-1.391              -1.341
-1.328              -1.341
-1.291              -1.338
-1.217              -1.337
-1.260              -1.340
-1.316              -1.341
-1.353              -1.346
-1.372              -1.341
-1.328              -1.341
-1.393              -1.338
-1.411              -1.338
-1.412              -1.341
-1.461              -1.340
-1.590              -1.343
-1.542              -1.343
-1.337              -1.341
-1.285              -1.338
-1.203              -1.338
-1.258              -1.338
-1.310              -1.341
-1.328              -1.342
-1.347              -1.343
-1.323              -1.345
-1.300              -1.341
-1.196              -1.341
-1.196              -1.340
-1.159              -1.338
-1.216              -1.341
-1.229              -1.341
-1.269              -1.341
-1.171              -1.345
-1.239              -1.341
-1.210              -1.340
-1.230              -1.338
-1.211              -1.337
-1.320              -1.341
-1.330              -1.345
-1.300              -1.343
-1.296              -1.343
-1.152              -1.341
-1.188              -1.342
-1.174              -1.338
-1.252              -1.338
-1.287              -1.341
-1.281              -1.341
-1.222              -1.345
-1.276              -1.343
-1.273              -1.342
-1.252              -1.340
-1.299              -1.338
-1.257              -1.340
-1.278              -1.342
-1.257              -1.345
-1.297              -1.345
-1.282              -1.341
-1.384              -1.341
-1.366              -1.337
-1.378              -1.338
-1.281              -1.341
-1.316              -1.341
-1.327              -1.342
-1.467              -1.345
-1.378              -1.341
-1.399              -1.341
-1.404              -1.338
-1.348              -1.338
-1.311              -1.341
-1.311              -1.341
-1.286              -1.345
-1.313              -1.343
-1.325              -1.341
-1.272              -1.341
-1.296              -1.340
-1.273              -1.340
-1.304              -1.341
-1.351              -1.341
-1.374              -1.343
-1.394              -1.342
-1.427              -1.341
-1.398              -1.342
-1.338              -1.338
-1.398              -1.341
-1.371              -1.341
-1.501              -1.345
-1.442              -1.345
-1.364              -1.341
-1.330              -1.340
-1.332              -1.338
-1.310              -1.338
-1.309              -1.341
-1.296              -1.341
-1.230              -1.345
-1.244              -1.345
-1.193              -1.340
-1.179              -1.341
-1.169              -1.340
-1.179              -1.338
-1.157              -1.342
-1.178              -1.342
-1.178              -1.345
-1.198              -1.345
-1.232              -1.341
-1.246              -1.340
-1.318              -1.338
-1.296              -1.342
-1.360              -1.345
-1.314              -1.343
-1.328              -1.341
-1.290              -1.341
-1.319              -1.338
-1.362              -1.338
-1.361              -1.341
-1.300              -1.341
-1.292              -1.345
-1.278              -1.343
-1.263              -1.341
-1.283              -1.342
-1.324              -1.338
-1.334              -1.340
-1.276              -1.341
-1.333              -1.341
-1.282              -1.345
-1.232              -1.341
-1.176              -1.341
-1.157              -1.337
-1.086              -1.337
-1.257              -1.342
-1.435              -1.341
-1.506              -1.343
-1.456              -1.345
-1.468              -1.341
-1.412              -1.341
-1.350              -1.338
-1.360              -1.338
-1.384              -1.337
-1.391              -1.342
-1.427              -1.346
-1.464              -1.343
-1.409              -1.341
-1.405              -1.341
-1.324              -1.338
-1.328              -1.337
-1.333              -1.337
-1.358              -1.341
-1.350              -1.343
-1.355              -1.345
-1.355              -1.341
-1.253              -1.341
-1.322              -1.340
-1.336              -1.341
-1.291              -1.341
-1.297              -1.342
-1.268              -1.345
-1.257              -1.345
-1.201              -1.341
-1.193              -1.338
-1.257              -1.338
-1.245              -1.341
-1.239              -1.342
-1.278              -1.341
-1.287              -1.345
-1.291              -1.341
-1.283              -1.341
-1.262              -1.338
-1.351              -1.340
-1.337              -1.341
-1.302              -1.341
-1.280              -1.343
-1.210              -1.342
-1.277              -1.340
-1.311              -1.337
-1.250              -1.338
-1.282              -1.338
-1.255              -1.341
-1.235              -1.341
-1.257              -1.343
-1.179              -1.341
-1.208              -1.338
-1.199              -1.338
-1.140              -1.341
-1.190              -1.342
-1.194              -1.345
-1.419              -1.343
-1.411              -1.341
-1.491              -1.342
-1.526              -1.340
-1.492              -1.338
-1.357              -1.341
-1.352              -1.343
-1.339              -1.343
-1.357              -1.345
-1.389              -1.340
-1.352              -1.341
-1.372              -1.338
-1.266              -1.338
-1.319              -1.338
-1.334              -1.341
-1.405              -1.341
-1.362              -1.348
-1.456              -1.345
-1.375              -1.341
-1.412              -1.341
-1.360              -1.338
-1.319              -1.346
-1.372              -1.341
-1.376              -1.345
-1.338              -1.345
-1.313              -1.341
-1.353              -1.346
-1.282              -1.338
-1.268              -1.338
-1.224              -1.341
-1.301              -1.346
-1.393              -1.342
-1.399              -1.341
-1.412              -1.341
-1.329              -1.338
-1.343              -1.338
-1.316              -1.341
-1.330              -1.341
-1.258              -1.343
-1.222              -1.343
-1.179              -1.343
-1.295              -1.341
-1.310              -1.337
-1.302              -1.338
-1.243              -1.341
-1.271              -1.341
-1.291              -1.345
-1.310              -1.342
-1.297              -1.341
-1.236              -1.341
-1.266              -1.337
-1.344              -1.341
-1.336              -1.341
-1.337              -1.341
-1.277              -1.343
-1.347              -1.343
-1.300              -1.340
-1.263              -1.341
-1.320              -1.340
-1.389              -1.341
-1.316              -1.341
-1.290              -1.346
-1.229              -1.341
-1.241              -1.342
-1.231              -1.338
-1.281              -1.340
-1.285              -1.341
-1.299              -1.341
-1.271              -1.343
-1.238              -1.343
-1.189              -1.340
-1.184              -1.341
-1.174              -1.338
-1.230              -1.337
-1.244              -1.342
-1.328              -1.341
-1.342              -1.345
-1.348              -1.343
-1.399              -1.341
-1.440              -1.341
-1.428              -1.338
-1.440              -1.341
-1.417              -1.341
-1.447              -1.343
-1.404              -1.345
-1.398              -1.341
-1.344              -1.342
-1.357              -1.341
-1.369              -1.337
-1.357              -1.340
-1.287              -1.341
-1.366              -1.343
-1.383              -1.342
-1.374              -1.345
-1.328              -1.342
-1.243              -1.341
-1.253              -1.341
-1.255              -1.340
-1.315              -1.341
-1.372              -1.341
-1.333              -1.343
-1.364              -1.342
-1.343              -1.341
-1.366              -1.338
-1.400              -1.338
-1.342              -1.341
-1.367              -1.341
-1.356              -1.345
-1.405              -1.343
-1.484              -1.341
-1.450              -1.341
-1.316              -1.336
-1.194              -1.338
-1.118              -1.341
-1.160              -1.341
-1.154              -1.343
-1.232              -1.343
-1.210              -1.341
-1.184              -1.341
-1.109              -1.337
-1.127              -1.338
-1.137              -1.341
-1.136              -1.342
-1.151              -1.345
-1.189              -1.343
-1.215              -1.341
-1.268              -1.338
-1.230              -1.341
-1.221              -1.341
-1.255              -1.342
-1.246              -1.345
-1.253              -1.345
-1.280              -1.341
-1.277              -1.341
-1.337              -1.338
-1.342              -1.338
-1.301              -1.341
-1.356              -1.341
-1.439              -1.345
-1.481              -1.342
-1.419              -1.341
-1.310              -1.341
-1.361              -1.338
-1.374              -1.338
-1.372              -1.341
-1.342              -1.342
-1.418              -1.345
-1.383              -1.341
-1.376              -1.341
-1.287              -1.341
-1.341              -1.338
-1.327              -1.338
-1.381              -1.341
-1.350              -1.345
-1.311              -1.343
-1.330              -1.345
-1.409              -1.341
-1.374              -1.338
-1.322              -1.338
-1.341              -1.342
-1.413              -1.341
-1.376              -1.345
-1.369              -1.342
-1.436              -1.342
-1.497              -1.340
-1.464              -1.337
-1.285              -1.340
-1.175              -1.341
-1.227              -1.341
-1.155              -1.342
-1.215              -1.345
-1.304              -1.341
-1.333              -1.341
-1.323              -1.340
-1.332              -1.340
-1.352              -1.341
-1.263              -1.340
-1.232              -1.343
-1.255              -1.341
-1.292              -1.337
-1.311              -1.338
-1.292              -1.341
-1.212              -1.341
-1.204              -1.343
-1.185              -1.343
-1.203              -1.341
-1.193              -1.341
-1.198              -1.337
-1.202              -1.338
-1.212              -1.341
-1.264              -1.341
-1.226              -1.345
-1.239              -1.345
-1.179              -1.341
-1.296              -1.341
-1.338              -1.338
-1.386              -1.338
-1.320              -1.341
-1.330              -1.341
-1.283              -1.343
-1.188              -1.341
-1.220              -1.341
-1.309              -1.338
-1.269              -1.337
-1.309              -1.342
-1.282              -1.341
-1.390              -1.345
-1.352              -1.345
-1.342              -1.341
-1.324              -1.342
-1.290              -1.341
-1.296              -1.337
-1.327              -1.341
-1.318              -1.341
-1.311              -1.343
-1.348              -1.345
-1.411              -1.340
-1.383              -1.341
-1.393              -1.338
-1.351              -1.338
-1.378              -1.341
-1.328              -1.345
-1.372              -1.345
-1.320              -1.342
-1.324              -1.341
-1.330              -1.338
-1.365              -1.338
-1.323              -1.342
-1.316              -1.341
-1.397              -1.345
-1.322              -1.342
-1.501              -1.340
-1.344              -1.341
-1.342              -1.341
-1.353              -1.338
-1.389              -1.338
-1.329              -1.341
-1.294              -1.341
-1.286              -1.343
-1.252              -1.341
-1.248              -1.341
-1.267              -1.341
-1.271              -1.338
-1.241              -1.341
-1.240              -1.341
-1.206              -1.343
-1.194              -1.343
-1.220              -1.341
-1.273              -1.341
-1.269              -1.338
-1.211              -1.338
-1.218              -1.341
-1.253              -1.342
-1.266              -1.343
-1.313              -1.342
-1.283              -1.341
-1.333              -1.341
-1.295              -1.338
-1.346              -1.337
-1.328              -1.341
-1.315              -1.345
-1.355              -1.342
-1.365              -1.341
-1.357              -1.341
-1.356              -1.340
-1.374              -1.337
-1.337              -1.341
-1.352              -1.343
-1.255              -1.343
-1.264              -1.341
-1.217              -1.340
-1.262              -1.338
-1.255              -1.337
-1.229              -1.341
-1.240              -1.340
-1.084              -1.343
-1.091              -1.345
-1.154              -1.341
-1.291              -1.341
-1.371              -1.337
-1.425              -1.337
-1.433              -1.340
-1.383              -1.341
-1.306              -1.343
-1.313              -1.340
-1.330              -1.342
-1.423              -1.338
-1.453              -1.338
-1.454              -1.341
-1.469              -1.342
-1.423              -1.343
-1.323              -1.343
-1.316              -1.342
-1.357              -1.338
-1.431              -1.338
-1.409              -1.341
-1.386              -1.341
-1.374              -1.343
-1.358              -1.345
-1.338              -1.341
-1.309              -1.341
-1.254              -1.338
-1.267              -1.338
-1.272              -1.341
-1.246              -1.341
-1.252              -1.345
-1.207              -1.345
-1.240              -1.341
-1.330              -1.340
-1.325              -1.337
-1.318              -1.338
-1.254              -1.340
-1.271              -1.341
-1.250              -1.343
-1.257              -1.343
-1.328              -1.341
-1.338              -1.341
-1.357              -1.337
-1.322              -1.338
-1.273              -1.341
-1.263              -1.346
-1.255              -1.346
-1.216              -1.342
-1.262              -1.341
-1.367              -1.337
-1.276              -1.338
-1.360              -1.341
-1.227              -1.341
-1.263              -1.345
-1.222              -1.342
-1.151              -1.341
-1.057              -1.341
-1.048              -1.338
-1.230              -1.338
-1.320              -1.341
-1.365              -1.343
-1.411              -1.345
-1.362              -1.341
-1.344              -1.341
-1.347              -1.338
-1.342              -1.338
-1.341              -1.341
-1.319              -1.341
-1.408              -1.343
-1.435              -1.343
-1.346              -1.342
-1.280              -1.342
-1.314              -1.338
-1.404              -1.337
-1.365              -1.342
-1.399              -1.341
-1.355              -1.343
-1.482              -1.345
-1.446              -1.341
-1.445              -1.342
-1.385              -1.338
-1.276              -1.341
-1.376              -1.341
-1.374              -1.343
-1.386              -1.342
-1.366              -1.341
-1.425              -1.341
-1.362              -1.338
-1.365              -1.340
-1.299              -1.342
-1.384              -1.341
-1.352              -1.342
-1.404              -1.343
-1.336              -1.341
-1.271              -1.338
-1.309              -1.338
-1.372              -1.337
-1.343              -1.341
-1.263              -1.341
-1.309              -1.345
-1.230              -1.345
-1.294              -1.341
-1.170              -1.340
-1.246              -1.338
-1.227              -1.337
-1.290              -1.341
-1.267              -1.341
-1.189              -1.345
-1.187              -1.345
-1.212              -1.341
-1.285              -1.341
-1.245              -1.338
-1.201              -1.338
-1.226              -1.341
-1.278              -1.341
-1.230              -1.343
-1.281              -1.343
-1.323              -1.341
-1.255              -1.338
-1.280              -1.337
-1.208              -1.342
-1.231              -1.342
-1.216              -1.342
-1.218              -1.345
-1.253              -1.341
-1.245              -1.341
-1.168              -1.337
-1.234              -1.337
-1.229              -1.342
-1.235              -1.341
-1.252              -1.343
-1.376              -1.343
-1.310              -1.341
-1.343              -1.341
-1.328              -1.337
-1.343              -1.338
-1.398              -1.341
-1.404              -1.341
-1.422              -1.345
-1.413              -1.343
-1.398              -1.342
-1.389              -1.342
-1.378              -1.338
-1.394              -1.338
-1.414              -1.341
-1.445              -1.341
-1.419              -1.342
-1.379              -1.343
-1.329              -1.341
-1.324              -1.342
-1.294              -1.337
-1.380              -1.341
-1.388              -1.342
-1.364              -1.341
-1.295              -1.343
-1.341              -1.345
-1.358              -1.342
-1.323              -1.340
-1.341              -1.338
-1.391              -1.337
-1.341              -1.341
-1.334              -1.342
-1.316              -1.343
-1.286              -1.341
-1.314              -1.341
-1.389              -1.337
-1.393              -1.338
-1.449              -1.341
-1.422              -1.342
-1.297              -1.343
-1.231              -1.342
-1.184              -1.341
-1.248              -1.341
-1.232              -1.338
-1.313              -1.338
-1.244              -1.342
-1.249              -1.341
-1.226              -1.343
-1.190              -1.343
-1.206              -1.341
-1.171              -1.341
-1.194              -1.337
-1.183              -1.340
-1.210              -1.341
-1.225              -1.341
-1.244              -1.341
-1.276              -1.343
-1.267              -1.343
-1.288              -1.341
-1.296              -1.341
-1.290              -1.338
-1.294              -1.337
-1.285              -1.342
-1.319              -1.341
-1.339              -1.345
-1.328              -1.341
-1.386              -1.342
-1.450              -1.341
-1.374              -1.337
-1.281              -1.338
-1.273              -1.341
-1.323              -1.342
-1.322              -1.345
-1.329              -1.345
-1.304              -1.341
-1.259              -1.337
-1.322              -1.338
-1.299              -1.342
-1.337              -1.341
-1.342              -1.345
-1.384              -1.341
-1.402              -1.341
-1.400              -1.338
-1.421              -1.337
-1.435              -1.341
-1.409              -1.341
-1.352              -1.346
-1.381              -1.345
-1.355              -1.341
-1.460              -1.341
-1.389              -1.341
-1.332              -1.337
-1.453              -1.337
-1.306              -1.338
-1.216              -1.341
-1.249              -1.342
-1.280              -1.345
-1.220              -1.341
-1.259              -1.341
-1.285              -1.337
-1.394              -1.341
-1.323              -1.340
-1.393              -1.343
-1.291              -1.343
-1.241              -1.340
-1.243              -1.340
-1.260              -1.340
-1.238              -1.338
-1.207              -1.341
-1.201              -1.341
-1.190              -1.343
-1.221              -1.345
-1.199              -1.341
-1.222              -1.341
-1.189              -1.338
-1.211              -1.337
-1.161              -1.338
-1.246              -1.342
-1.226              -1.341
-1.201              -1.343
-1.216              -1.346
-1.272              -1.340
-1.241              -1.340
-1.330              -1.338
-1.255              -1.341
-1.263              -1.341
-1.267              -1.340
-1.316              -1.342
-1.323              -1.343
-1.313              -1.340
-1.329              -1.341
-1.433              -1.341
-1.404              -1.341
-1.437              -1.341
-1.413              -1.343
-1.341              -1.345
-1.311              -1.345
-1.252              -1.341
-1.292              -1.340
-1.203              -1.338
-1.241              -1.341
-1.234              -1.342
-1.229              -1.341
-1.281              -1.342
-1.281              -1.341
-1.322              -1.341
-1.323              -1.345
-1.286              -1.338
-1.337              -1.338
-1.394              -1.341
-1.306              -1.345
-1.394              -1.347
-1.337              -1.341
-1.311              -1.340
-1.352              -1.340
-1.272              -1.338
-1.271              -1.345
-1.302              -1.341
-1.362              -1.343
-1.454              -1.345
-1.342              -1.341
-1.351              -1.343
-1.361              -1.338
-1.383              -1.341
-1.369              -1.341
-1.381              -1.345
-1.397              -1.348
-1.351              -1.343
-1.339              -1.340
-1.344              -1.341
-1.311              -1.338
-1.260              -1.345
-1.215              -1.341
-1.201              -1.345
-1.185              -1.343
-1.230              -1.342
-1.215              -1.346
-1.281              -1.341
-1.267              -1.338
-1.272              -1.338
-1.264              -1.341
-1.290              -1.350
-1.281              -1.345
-1.314              -1.340
-1.266              -1.341
-1.281              -1.338
-1.291              -1.338
-1.302              -1.341
-1.278              -1.340
-1.315              -1.343
-1.308              -1.342
-1.328              -1.341
-1.323              -1.340
-1.268              -1.337
-1.260              -1.337
-1.255              -1.341
-1.288              -1.338
-1.274              -1.345
-1.309              -1.343
-1.292              -1.341
-1.253              -1.341
-1.234              -1.337
-1.241              -1.338
-1.201              -1.341
-1.147              -1.345
-1.124              -1.345
-1.243              -1.341
-1.386              -1.341
-1.491              -1.338
-1.497              -1.342
-1.414              -1.341
-1.291              -1.345
-1.241              -1.345
-1.364              -1.341
-1.400              -1.341
-1.484              -1.338
-1.474              -1.338
-1.495              -1.341
-1.426              -1.341
-1.405              -1.345
-1.347              -1.345
-1.369              -1.341
-1.413              -1.341
-1.430              -1.338
-1.411              -1.337
-1.414              -1.341
-1.418              -1.341
-1.372              -1.342
-1.337              -1.345
-1.314              -1.341
-1.255              -1.341
-1.232              -1.338
-1.285              -1.338
-1.241              -1.341
-1.136              -1.341
-1.150              -1.346
-1.211              -1.345
-1.250              -1.341
-1.272              -1.341
-1.339              -1.338
-1.273              -1.338
-1.364              -1.341
-1.352              -1.341
-1.316              -1.345
-1.315              -1.346
-1.285              -1.341
-1.358              -1.341
-1.152              -1.338
-1.174              -1.338
-1.221              -1.342
-1.258              -1.341
-1.319              -1.345
-1.305              -1.343
-1.308              -1.341
-1.302              -1.338
-1.236              -1.338
-1.211              -1.341
-1.182              -1.341
-1.138              -1.343
-1.093              -1.343
-1.084              -1.341
-1.371              -1.342
-1.411              -1.338
-1.459              -1.338
-1.464              -1.341
-1.311              -1.341
-1.341              -1.342
-1.295              -1.343
-1.269              -1.341
-1.306              -1.342
-1.313              -1.338
-1.306              -1.338
-1.361              -1.341
-1.375              -1.341
-1.414              -1.345
-1.271              -1.345
-1.380              -1.341
-1.376              -1.341
-1.369              -1.338
-1.358              -1.338
-1.375              -1.341
-1.381              -1.341
-1.353              -1.345
-1.398              -1.345
-1.342              -1.341
-1.301              -1.340
-1.355              -1.338
-1.391              -1.338
-1.407              -1.341
-1.375              -1.341
-1.364              -1.343
-1.310              -1.345
-1.395              -1.340
-1.308              -1.340
-1.357              -1.338
-1.308              -1.337
-1.316              -1.341
-1.356              -1.341
-1.374              -1.342
-1.381              -1.343
-1.287              -1.341
-1.311              -1.341
-1.302              -1.338
-1.324              -1.337
-1.281              -1.341
-1.323              -1.341
-1.324              -1.343
-1.347              -1.345
-1.273              -1.341
-1.226              -1.342
-1.170              -1.338
-1.180              -1.337
-1.229              -1.341
-1.260              -1.345
-1.311              -1.345
-1.320              -1.341
-1.375              -1.341
-1.257              -1.336
-1.255              -1.337
-1.229              -1.340
-1.281              -1.341
-1.328              -1.343
-1.276              -1.343
-1.262              -1.341
-1.273              -1.341
-1.211              -1.338
-1.268              -1.337
-1.190              -1.342
-1.226              -1.341
-1.255              -1.342
-1.255              -1.343
-1.221              -1.338
-1.241              -1.341
-1.246              -1.338
-1.282              -1.337
-1.262              -1.341
-1.277              -1.341
-1.330              -1.343
-1.337              -1.343
-1.346              -1.341
-1.337              -1.338
-1.332              -1.338
-1.380              -1.342
-1.394              -1.342
-1.430              -1.342
-1.433              -1.343
-1.474              -1.342
-1.481              -1.341
-1.491              -1.340
-1.442              -1.338
-1.362              -1.341
-1.361              -1.341
-1.400              -1.343
-1.324              -1.342
-1.246              -1.341
-1.277              -1.342
-1.255              -1.337
-1.319              -1.337
-1.285              -1.341
-1.304              -1.340
-1.283              -1.343
-1.337              -1.343
-1.364              -1.341
-1.385              -1.338
-1.352              -1.338
-1.353              -1.341
-1.388              -1.341
-1.404              -1.343
-1.389              -1.343
-1.372              -1.341
-1.394              -1.341
-1.484              -1.338
-1.411              -1.338
-1.250              -1.341
-1.157              -1.341
-1.146              -1.342
-1.194              -1.345
-1.208              -1.340
-1.277              -1.341
-1.308              -1.340
-1.255              -1.338
-1.208              -1.342
-1.160              -1.341
-1.182              -1.343
-1.174              -1.345
-1.230              -1.341
-1.187              -1.341
-1.215              -1.337
-1.216              -1.338
-1.215              -1.341
-1.201              -1.341
-1.145              -1.343
-1.232              -1.345
-1.304              -1.341
-1.277              -1.338
-1.235              -1.337
-1.301              -1.341
-1.313              -1.341
-1.342              -1.345
-1.379              -1.345
-1.383              -1.342
-1.418              -1.340
-1.328              -1.338
-1.362              -1.338
-1.292              -1.341
-1.348              -1.341
-1.371              -1.346
-1.395              -1.345
-1.364              -1.341
-1.285              -1.341
-1.322              -1.338
-1.357              -1.338
-1.305              -1.341
-1.328              -1.341
-1.393              -1.345
-1.343              -1.345
-1.351              -1.342
-1.395              -1.341
-1.364              -1.338
-1.311              -1.338
-1.362              -1.341
-1.370              -1.341
-1.447              -1.342
-1.431              -1.342
-1.450              -1.341
-1.528              -1.341
-1.589              -1.338
-1.483              -1.338
-1.238              -1.341
-1.185              -1.343
-1.218              -1.345
-1.230              -1.341
-1.226              -1.341
-1.234              -1.338
-1.278              -1.337
-1.300              -1.341
-1.283              -1.336
-1.207              -1.341
-1.231              -1.342
-1.241              -1.345
-1.252              -1.341
-1.297              -1.340
-1.218              -1.338
-1.196              -1.337
-1.193              -1.341
-1.201              -1.341
-1.160              -1.342
-1.199              -1.343
-1.225              -1.341
-1.253              -1.341
-1.245              -1.338
-1.164              -1.336
-1.213              -1.341
-1.133              -1.345
-1.250              -1.345
-1.244              -1.345
-1.287              -1.340
-1.252              -1.338
-1.302              -1.338
-1.268              -1.341
-1.322              -1.341
-1.286              -1.345
-1.313              -1.345
-1.311              -1.341
-1.328              -1.341
-1.271              -1.340
-1.277              -1.338
-1.264              -1.341
-1.300              -1.341
-1.291              -1.345
-1.254              -1.346
-1.328              -1.341
-1.348              -1.341
-1.346              -1.337
-1.343              -1.337
-1.362              -1.341
-1.304              -1.341
-1.371              -1.345
-1.367              -1.341
-1.330              -1.341
-1.333              -1.338
-1.348              -1.338
-1.353              -1.341
-1.302              -1.341
-1.394              -1.342
-1.316              -1.345
-1.358              -1.341
-1.325              -1.341
-1.370              -1.338
-1.329              -1.341
-1.351              -1.341
-1.358              -1.345
-1.342              -1.346
-1.372              -1.341
-1.468              -1.341
-1.411              -1.338
-1.322              -1.338
-1.383              -1.341
-1.385              -1.341
-1.409              -1.345
-1.389              -1.341
-1.379              -1.345
-1.352              -1.341
-1.332              -1.342
-1.310              -1.336
-1.295              -1.340
-1.226              -1.341
-1.230              -1.341
-1.226              -1.343
-1.243              -1.345
-1.240              -1.341
-1.232              -1.337
-1.218              -1.337
-1.224              -1.338
-1.183              -1.341
-1.187              -1.342
-1.211              -1.343
-1.231              -1.341
-1.264              -1.341
-1.241              -1.341
-1.227              -1.337
-1.283              -1.342
-1.324              -1.342
-1.338              -1.345
-1.292              -1.345
-1.328              -1.345
-1.416              -1.341
-1.394              -1.341
-1.322              -1.338
-1.297              -1.341
-1.222              -1.341
-1.262              -1.343
-1.282              -1.341
-1.323              -1.341
-1.276              -1.340
-1.301              -1.338
-1.243              -1.341
-1.123              -1.341
-1.044              -1.343
-1.220              -1.345
-1.430              -1.342
-1.440              -1.342
-1.505              -1.338
-1.444              -1.338
-1.394              -1.341
-1.328              -1.341
-1.338              -1.343
-1.347              -1.340
-1.355              -1.341
-1.367              -1.338
-1.378              -1.338
-1.426              -1.341
-1.405              -1.341
-1.393              -1.343
-1.379              -1.345
-1.369              -1.341
-1.364              -1.341
-1.364              -1.338
-1.342              -1.337
-1.374              -1.337
-1.378              -1.340
-1.338              -1.341
-1.318              -1.343
-1.308              -1.345
-1.304              -1.342
-1.252              -1.341
-1.227              -1.338
-1.221              -1.340
-1.259              -1.342
-1.283              -1.345
-1.358              -1.342
-1.333              -1.338
-1.243              -1.341
-1.258              -1.341
-1.246              -1.337
-1.348              -1.341
-1.351              -1.341
-1.328              -1.343
-1.323              -1.343
-1.248              -1.340
-1.272              -1.341
-1.287              -1.338
-1.206              -1.338
-1.248              -1.341
-1.296              -1.341
-1.314              -1.345
-1.301              -1.340
-1.250              -1.341
-1.255              -1.340
-1.180              -1.340
-1.114              -1.341
-1.146              -1.341
-1.150              -1.342
-1.072              -1.343
-1.380              -1.341
-1.369              -1.341
-1.445              -1.338
-1.413              -1.338
-1.375              -1.341
-1.283              -1.341
-1.244              -1.345
-1.311              -1.341
-1.311              -1.341
-1.287              -1.338
-1.344              -1.338
-1.342              -1.340
-1.398              -1.342
-1.395              -1.343
-1.426              -1.342
-1.375              -1.340
-1.446              -1.341
-1.450              -1.338
-1.329              -1.338
-1.316              -1.341
-1.311              -1.341
-1.278              -1.345
-1.258              -1.343
-1.280              -1.342
-1.280              -1.341
-1.388              -1.338
-1.423              -1.338
-1.430              -1.341
-1.383              -1.342
-1.425              -1.341
-1.385              -1.345
-1.304              -1.343
-1.384              -1.341
-1.394              -1.341
-1.436              -1.338
-1.402              -1.338
-1.404              -1.341
-1.291              -1.341
-1.333              -1.345
-1.206              -1.341
-1.337              -1.341
-1.252              -1.338
-1.310              -1.338
-1.276              -1.338
-1.300              -1.341
-1.211              -1.343
-1.274              -1.345
-1.241              -1.340
-1.238              -1.341
-1.234              -1.338
-1.241              -1.341
-1.266              -1.341
-1.314              -1.343
-1.294              -1.345
-1.332              -1.341
-1.271              -1.341
-1.231              -1.338
-1.286              -1.340
-1.252              -1.341
-1.257              -1.342
-1.304              -1.343
-1.344              -1.343
-1.414              -1.341
-1.356              -1.341
-1.291              -1.338
-1.272              -1.338
-1.240              -1.341
-1.244              -1.341
-1.243              -1.345
-1.231              -1.345
-1.202              -1.341
-1.198              -1.341
-1.193              -1.338
-1.176              -1.341
-1.226              -1.341
-1.278              -1.343
-1.316              -1.345
-1.332              -1.341
-1.375              -1.341
-1.430              -1.337
-1.430              -1.338
-1.398              -1.338
-1.436              -1.341
-1.409              -1.345
-1.380              -1.345
-1.409              -1.341
-1.435              -1.341
-1.375              -1.340
-1.336              -1.338
-1.369              -1.341
-1.330              -1.341
-1.268              -1.345
-1.292              -1.345
-1.292              -1.341
-1.319              -1.341
-1.314              -1.336
-1.355              -1.338
-1.291              -1.342
-1.313              -1.341
-1.304              -1.343
-1.271              -1.343
-1.327              -1.345
-1.378              -1.341
-1.383              -1.341
-1.330              -1.337
-1.329              -1.337
-1.360              -1.341
-1.364              -1.341
-1.445              -1.345
-1.477              -1.343
-1.540              -1.341
-1.544              -1.338
-1.381              -1.337
-1.259              -1.338
-1.133              -1.341
-1.180              -1.343
-1.201              -1.343
-1.254              -1.341
-1.277              -1.341
-1.252              -1.341
-1.210              -1.338
-1.117              -1.341
-1.030              -1.345
-1.131              -1.345
-1.136              -1.341
-1.159              -1.341
-1.189              -1.338
-1.194              -1.338
-1.190              -1.341
-1.202              -1.341
-1.241              -1.343
-1.238              -1.345
-1.213              -1.342
-1.231              -1.341
-1.314              -1.338
-1.352              -1.338
-1.374              -1.341
-1.378              -1.341
-1.398              -1.342
-1.365              -1.345
-1.390              -1.341
-1.364              -1.341
-1.314              -1.338
-1.365              -1.337
-1.385              -1.341
-1.430              -1.341
-1.408              -1.341
-1.269              -1.345
-1.271              -1.342
-1.337              -1.341
-1.337              -1.341
-1.351              -1.340
-1.241              -1.338
-1.302              -1.341
-1.287              -1.343
-1.376              -1.345
-1.333              -1.341
-1.394              -1.341
-1.342              -1.338
-1.394              -1.337
-1.347              -1.341
-1.343              -1.345
-1.394              -1.343
-1.474              -1.341
-1.526              -1.341
-1.554              -1.340
-1.372              -1.338
-1.224              -1.341
-1.121              -1.341
-1.150              -1.341
-1.263              -1.343
-1.273              -1.343
-1.337              -1.341
-1.341              -1.341
-1.355              -1.337
-1.274              -1.337
-1.282              -1.340
-1.313              -1.343
-1.336              -1.345
-1.230              -1.343
-1.241              -1.342
-1.193              -1.341
-1.255              -1.338
-1.221              -1.338
-1.217              -1.341
-1.188              -1.343
-1.174              -1.345
-1.179              -1.341
-1.142              -1.340
-1.171              -1.341
-1.241              -1.338
-1.276              -1.340
-1.244              -1.340
-1.206              -1.342
-1.258              -1.345
-1.296              -1.341
-1.277              -1.341
-1.301              -1.342
-1.381              -1.338
-1.348              -1.337
-1.322              -1.341
-1.323              -1.343
-1.287              -1.342
-1.239              -1.341
-1.263              -1.341
-1.311              -1.338
-1.309              -1.337
-1.282              -1.346
-1.246              -1.341
-1.226              -1.342
-1.277              -1.343
-1.272              -1.340
-1.281              -1.341
-1.266              -1.337
-1.308              -1.338
-1.370              -1.341
-1.381              -1.341
-1.370              -1.347
-1.380              -1.345
-1.388              -1.341
-1.323              -1.341
-1.327              -1.337
-1.328              -1.337
-1.344              -1.341
-1.324              -1.341
-1.324              -1.343
-1.341              -1.341
-1.353              -1.341
-1.348              -1.337
-1.384              -1.337
-1.378              -1.342
-1.408              -1.342
-1.409              -1.341
-1.385              -1.345
-1.337              -1.341
-1.365              -1.341
-1.433              -1.337
-1.370              -1.337
-1.364              -1.341
-1.422              -1.341
-1.358              -1.343
-1.399              -1.340
-1.341              -1.341
-1.310              -1.341
-1.250              -1.338
-1.250              -1.341
-1.208              -1.341
-1.180              -1.341
-1.135              -1.342
-1.138              -1.343
-1.179              -1.341
-1.193              -1.338
-1.176              -1.341
-1.254              -1.341
-1.217              -1.342
-1.258              -1.345
-1.285              -1.340
-1.296              -1.341
-1.273              -1.337
-1.319              -1.338
-1.305              -1.341
-1.310              -1.342
-1.290              -1.345
-1.342              -1.345
-1.308              -1.341
-1.330              -1.340
-1.315              -1.337
-1.300              -1.338
-1.225              -1.340
-1.277              -1.341
-1.311              -1.342
-1.355              -1.343
-1.323              -1.340
-1.328              -1.341
-1.283              -1.340
-1.263              -1.338
-1.151              -1.341
-1.145              -1.341
-1.311              -1.345
-1.477              -1.345
-1.455              -1.341
-1.469              -1.338
-1.413              -1.338
-1.372              -1.341
-1.383              -1.341
-1.230              -1.345
-1.310              -1.345
-1.398              -1.341
-1.404              -1.341
-1.397              -1.338
-1.323              -1.338
-1.383              -1.341
-1.398              -1.341
-1.422              -1.346
-1.367              -1.343
-1.383              -1.341
-1.315              -1.341
-1.365              -1.338
-1.384              -1.338
-1.337              -1.341
-1.358              -1.341
-1.332              -1.342
-1.240              -1.343
-1.194              -1.341
-1.204              -1.341
-1.263              -1.337
-1.276              -1.338
-1.274              -1.341
-1.290              -1.341
-1.257              -1.345
-1.322              -1.342
-1.328              -1.341
-1.325              -1.341
-1.249              -1.338
-1.286              -1.338
-1.297              -1.341
-1.346              -1.341
-1.343              -1.342
-1.314              -1.345
-1.324              -1.341
-1.301              -1.341
-1.297              -1.337
-1.230              -1.340
-1.266              -1.341
-1.281              -1.341
-1.220              -1.343
-1.175              -1.341
-1.278              -1.342
-1.229              -1.340
-1.241              -1.338
-1.213              -1.341
-1.043              -1.341
-1.033              -1.345
-1.422              -1.343
-1.430              -1.341
-1.384              -1.341
-1.398              -1.337
-1.391              -1.341
-1.342              -1.340
-1.283              -1.341
-1.286              -1.345
-1.322              -1.345
-1.357              -1.341
-1.309              -1.341
-1.266              -1.338
-1.332              -1.338
-1.246              -1.341
-1.283              -1.341
-1.263              -1.343
-1.360              -1.343
-1.323              -1.338
-1.385              -1.341
-1.405              -1.337
-1.412              -1.338
-1.409              -1.342
-1.446              -1.341
-1.385              -1.343
-1.395              -1.345
-1.432              -1.341
-1.369              -1.341
-1.403              -1.338
-1.404              -1.338
-1.346              -1.341
-1.342              -1.345
-1.294              -1.342
-1.375              -1.341
-1.358              -1.341
-1.374              -1.338
-1.308              -1.337
-1.268              -1.341
-1.255              -1.342
-1.225              -1.342
-1.199              -1.343
-1.239              -1.341
-1.165              -1.340
-1.188              -1.337
-1.277              -1.337
-1.310              -1.341
-1.323              -1.342
-1.316              -1.343
-1.301              -1.342
-1.316              -1.341
-1.365              -1.341
-1.346              -1.338
-1.319              -1.340
-1.287              -1.341
-1.271              -1.341
-1.333              -1.345
-1.372              -1.341
-1.388              -1.341
-1.358              -1.341
-1.306              -1.338
-1.285              -1.337
-1.260              -1.341
-1.240              -1.341
-1.263              -1.342
-1.248              -1.345
-1.240              -1.341
-1.201              -1.341
-1.204              -1.337
-1.226              -1.338
-1.267              -1.341
-1.243              -1.340
-1.216              -1.343
-1.216              -1.343
-1.258              -1.342
-1.234              -1.341
-1.241              -1.341
-1.253              -1.337
-1.324              -1.338
-1.358              -1.341
-1.399              -1.345
-1.430              -1.343
-1.423              -1.341
-1.413              -1.341
-1.417              -1.338
-1.503              -1.338
-1.388              -1.341
-1.372              -1.345
-1.357              -1.345
-1.351              -1.342
-1.362              -1.341
-1.329              -1.338
-1.362              -1.338
-1.302              -1.341
-1.304              -1.342
-1.262              -1.343
-1.329              -1.345
-1.329              -1.341
-1.306              -1.341
-1.301              -1.338
-1.311              -1.337
-1.319              -1.341
-1.338              -1.341
-1.332              -1.346
-1.324              -1.345
-1.369              -1.343
-1.399              -1.341
-1.384              -1.341
-1.370              -1.337
-1.296              -1.341
-1.291              -1.341
-1.337              -1.341
-1.515              -1.342
-1.549              -1.342
-1.409              -1.341
-1.225              -1.341
-1.199              -1.338
-1.201              -1.341
-1.236              -1.342
-1.320              -1.342
-1.300              -1.345
-1.300              -1.342
-1.222              -1.341
-1.135              -1.341
-1.101              -1.340
-1.151              -1.340
-1.226              -1.341
-1.201              -1.345
-1.277              -1.343
-1.152              -1.341
-1.184              -1.341
-1.166              -1.337
-1.183              -1.337
-1.267              -1.340
-1.294              -1.342
-1.338              -1.342
-1.330              -1.343
-1.328              -1.341
-1.271              -1.338
-1.282              -1.338
-1.383              -1.338
-1.353              -1.341
-1.464              -1.341
-1.355              -1.345
-1.362              -1.345
-1.276              -1.341
-1.386              -1.338
-1.342              -1.338
-1.364              -1.341
-1.323              -1.341
-1.388              -1.341
-1.260              -1.343
-1.259              -1.345
-1.292              -1.342
-1.266              -1.338
-1.302              -1.340
-1.316              -1.341
-1.342              -1.341
-1.325              -1.341
-1.352              -1.345
-1.342              -1.341
-1.285              -1.341
-1.356              -1.338
-1.437              -1.338
-1.425              -1.341
-1.370              -1.341
-1.393              -1.345
-1.498              -1.343
-1.535              -1.341
-1.453              -1.341
-1.180              -1.341
-1.245              -1.338
-1.208              -1.341
-1.252              -1.341
-1.324              -1.343
-1.231              -1.345
-1.306              -1.341
-1.255              -1.341
-1.260              -1.341
-1.271              -1.338
-1.243              -1.342
-1.280              -1.341
-1.297              -1.343
-1.240              -1.345
-1.212              -1.341
-1.231              -1.342
-1.296              -1.337
-1.291              -1.341
-1.276              -1.342
-1.232              -1.345
-1.201              -1.345
-1.211              -1.342
-1.249              -1.341
-1.272              -1.340
-1.278              -1.338
-1.282              -1.341
-1.258              -1.341
-1.212              -1.343
-1.259              -1.345
-1.267              -1.340
-1.332              -1.341
-1.301              -1.341
-1.308              -1.338
-1.271              -1.341
-1.316              -1.341
-1.277              -1.345
-1.235              -1.345
-1.269              -1.341
-1.338              -1.341
-1.311              -1.337
-1.342              -1.338
-1.314              -1.341
-1.348              -1.341
-1.357              -1.343
-1.342              -1.343
-1.369              -1.341
-1.316              -1.338
-1.391              -1.338
-1.360              -1.341
-1.352              -1.341
-1.255              -1.345
-1.300              -1.345
-1.294              -1.341
-1.286              -1.341
-1.235              -1.338
-1.260              -1.338
-1.241              -1.341
-1.311              -1.345
-1.313              -1.342
-1.348              -1.341
-1.322              -1.342
-1.333              -1.338
-1.324              -1.338
-1.276              -1.341
-1.342              -1.341
-1.273              -1.343
-1.464              -1.343
-1.404              -1.341
-1.383              -1.341
-1.370              -1.338
-1.380              -1.338
-1.412              -1.341
-1.450              -1.341
-1.355              -1.343
-1.333              -1.343
-1.319              -1.341
-1.278              -1.341
-1.280              -1.338
-1.235              -1.338
-1.240              -1.341
-1.231              -1.341
-1.260              -1.345
-1.243              -1.345
-1.286              -1.342
-1.246              -1.341
-1.271              -1.340
-1.230              -1.337
-1.222              -1.341
-1.204              -1.341
-1.244              -1.345
-1.201              -1.345
-1.236              -1.340
-1.240              -1.341
-1.302              -1.336
-1.239              -1.338
-1.280              -1.341
-1.224              -1.341
-1.267              -1.345
-1.285              -1.343
-1.308              -1.341
-1.290              -1.341
-1.297              -1.338
-1.271              -1.341
-1.291              -1.341
-1.230              -1.341
-1.246              -1.343
-1.276              -1.343
-1.315              -1.341
-1.201              -1.341
-1.152              -1.341
-1.103              -1.337
-1.286              -1.341
-1.450              -1.341
-1.538              -1.345
-1.495              -1.343
-1.428              -1.341
-1.367              -1.341
-1.348              -1.338
-1.385              -1.337
-1.414              -1.341
-1.477              -1.341
-1.487              -1.342
-1.437              -1.345
-1.404              -1.341
-1.346              -1.341
-1.388              -1.340
-1.383              -1.338
-1.389              -1.341
-1.362              -1.341
-1.414              -1.343
-1.400              -1.345
-1.441              -1.341
-1.365              -1.341
-1.328              -1.340
-1.291              -1.337
-1.347              -1.341
-1.254              -1.341
-1.259              -1.343
-1.224              -1.343
-1.296              -1.341
-1.324              -1.338
-1.325              -1.338
-1.269              -1.342
-1.245              -1.345
-1.272              -1.342
-1.296              -1.341
-1.220              -1.341
-1.328              -1.338
-1.286              -1.338
-1.327              -1.341
-1.302              -1.341
-1.372              -1.343
-1.278              -1.345
-1.235              -1.341
-1.199              -1.341
-1.291              -1.337
-1.267              -1.337
-1.229              -1.341
-1.174              -1.342
-1.151              -1.343
-1.171              -1.343
-1.103              -1.337
-1.109              -1.341
-1.056              -1.338
-1.087              -1.337
-0.997              -1.341
-1.024              -1.338
-1.313              -1.341
-1.419              -1.343
-1.421              -1.343
-1.445              -1.341
-1.430              -1.336
-1.364              -1.337
-1.325              -1.338
-1.304              -1.341
-1.358              -1.341
-1.337              -1.346
-1.339              -1.343
-1.383              -1.341
-1.394              -1.338
-1.409              -1.338
-1.381              -1.345
-1.419              -1.341
-1.460              -1.345
-1.398              -1.345
-1.440              -1.341
-1.408              -1.345
-1.441              -1.338
-1.355              -1.338
-1.441              -1.341
-1.422              -1.341
-1.516              -1.346
-1.422              -1.342
-1.465              -1.341
-1.378              -1.340
-1.313              -1.338
-1.324              -1.341
-1.211              -1.341
-1.300              -1.341
-1.283              -1.343
-1.339              -1.343
-1.221              -1.345
-1.346              -1.341
-1.240              -1.338
-1.300              -1.341
-1.235              -1.341
-1.381              -1.346
-1.351              -1.342
-1.332              -1.341
-1.318              -1.338
-1.253              -1.341
-1.243              -1.346
-1.168              -1.341
-1.218              -1.345
-1.211              -1.345
-1.353              -1.341
-1.294              -1.334
-1.231              -1.337
-1.217              -1.338
-1.240              -1.340
-1.282              -1.341
-1.264              -1.350
-1.269              -1.341
-1.198              -1.341
-1.259              -1.341
-1.294              -1.341
-1.291              -1.332
-1.313              -1.338
-1.310              -1.341
-1.288              -1.341
-1.264              -1.345
-1.204              -1.348
-1.216              -1.338
-1.230              -1.341
-1.252              -1.338
-1.224              -1.338
-1.229              -1.341
-1.250              -1.345
-1.310              -1.345
-1.272              -1.341
-1.250              -1.341
-1.287              -1.332
-1.333              -1.338
-1.403              -1.341
-1.393              -1.341
-1.416              -1.345
-1.386              -1.341
-1.416              -1.342
-1.445              -1.338
-1.454              -1.338
-1.414              -1.338
-1.414              -1.341
-1.447              -1.342
-1.398              -1.342
-1.386              -1.341
-1.341              -1.341
-1.436              -1.345
-1.296              -1.338
-1.309              -1.341
-1.287              -1.341
-1.287              -1.343
-1.291              -1.345
-1.291              -1.343
-1.258              -1.341
-1.241              -1.337
-1.248              -1.337
-1.328              -1.341
-1.297              -1.341
-1.337              -1.345
-1.338              -1.343
-1.414              -1.342
-1.397              -1.342
-1.394              -1.338
-1.362              -1.341
-1.355              -1.341
-1.402              -1.345
-1.464              -1.348
-1.445              -1.341
-1.309              -1.341
-1.213              -1.338
-1.201              -1.341
-1.180              -1.341
-1.212              -1.343
-1.253              -1.343
-1.348              -1.341
-1.241              -1.341
-1.277              -1.342
-1.245              -1.340
-1.301              -1.338
-1.257              -1.341
-1.283              -1.341
-1.241              -1.343
-1.243              -1.343
-1.212              -1.341
-1.224              -1.341
-1.188              -1.338
-1.204              -1.337
-1.204              -1.341
-1.250              -1.342
-1.259              -1.343
-1.272              -1.342
-1.300              -1.341
-1.301              -1.341
-1.355              -1.338
-1.414              -1.341
-1.390              -1.341
-1.370              -1.343
-1.378              -1.343
-1.364              -1.342
-1.260              -1.341
-1.294              -1.341
-1.327              -1.341
-1.315              -1.341
-1.283              -1.341
-1.379              -1.343
-1.258              -1.342
-1.324              -1.341
-1.239              -1.341
-1.348              -1.338
-1.327              -1.338
-1.414              -1.341
-1.400              -1.346
-1.463              -1.345
-1.330              -1.341
-1.338              -1.341
-1.348              -1.338
-1.389              -1.338
-1.374              -1.341
-1.290              -1.341
-1.358              -1.345
-1.439              -1.345
-1.535              -1.343
-1.280              -1.341
-1.145              -1.338
-1.154              -1.338
-1.221              -1.341
-1.241              -1.341
-1.179              -1.345
-1.245              -1.345
-1.344              -1.341
-1.300              -1.342
-1.304              -1.338
-1.320              -1.338
-1.322              -1.341
-1.308              -1.343
-1.274              -1.345
-1.260              -1.343
-1.255              -1.341
-1.260              -1.341
-1.230              -1.337
-1.193              -1.341
-1.171              -1.341
-1.222              -1.342
-1.226              -1.345
-1.174              -1.341
-1.226              -1.338
-1.057              -1.337
-1.182              -1.341
-1.227              -1.342
-1.337              -1.345
-1.263              -1.345
-1.276              -1.341
-1.257              -1.341
-1.277              -1.337
-1.194              -1.338
-1.232              -1.341
-1.238              -1.341
-1.308              -1.345
-1.267              -1.343
-1.282              -1.340
-1.301              -1.341
-1.361              -1.337
-1.388              -1.338
-1.400              -1.341
-1.386              -1.341
-1.397              -1.345
-1.479              -1.343
-1.416              -1.341
-1.346              -1.341
-1.339              -1.338
-1.322              -1.337
-1.385              -1.341
-1.342              -1.341
-1.257              -1.345
-1.310              -1.341
-1.352              -1.341
-1.325              -1.338
-1.384              -1.338
-1.391              -1.341
-1.313              -1.341
-1.314              -1.345
-1.398              -1.343
-1.277              -1.340
-1.301              -1.341
-1.264              -1.337
-1.353              -1.338
-1.362              -1.341
-1.353              -1.341
-1.398              -1.345
-1.418              -1.345
-1.362              -1.341
-1.272              -1.342
-1.266              -1.337
-1.386              -1.338
-1.408              -1.341
-1.421              -1.341
-1.390              -1.343
-1.347              -1.343
-1.305              -1.341
-1.301              -1.338
-1.241              -1.338
-1.243              -1.341
-1.226              -1.341
-1.257              -1.343
-1.227              -1.343
-1.211              -1.343
-1.226              -1.341
-1.220              -1.341
-1.201              -1.338
-1.210              -1.338
-1.229              -1.341
-1.253              -1.341
-1.250              -1.343
-1.263              -1.345
-1.259              -1.341
-1.257              -1.341
-1.291              -1.337
-1.263              -1.338
-1.232              -1.341
-1.290              -1.341
-1.301              -1.345
-1.361              -1.345
-1.347              -1.341
-1.366              -1.340
-1.332              -1.338
-1.283              -1.338
-1.263              -1.341
-1.296              -1.343
-1.254              -1.342
-1.276              -1.345
-1.287              -1.341
-1.365              -1.337
-1.204              -1.338
-1.113              -1.341
-1.141              -1.341
-1.352              -1.345
-1.500              -1.343
-1.545              -1.343
-1.529              -1.341
-1.364              -1.338
-1.287              -1.337
-1.229              -1.342
-1.254              -1.341
-1.376              -1.345
-1.446              -1.345
-1.437              -1.341
-1.374              -1.341
-1.385              -1.337
-1.436              -1.337
-1.405              -1.341
-1.337              -1.341
-1.366              -1.345
-1.383              -1.343
-1.362              -1.342
-1.351              -1.341
-1.337              -1.338
-1.323              -1.338
-1.339              -1.341
-1.333              -1.343
-1.292              -1.345
-1.211              -1.343
-1.212              -1.341
-1.182              -1.341
-1.278              -1.338
-1.241              -1.338
-1.328              -1.341
-1.332              -1.345
-1.343              -1.343
-1.246              -1.341
-1.277              -1.341
-1.269              -1.338
-1.352              -1.338
-1.314              -1.341
-1.343              -1.341
-1.343              -1.345
-1.301              -1.345
-1.313              -1.341
-1.342              -1.341
-1.240              -1.337
-1.258              -1.338
-1.217              -1.340
-1.294              -1.341
-1.252              -1.343
-1.235              -1.345
-1.175              -1.341
-1.180              -1.342
-1.199              -1.338
-1.178              -1.342
-1.067              -1.341
-1.301              -1.345
-1.365              -1.345
-1.484              -1.341
-1.441              -1.341
-1.417              -1.338
-1.356              -1.338
-1.291              -1.338
-1.226              -1.341
-1.330              -1.345
-1.343              -1.345
-1.328              -1.342
-1.378              -1.341
-1.328              -1.341
-1.364              -1.338
-1.357              -1.342
-1.337              -1.338
-1.348              -1.346
-1.397              -1.345
-1.384              -1.343
-1.414              -1.342
-1.333              -1.338
-1.397              -1.338
-1.393              -1.340
-1.403              -1.345
-1.425              -1.343
-1.384              -1.345
-1.353              -1.341
-1.371              -1.341
-1.398              -1.338
-1.332              -1.341
-1.338              -1.342
-1.369              -1.345
-1.378              -1.341
-1.362              -1.341
-1.385              -1.338
-1.324              -1.338
-1.346              -1.341
-1.338              -1.341
-1.234              -1.343
-1.243              -1.345
-1.281              -1.341
-1.322              -1.341
-1.281              -1.338
-1.272              -1.338
-1.246              -1.341
-1.252              -1.341
-1.227              -1.343
-1.227              -1.343
-1.241              -1.341
-1.215              -1.341
-1.302              -1.337
-1.276              -1.340
-1.276              -1.341
-1.302              -1.341
-1.268              -1.345
-1.319              -1.341
-1.245              -1.341
-1.269              -1.340
-1.283              -1.341
-1.246              -1.341
-1.308              -1.340
-1.336              -1.345
-1.277              -1.345
-1.319              -1.341
-1.220              -1.341
-1.204              -1.337
-1.216              -1.338
-1.283              -1.341
-1.263              -1.341
-1.252              -1.345
-1.235              -1.342
-1.260              -1.341
-1.216              -1.341
-1.227              -1.338
-1.235              -1.337
-1.169              -1.341
-1.263              -1.340
-1.378              -1.345
-1.449              -1.341
-1.467              -1.341
-1.366              -1.338
-1.398              -1.338
-1.442              -1.341
-1.454              -1.341
-1.421              -1.343
-1.390              -1.343
-1.421              -1.341
-1.398              -1.341
-1.338              -1.338
-1.294              -1.338
-1.292              -1.342
-1.311              -1.340
-1.353              -1.341
-1.352              -1.345
-1.330              -1.341
-1.330              -1.341
-1.344              -1.341
-1.301              -1.337
-1.316              -1.341
-1.343              -1.341
-1.370              -1.345
-1.360              -1.345
-1.353              -1.341
-1.381              -1.341
-1.378              -1.337
-1.395              -1.338
-1.381              -1.341
-1.325              -1.341
-1.336              -1.343
-1.393              -1.343
-1.493              -1.340
-1.496              -1.341
-1.323              -1.338
-1.218              -1.338
-1.165              -1.341
-1.147              -1.343
-1.163              -1.342
-1.221              -1.345
-1.316              -1.341
-1.381              -1.341
-1.264              -1.338
-1.189              -1.338
-1.152              -1.345
-1.150              -1.345
-1.226              -1.341
-1.227              -1.341
-1.212              -1.338
-1.230              -1.340
-1.277              -1.341
-1.217              -1.342
-1.220              -1.343
-1.210              -1.345
-1.249              -1.341
-1.239              -1.341
-1.260              -1.340
-1.231              -1.338
-1.323              -1.341
-1.271              -1.342
-1.384              -1.345
-1.436              -1.343
-1.409              -1.341
-1.320              -1.341
-1.365              -1.338
-1.230              -1.337
-1.230              -1.341
-1.316              -1.341
-1.428              -1.345
-1.352              -1.341
-1.409              -1.341
-1.361              -1.337
-1.454              -1.338
-1.372              -1.341
-1.305              -1.340
-1.337              -1.343
-1.320              -1.343
-1.358              -1.341
-1.339              -1.341
-1.301              -1.340
-1.240              -1.338
-1.355              -1.342
-1.398              -1.341
-1.484              -1.345
-1.409              -1.346
-1.332              -1.341
-1.416              -1.341
-1.484              -1.338
-1.439              -1.341
-1.180              -1.341
-1.128              -1.345
-1.164              -1.345
-1.112              -1.341
-1.174              -1.341
-1.227              -1.338
-1.324              -1.338
-1.329              -1.341
-1.227              -1.341
-1.278              -1.343
-1.211              -1.346
-1.282              -1.343
-1.272              -1.341
-1.300              -1.341
-1.231              -1.338
-1.327              -1.338
-1.273              -1.341
-1.239              -1.341
-1.235              -1.343
-1.285              -1.341
-1.254              -1.341
-1.225              -1.338
-1.294              -1.338
-1.236              -1.341
-1.276              -1.341
-1.318              -1.345
-1.252              -1.341
-1.248              -1.341
-1.292              -1.338
-1.311              -1.338
-1.311              -1.341
-1.236              -1.341
-1.207              -1.343
-1.246              -1.342
-1.337              -1.341
-1.316              -1.342
-1.328              -1.337
-1.336              -1.338
-1.302              -1.341
-1.348              -1.341
-1.266              -1.342
-1.260              -1.343
-1.262              -1.341
-1.306              -1.341
-1.332              -1.338
-1.338              -1.336
-1.342              -1.340
-1.327              -1.342
-1.287              -1.343
-1.305              -1.341
-1.294              -1.341
-1.353              -1.340
-1.375              -1.338
-1.337              -1.341
-1.330              -1.341
-1.252              -1.345
-1.400              -1.345
-1.352              -1.341
-1.395              -1.341
-1.339              -1.338
-1.178              -1.338
-1.309              -1.342
-1.306              -1.341
-1.350              -1.345
-1.328              -1.343
-1.383              -1.341
-1.383              -1.341
-1.416              -1.337
-1.353              -1.338
-1.327              -1.341
-1.419              -1.341
-1.428              -1.343
-1.320              -1.341
-1.393              -1.341
-1.334              -1.337
-1.357              -1.337
-1.300              -1.341
-1.316              -1.342
-1.252              -1.341
-1.255              -1.345
-1.311              -1.345
-1.295              -1.341
-1.231              -1.341
-1.226              -1.338
-1.203              -1.338
-1.185              -1.341
-1.168              -1.342
-1.190              -1.345
-1.212              -1.341
-1.221              -1.341
-1.211              -1.338
-1.248              -1.337
-1.232              -1.341
-1.260              -1.341
-1.301              -1.341
-1.323              -1.343
-1.281              -1.341
-1.327              -1.341
-1.374              -1.338
-1.357              -1.337
-1.259              -1.341
-1.246              -1.341
-1.267              -1.342
-1.283              -1.343
-1.288              -1.341
-1.309              -1.341
-1.281              -1.338
-1.263              -1.338
-1.269              -1.341
-1.249              -1.341
-1.174              -1.345
-1.220              -1.343
-1.402              -1.341
-1.474              -1.342
-1.461              -1.338
-1.511              -1.341
-1.464              -1.341
-1.393              -1.345
-1.348              -1.341
-1.337              -1.341
-1.328              -1.338
-1.416              -1.338
-1.409              -1.341
-1.440              -1.341
-1.381              -1.345
-1.393              -1.345
-1.353              -1.341
-1.328              -1.341
-1.313              -1.338
-1.353              -1.337
-1.353              -1.341
-1.344              -1.341
-1.337              -1.343
-1.366              -1.342
-1.353              -1.342
-1.336              -1.341
-1.295              -1.338
-1.287              -1.338
-1.220              -1.340
-1.190              -1.341
-1.292              -1.345
-1.337              -1.345
-1.343              -1.340
-1.380              -1.341
-1.297              -1.337
-1.235              -1.338
-1.246              -1.337
-1.227              -1.341
-1.246              -1.342
-1.333              -1.345
-1.302              -1.341
-1.397              -1.341
-1.240              -1.341
-1.323              -1.338
-1.210              -1.341
-1.235              -1.341
-1.213              -1.343
-1.291              -1.345
-1.252              -1.340
-1.291              -1.341
-1.211              -1.340
-1.260              -1.338
-1.218              -1.341
-1.174              -1.341
-1.119              -1.342
-0.986              -1.342
-1.081              -1.341
-1.253              -1.338
-1.383              -1.340
-1.442              -1.340
-1.362              -1.341
-1.400              -1.341
-1.385              -1.343
-1.309              -1.341
-1.292              -1.340
-1.309              -1.338
-1.330              -1.338
-1.381              -1.340
-1.323              -1.342
-1.361              -1.345
-1.361              -1.343
-1.408              -1.342
-1.288              -1.341
-1.413              -1.337
-1.404              -1.340
-1.461              -1.341
-1.381              -1.341
-1.453              -1.345
-1.364              -1.342
-1.416              -1.341
-1.444              -1.341
-1.441              -1.338
-1.324              -1.341
-1.381              -1.341
-1.334              -1.343
-1.367              -1.343
-1.327              -1.341
-1.364              -1.341
-1.409              -1.337
-1.378              -1.337
-1.403              -1.341
-1.343              -1.341
-1.246              -1.345
-1.304              -1.342
-1.241              -1.341
-1.296              -1.338
-1.201              -1.337
-1.316              -1.338
-1.255              -1.341
-1.308              -1.341
-1.297              -1.343
-1.357              -1.341
-1.350              -1.341
-1.189              -1.340
-1.254              -1.338
-1.316              -1.341
-1.263              -1.341
-1.248              -1.342
-1.190              -1.345
-1.183              -1.341
-1.185              -1.342
-1.190              -1.338
-1.151              -1.337
-1.257              -1.341
-1.241              -1.341
-1.210              -1.345
-1.276              -1.341
-1.342              -1.341
-1.287              -1.341
-1.334              -1.341
-1.253              -1.338
-1.311              -1.341
-1.276              -1.345
-1.296              -1.343
-1.246              -1.340
-1.274              -1.341
-1.296              -1.338
-1.320              -1.338
-1.327              -1.341
-1.296              -1.341
-1.292              -1.343
-1.276              -1.343
-1.285              -1.341
-1.323              -1.341
-1.322              -1.338
-1.422              -1.342
-1.364              -1.341
-1.364              -1.342
-1.400              -1.342
-1.469              -1.341
-1.364              -1.341
-1.418              -1.341
-1.381              -1.337
-1.453              -1.338
-1.419              -1.341
-1.435              -1.346
-1.378              -1.343
-1.381              -1.341
-1.439              -1.342
-1.426              -1.338
-1.231              -1.340
-1.185              -1.341
-1.222              -1.341
-1.241              -1.343
-1.264              -1.343
-1.269              -1.341
-1.313              -1.337
-1.245              -1.338
-1.339              -1.341
-1.338              -1.341
-1.353              -1.346
-1.348              -1.343
-1.416              -1.341
-1.397              -1.340
-1.372              -1.338
-1.381              -1.340
-1.454              -1.341
-1.514              -1.341
-1.430              -1.345
-1.235              -1.345
-1.124              -1.342
-1.124              -1.341
-1.127              -1.338
-1.194              -1.341
-1.257              -1.342
-1.353              -1.342
-1.364              -1.343
-1.291              -1.340
-1.202              -1.341
-1.179              -1.337
-1.206              -1.338
-1.255              -1.341
-1.262              -1.341
-1.239              -1.345
-1.243              -1.342
-1.240              -1.341
-1.230              -1.341
-1.218              -1.338
-1.220              -1.338
-1.287              -1.341
-1.322              -1.341
-1.313              -1.342
-1.324              -1.341
-1.315              -1.341
-1.364              -1.337
-1.383              -1.337
-1.372              -1.341
-1.366              -1.341
-1.389              -1.345
-1.296              -1.345
-1.268              -1.345
-1.280              -1.342
-1.342              -1.338
-1.338              -1.338
-1.306              -1.338
-1.295              -1.341
-1.271              -1.345
-1.252              -1.345
-1.319              -1.341
-1.333              -1.338
-1.328              -1.338
-1.384              -1.340
-1.358              -1.341
-1.328              -1.342
-1.276              -1.343
-1.285              -1.341
-1.356              -1.342
-1.362              -1.341
-1.356              -1.337
-1.414              -1.341
-1.435              -1.341
-1.506              -1.343
-1.556              -1.345
-1.280              -1.341
-1.241              -1.341
-1.260              -1.338
-1.179              -1.341
-1.245              -1.341
-1.236              -1.343
-1.297              -1.345
-1.337              -1.342
-1.353              -1.338
-1.322              -1.338
-1.297              -1.341
-1.301              -1.341
-1.346              -1.345
-1.287              -1.345
-1.296              -1.341
-1.267              -1.341
-1.283              -1.337
-1.290              -1.338
-1.232              -1.341
-1.260              -1.345
-1.240              -1.345
-1.277              -1.341
-1.281              -1.341
-1.220              -1.340
-1.203              -1.338
-1.206              -1.341
-1.212              -1.341
-1.150              -1.343
-1.282              -1.343
-1.286              -1.341
-1.341              -1.340
-1.287              -1.340
-1.210              -1.338
-1.166              -1.341
-1.165              -1.341
-1.164              -1.345
-1.169              -1.343
-1.151              -1.341
-1.234              -1.338
-1.245              -1.338
-1.304              -1.341
-1.280              -1.342
-1.342              -1.341
-1.332              -1.345
-1.330              -1.343
-1.351              -1.342
-1.351              -1.341
-1.301              -1.338
-1.333              -1.338
-1.341              -1.341
-1.311              -1.341
-1.348              -1.345
-1.353              -1.343
-1.384              -1.341
-1.364              -1.338
-1.413              -1.338
-1.418              -1.341
-1.409              -1.341
-1.428              -1.341
-1.378              -1.343
-1.246              -1.341
-1.308              -1.341
-1.336              -1.341
-1.315              -1.338
-1.390              -1.338
-1.341              -1.341
-1.403              -1.345
-1.381              -1.345
-1.362              -1.341
-1.362              -1.342
-1.398              -1.340
-1.357              -1.338
-1.327              -1.342
-1.308              -1.341
-1.322              -1.343
-1.311              -1.342
-1.294              -1.341
-1.272              -1.337
-1.308              -1.338
-1.266              -1.341
-1.273              -1.343
-1.267              -1.343
-1.232              -1.341
-1.252              -1.341
-1.150              -1.337
-1.206              -1.338
-1.199              -1.341
-1.276              -1.341
-1.291              -1.343
-1.324              -1.343
-1.348              -1.345
-1.330              -1.341
-1.304              -1.341
-1.206              -1.338
-1.301              -1.341
-1.308              -1.341
-1.291              -1.345
-1.235              -1.345
-1.262              -1.343
-1.220              -1.341
-1.193              -1.341
-1.169              -1.337
-1.280              -1.341
-1.306              -1.341
-1.355              -1.341
-1.320              -1.341
-1.302              -1.342
-1.239              -1.338
-1.291              -1.340
-1.323              -1.341
-1.222              -1.341
-1.118              -1.345
-1.283              -1.345
-1.423              -1.341
-1.506              -1.341
-1.491              -1.337
-1.491              -1.338
-1.405              -1.341
-1.380              -1.342
-1.346              -1.342
-1.358              -1.343
-1.357              -1.341
-1.433              -1.341
-1.422              -1.337
-1.437              -1.341
-1.364              -1.341
-1.409              -1.343
-1.372              -1.345
-1.379              -1.342
-1.318              -1.341
-1.353              -1.340
-1.365              -1.338
-1.351              -1.337
-1.371              -1.341
-1.319              -1.341
-1.324              -1.345
-1.302              -1.343
-1.308              -1.342
-1.252              -1.341
-1.266              -1.338
-1.160              -1.337
-1.146              -1.341
-1.146              -1.341
-1.299              -1.345
-1.310              -1.343
-1.266              -1.341
-1.324              -1.338
-1.315              -1.338
-1.310              -1.341
-1.213              -1.341
-1.338              -1.345
-1.334              -1.345
-1.250              -1.341
-1.218              -1.341
-1.264              -1.340
-1.231              -1.337
-1.232              -1.342
-1.216              -1.342
-1.257              -1.346
-1.278              -1.345
-1.194              -1.341
-1.282              -1.341
-1.221              -1.340
-1.308              -1.338
-1.263              -1.341
-1.230              -1.341
-1.085              -1.345
-1.436              -1.341
-1.315              -1.341
-1.388              -1.338
-1.259              -1.338
-1.274              -1.341
-1.253              -1.341
-1.273              -1.345
-1.268              -1.345
-1.290              -1.346
-1.283              -1.341
-1.315              -1.337
-1.428              -1.337
-1.364              -1.341
-1.276              -1.341
-1.357              -1.343
-1.376              -1.343
-1.348              -1.341
-1.320              -1.338
-1.437              -1.340
-1.385              -1.337
-1.450              -1.341
-1.372              -1.342
-1.484              -1.345
-1.391              -1.341
-1.404              -1.341
-1.423              -1.338
-1.348              -1.337
-1.333              -1.341
-1.352              -1.341
-1.352              -1.343
-1.374              -1.341
-1.385              -1.340
-1.399              -1.340
-1.329              -1.338
-1.361              -1.340
-1.330              -1.341
-1.356              -1.345
-1.282              -1.343
-1.355              -1.343
-1.202              -1.342
-1.243              -1.340
-1.159              -1.338
-1.292              -1.338
-1.285              -1.341
-1.328              -1.343
-1.343              -1.343
-1.296              -1.341
-1.306              -1.341
-1.175              -1.337
-1.230              -1.338
-1.252              -1.341
-1.328              -1.341
-1.342              -1.342
-1.294              -1.342
-1.269              -1.341
-1.221              -1.338
-1.342              -1.338
-1.350              -1.341
-1.333              -1.341
-1.287              -1.343
-1.290              -1.345
-1.235              -1.341
-1.320              -1.341
-1.301              -1.337
-1.332              -1.337
-1.365              -1.342
-1.327              -1.342
-1.252              -1.342
-1.244              -1.343
-1.221              -1.340
-1.263              -1.341
-1.193              -1.338
-1.211              -1.338
-1.190              -1.340
-1.198              -1.341
-1.262              -1.345
-1.288              -1.345
-1.290              -1.341
-1.397              -1.338
-1.425              -1.341
-1.409              -1.341
-1.404              -1.343
-1.407              -1.342
-1.409              -1.341
-1.411              -1.341
-1.402              -1.342
-1.436              -1.337
-1.402              -1.338
-1.400              -1.338
-1.384              -1.341
-1.348              -1.343
-1.299              -1.343
-1.313              -1.342
-1.292              -1.341
-1.274              -1.337
-1.282              -1.340
-1.332              -1.341
-1.296              -1.341
-1.328              -1.343
-1.329              -1.345
-1.329              -1.341
-1.323              -1.341
-1.367              -1.338
-1.362              -1.341
-1.366              -1.341
-1.302              -1.345
-1.337              -1.343
-1.337              -1.341
-1.344              -1.341
-1.414              -1.337
-1.500              -1.337
-1.523              -1.341
-1.393              -1.341
-1.234              -1.343
-1.154              -1.341
-1.140              -1.341
-1.201              -1.341
-1.234              -1.340
-1.338              -1.341
-1.316              -1.342
-1.346              -1.343
-1.283              -1.346
-1.168              -1.341
-1.160              -1.341
-1.180              -1.337
-1.213              -1.338
-1.211              -1.338
-1.221              -1.341
-1.169              -1.342
-1.226              -1.343
-1.194              -1.341
-1.218              -1.340
-1.220              -1.338
-1.232              -1.337
-1.244              -1.341
-1.255              -1.343
-1.302              -1.345
-1.311              -1.341
-1.414              -1.340
-1.389              -1.338
-1.454              -1.341
-1.428              -1.341
-1.367              -1.343
-1.367              -1.342
-1.343              -1.343
-1.254              -1.341
-1.383              -1.341
-1.323              -1.342
-1.341              -1.337
-1.347              -1.340
-1.287              -1.341
-1.339              -1.343
-1.352              -1.341
-1.336              -1.341
-1.350              -1.338
-1.299              -1.338
-1.297              -1.337
-1.291              -1.341
-1.341              -1.343
-1.398              -1.345
-1.375              -1.340
-1.398              -1.342
-1.374              -1.341
-1.308              -1.338
-1.367              -1.338
-1.422              -1.343
-1.426              -1.345
-1.352              -1.345
-1.252              -1.341
-1.206              -1.341
-1.194              -1.336
-1.231              -1.340
-1.280              -1.341
-1.246              -1.341
-1.272              -1.345
-1.252              -1.347
-1.252              -1.341
-1.244              -1.337
-1.252              -1.338
-1.185              -1.338
-1.263              -1.341
-1.297              -1.341
-1.268              -1.341
-1.226              -1.341
-1.161              -1.341
-1.203              -1.342
-1.241              -1.336
-1.252              -1.341
-1.263              -1.341
-1.272              -1.343
-1.230              -1.346
-1.246              -1.340
-1.151              -1.341
-1.235              -1.338
-1.192              -1.341
-1.287              -1.341
-1.283              -1.341
-1.310              -1.343
-1.297              -1.341
-1.239              -1.342
-1.266              -1.341
-1.257              -1.337
-1.313              -1.342
-1.291              -1.341
-1.367              -1.345
-1.369              -1.345
-1.422              -1.341
-1.327              -1.342
-1.393              -1.338
-1.358              -1.336
-1.378              -1.341
-1.300              -1.341
-1.322              -1.345
-1.367              -1.345
-1.393              -1.341
-1.398              -1.334
-1.381              -1.338
-1.357              -1.341
-1.394              -1.341
-1.389              -1.345
-1.364              -1.342
-1.342              -1.341
-1.344              -1.341
-1.263              -1.338
-1.269              -1.337
-1.292              -1.341
-1.249              -1.341
-1.310              -1.343
-1.272              -1.343
-1.322              -1.341
-1.342              -1.343
-1.372              -1.338
-1.428              -1.338
-1.316              -1.342
-1.332              -1.341
-1.408              -1.343
-1.465              -1.341
-1.417              -1.341
-1.395              -1.341
-1.384              -1.337
-1.432              -1.338
-1.350              -1.342
-1.358              -1.345
-1.250              -1.343
-1.252              -1.341
-1.240              -1.341
-1.213              -1.338
-1.147              -1.338
-1.164              -1.341
-1.230              -1.341
-1.232              -1.346
-1.196              -1.345
-1.118              -1.340
-1.192              -1.341
-1.189              -1.337
-1.221              -1.338
-1.245              -1.342
-1.244              -1.341
-1.306              -1.345
-1.337              -1.343
-1.350              -1.341
-1.355              -1.341
-1.316              -1.338
-1.364              -1.338
-1.325              -1.341
-1.299              -1.345
-1.263              -1.345
-1.310              -1.343
-1.301              -1.341
-1.324              -1.338
-1.332              -1.338
-1.337              -1.342
-1.329              -1.341
-1.283              -1.343
-1.274              -1.343
-1.263              -1.341
-1.170              -1.338
-1.096              -1.338
-1.163              -1.337
-1.273              -1.341
-1.371              -1.342
-1.447              -1.342
-1.456              -1.343
-1.426              -1.341
-1.334              -1.341
-1.300              -1.337
-1.320              -1.337
-1.461              -1.341
-1.447              -1.341
-1.488              -1.345
-1.455              -1.343
-1.468              -1.341
-1.403              -1.341
-1.378              -1.340
-1.369              -1.341
-1.375              -1.341
-1.348              -1.345
-1.367              -1.345
-1.358              -1.342
-1.369              -1.340
-1.315              -1.338
-1.355              -1.338
-1.244              -1.341
-1.263              -1.341
-1.216              -1.345
-1.252              -1.345
-1.208              -1.341
-1.255              -1.341
-1.252              -1.340
-1.308              -1.341
-1.324              -1.340
-1.353              -1.341
-1.325              -1.343
-1.327              -1.341
-1.350              -1.341
-1.291              -1.341
-1.280              -1.338
-1.231              -1.341
-1.259              -1.341
-1.202              -1.341
-1.146              -1.343
-1.190              -1.341
-1.216              -1.342
-1.240              -1.338
-1.252              -1.338
-1.239              -1.341
-1.141              -1.341
-1.208              -1.345
-1.190              -1.345
-1.185              -1.341
-1.188              -1.341
-1.132              -1.338
-1.079              -1.341
-1.241              -1.341
-1.323              -1.341
-1.486              -1.342
-1.430              -1.340
-1.487              -1.341
-1.352              -1.338
-1.348              -1.338
-1.301              -1.341
-1.296              -1.341
-1.310              -1.342
-1.352              -1.343
-1.389              -1.345
-1.414              -1.341
-1.423              -1.337
-1.407              -1.337
-1.364              -1.341
-1.316              -1.341
-1.393              -1.343
-1.378              -1.342
-1.403              -1.341
-1.328              -1.338
-1.378              -1.338
-1.324              -1.338
-1.409              -1.342
-1.389              -1.341
-1.436              -1.345
-1.428              -1.341
-1.411              -1.341
-1.414              -1.338
-1.370              -1.338
-1.358              -1.341
-1.342              -1.341
-1.500              -1.343
-1.444              -1.345
-1.416              -1.341
-1.334              -1.341
-1.360              -1.338
-1.371              -1.337
-1.385              -1.341
-1.304              -1.341
-1.314              -1.342
-1.215              -1.343
-1.203              -1.341
-1.230              -1.341
-1.217              -1.337
-1.262              -1.338
-1.185              -1.341
-1.156              -1.345
-1.157              -1.343
-1.239              -1.342
-1.280              -1.341
-1.297              -1.338
-1.212              -1.338
-1.306              -1.340
-1.259              -1.341
-1.236              -1.341
-1.234              -1.345
-1.271              -1.345
-1.306              -1.340
-1.288              -1.341
-1.339              -1.338
-1.281              -1.341
-1.194              -1.341
-1.226              -1.342
-1.271              -1.343
-1.202              -1.340
-1.267              -1.341
-1.274              -1.337
-1.264              -1.340
-1.238              -1.341
-1.257              -1.341
-1.262              -1.345
-1.287              -1.341
-1.310              -1.341
-1.308              -1.341
-1.257              -1.338
-1.306              -1.341
-1.390              -1.341
-1.414              -1.343
-1.364              -1.345
-1.437              -1.341
-1.436              -1.341
-1.403              -1.337
-1.384              -1.340
-1.439              -1.341
-1.344              -1.341
-1.353              -1.342
-1.404              -1.341
-1.367              -1.341
-1.356              -1.338
-1.348              -1.340
-1.350              -1.342
-1.310              -1.341
-1.273              -1.343
-1.272              -1.345
-1.278              -1.341
-1.336              -1.340
-1.311              -1.340
-1.300              -1.338
-1.286              -1.342
-1.276              -1.341
-1.319              -1.345
-1.323              -1.341
-1.344              -1.341
-1.364              -1.341
-1.419              -1.338
-1.409              -1.341
-1.384              -1.341
-1.402              -1.341
-1.376              -1.345
-1.449              -1.343
-1.475              -1.341
-1.463              -1.341
-1.302              -1.337
-1.215              -1.337
-1.164              -1.341
-1.193              -1.341
-1.249              -1.343
-1.305              -1.345
-1.283              -1.341
-1.215              -1.338
-1.145              -1.338
-1.179              -1.337
-1.201              -1.341
-1.206              -1.341
-1.142              -1.345
-1.202              -1.345
-1.212              -1.341
-1.282              -1.341
-1.313              -1.337
-1.246              -1.341
-1.215              -1.341
-1.266              -1.343
-1.243              -1.345
-1.263              -1.343
-1.304              -1.341
-1.351              -1.338
-1.344              -1.338
-1.311              -1.338
-1.358              -1.341
-1.371              -1.340
-1.422              -1.345
-1.369              -1.341
-1.408              -1.341
-1.310              -1.337
-1.357              -1.337
-1.389              -1.342
-1.378              -1.345
-1.355              -1.343
-1.246              -1.341
-1.269              -1.341
-1.245              -1.338
-1.294              -1.337
-1.271              -1.342
-1.361              -1.341
-1.333              -1.345
-1.353              -1.345
-1.283              -1.341
-1.314              -1.340
-1.315              -1.338
-1.343              -1.337
-1.330              -1.341
-1.416              -1.341
-1.426              -1.345
-1.439              -1.343
-1.542              -1.342
-1.558              -1.341
-1.268              -1.341
-1.194              -1.338
-1.266              -1.338
-1.281              -1.341
-1.277              -1.346
-1.360              -1.345
-1.306              -1.345
-1.407              -1.341
-1.337              -1.341
-1.336              -1.338
-1.304              -1.338
-1.342              -1.341
-1.235              -1.345
-1.198              -1.345
-1.165              -1.341
-1.281              -1.338
-1.232              -1.338
-1.221              -1.341
-1.161              -1.341
-1.194              -1.345
-1.257              -1.343
-1.190              -1.341
-1.263              -1.342
-1.174              -1.338
-1.182              -1.338
-1.165              -1.341
-1.272              -1.342
-1.281              -1.346
-1.240              -1.343
-1.266              -1.342
-1.266              -1.341
-1.252              -1.336
-1.231              -1.338
-1.276              -1.340
-1.267              -1.341
-1.320              -1.342
-1.323              -1.342
-1.398              -1.341
-1.332              -1.341
-1.374              -1.337
-1.235              -1.337
-1.332              -1.341
-1.324              -1.341
-1.386              -1.342
-1.356              -1.345
-1.364              -1.345
-1.328              -1.342
-1.364              -1.341
-1.376              -1.340
-1.365              -1.341
-1.316              -1.341
-1.333              -1.342
-1.296              -1.346
-1.313              -1.345
-1.308              -1.341
-1.276              -1.337
-1.240              -1.338
-1.302              -1.337
-1.322              -1.341
-1.338              -1.343
-1.313              -1.345
-1.351              -1.346
-1.330              -1.341
-1.302              -1.340
-1.308              -1.340
-1.292              -1.342
-1.334              -1.341
-1.386              -1.341
-1.215              -1.343
-1.257              -1.341
-1.338              -1.341
-1.469              -1.337
-1.493              -1.337
-1.472              -1.341
-1.467              -1.341
-1.418              -1.345
-1.306              -1.345
-1.218              -1.341
-1.211              -1.341
-1.152              -1.340
-1.168              -1.338
-1.160              -1.341
-1.198              -1.341
-1.194              -1.345
-1.215              -1.342
-1.226              -1.341
-1.194              -1.337
-1.184              -1.337
-1.236              -1.341
-1.313              -1.340
-1.286              -1.345
-1.262              -1.345
-1.255              -1.341
-1.278              -1.340
-1.338              -1.340
-1.325              -1.341
-1.322              -1.341
-1.296              -1.345
-1.323              -1.345
-1.291              -1.341
-1.246              -1.341
-1.201              -1.338
-1.269              -1.337
-1.282              -1.341
-1.313              -1.341
-1.297              -1.345
-1.316              -1.343
-1.366              -1.341
-1.341              -1.341
-1.287              -1.338
-1.220              -1.338
-1.192              -1.341
-1.300              -1.341
-1.426              -1.345
-1.442              -1.345
-1.436              -1.341
-1.414              -1.341
-1.397              -1.338
-1.356              -1.338
-1.323              -1.341
-1.371              -1.341
-1.433              -1.342
-1.431              -1.343
-1.426              -1.341
-1.433              -1.341
-1.390              -1.336
-1.413              -1.340
-1.433              -1.341
-1.425              -1.341
-1.416              -1.346
-1.421              -1.345
-1.399              -1.343
-1.348              -1.341
-1.276              -1.338
-1.323              -1.338
-1.344              -1.338
-1.266              -1.341
-1.239              -1.341
-1.232              -1.345
-1.213              -1.341
-1.163              -1.342
-1.208              -1.341
-1.230              -1.338
-1.311              -1.338
-1.323              -1.341
-1.315              -1.343
-1.296              -1.341
-1.230              -1.341
-1.343              -1.338
-1.364              -1.338
-1.288              -1.340
-1.271              -1.341
-1.259              -1.345
-1.238              -1.345
-1.232              -1.341
-1.245              -1.341
-1.257              -1.337
-1.235              -1.337
-1.238              -1.341
-1.260              -1.341
-1.210              -1.346
-1.216              -1.342
-1.193              -1.341
-1.175              -1.341
-1.182              -1.338
-1.135              -1.338
-1.207              -1.341
-1.356              -1.341
-1.418              -1.345
-1.404              -1.345
-1.417              -1.341
-1.409              -1.341
-1.414              -1.337
-1.328              -1.338
-1.250              -1.341
-1.264              -1.342
-1.285              -1.343
-1.371              -1.345
-1.380              -1.341
-1.375              -1.341
-1.399              -1.338
-1.427              -1.338
-1.372              -1.341
-1.381              -1.341
-1.316              -1.343
-1.402              -1.345
-1.362              -1.341
-1.361              -1.338
-1.367              -1.338
-1.353              -1.341
-1.378              -1.341
-1.365              -1.342
-1.357              -1.343
-1.332              -1.341
-1.369              -1.341
-1.353              -1.341
-1.313              -1.338
-1.255              -1.338
-1.353              -1.341
-1.330              -1.341
-1.372              -1.346
-1.322              -1.346
-1.329              -1.340
-1.294              -1.340
-1.281              -1.340
-1.296              -1.338
-1.328              -1.341
-1.334              -1.340
-1.309              -1.345
-1.304              -1.345
-1.299              -1.346
-1.288              -1.338
-1.333              -1.338
-1.341              -1.341
-1.245              -1.341
-1.234              -1.342
-1.291              -1.345
-1.286              -1.341
-1.222              -1.338
-1.276              -1.338
-1.327              -1.345
-1.282              -1.341
-1.287              -1.343
-1.269              -1.343
-1.301              -1.341
-1.322              -1.342
-1.285              -1.342
-1.313              -1.340
-1.319              -1.338
-1.310              -1.341
-1.294              -1.341
-1.297              -1.343
-1.291              -1.345
-1.253              -1.341
-1.249              -1.341
-1.215              -1.338
-1.184              -1.338
-1.259              -1.341
-1.277              -1.341
-1.239              -1.343
-1.262              -1.341
-1.300              -1.342
-1.262              -1.341
-1.310              -1.338
-1.386              -1.338
-1.409              -1.341
-1.430              -1.341
-1.458              -1.345
-1.432              -1.345
-1.399              -1.341
-1.386              -1.341
-1.407              -1.337
-1.375              -1.341
-1.426              -1.341
-1.423              -1.345
-1.372              -1.346
-1.276              -1.342
-1.258              -1.342
-1.240              -1.338
-1.278              -1.338
-1.252              -1.338
-1.296              -1.341
-1.302              -1.343
-1.272              -1.342
-1.267              -1.341
-1.311              -1.341
-1.327              -1.337
-1.348              -1.338
-1.323              -1.338
-1.322              -1.341
-1.344              -1.343
-1.356              -1.343
-1.361              -1.341
-1.389              -1.341
-1.352              -1.338
-1.423              -1.338
-1.437              -1.342
-1.469              -1.341
-1.459              -1.345
-1.367              -1.343
-1.221              -1.341
-1.198              -1.337
-1.197              -1.340
-1.218              -1.338
-1.277              -1.341
-1.290              -1.341
-1.290              -1.343
-1.179              -1.343
-1.152              -1.342
-1.129              -1.338
-1.178              -1.338
-1.190              -1.341
-1.179              -1.341
-1.179              -1.343
-1.202              -1.343
-1.211              -1.343
-1.180              -1.341
-1.131              -1.337
-1.185              -1.338
-1.213              -1.338
-1.236              -1.341
-1.211              -1.341
-1.264              -1.345
-1.316              -1.341
-1.330              -1.341
-1.402              -1.341
-1.469              -1.337
-1.389              -1.341
-1.444              -1.342
-1.430              -1.343
-1.386              -1.345
-1.323              -1.341
-1.389              -1.341
-1.364              -1.337
-1.291              -1.340
-1.246              -1.338
-1.301              -1.341
-1.286              -1.342
-1.313              -1.343
-1.300              -1.342
-1.311              -1.338
-1.358              -1.338
-1.386              -1.341
-1.418              -1.341
-1.277              -1.343
-1.189              -1.345
-1.218              -1.341
-1.286              -1.341
-1.310              -1.338
-1.398              -1.337
-1.357              -1.341
-1.400              -1.341
-1.544              -1.343
-1.598              -1.345
-1.440              -1.340
-1.297              -1.341
-1.239              -1.338
-1.204              -1.341
-1.192              -1.341
-1.211              -1.345
-1.221              -1.345
-1.350              -1.340
-1.319              -1.341
-1.318              -1.338
-1.255              -1.337
-1.260              -1.341
-1.244              -1.341
-1.319              -1.346
-1.262              -1.343
-1.271              -1.341
-1.269              -1.341
-1.272              -1.338
-1.260              -1.338
-1.185              -1.341
-1.183              -1.341
-1.239              -1.345
-1.324              -1.343
-1.264              -1.341
-1.310              -1.341
-1.273              -1.338
-1.324              -1.338
-1.266              -1.341
-1.239              -1.340
-1.281              -1.345
-1.243              -1.343
-1.266              -1.341
-1.201              -1.341
-1.232              -1.341
-1.248              -1.338
-1.300              -1.338
-1.322              -1.341
-1.323              -1.343
-1.304              -1.345
-1.365              -1.340
-1.329              -1.341
-1.353              -1.338
-1.358              -1.340
-1.316              -1.341
-1.276              -1.341
-1.268              -1.345
-1.263              -1.345
-1.267              -1.341
-1.310              -1.338
-1.332              -1.338
-1.333              -1.342
-1.327              -1.341
-1.389              -1.345
-1.362              -1.343
-1.403              -1.341
-1.384              -1.341
-1.355              -1.337
-1.405              -1.337
-1.362              -1.341
-1.391              -1.341
-1.277              -1.346
-1.240              -1.343
-1.285              -1.342
-1.369              -1.341
-1.433              -1.342
-1.404              -1.338
-1.231              -1.338
-1.263              -1.341
-1.286              -1.345
-1.328              -1.343
-1.383              -1.345
-1.419              -1.341
-1.365              -1.337
-1.380              -1.338
-1.330              -1.338
-1.319              -1.341
-1.291              -1.341
-1.308              -1.345
-1.206              -1.345
-1.204              -1.341
-1.187              -1.338
-1.258              -1.338
-1.235              -1.341
-1.220              -1.341
-1.263              -1.345
-1.290              -1.342
-1.292              -1.341
-1.299              -1.341
-1.301              -1.337
-1.258              -1.337
-1.292              -1.341
-1.287              -1.341
-1.286              -1.343
-1.211              -1.343
-1.262              -1.341
-1.255              -1.341
-1.318              -1.338
-1.302              -1.341
-1.322              -1.341
-1.313              -1.345
-1.277              -1.346
-1.204              -1.342
-1.216              -1.341
-1.235              -1.338
-1.304              -1.337
-1.323              -1.341
-1.255              -1.341
-1.229              -1.343
-1.229              -1.345
-1.147              -1.341
-1.056              -1.342
-1.229              -1.341
-1.403              -1.338
-1.505              -1.341
-1.545              -1.341
-1.554              -1.341
-1.451              -1.345
-1.301              -1.343
-1.280              -1.341
-1.316              -1.340
-1.341              -1.338
-1.374              -1.340
-1.418              -1.341
-1.435              -1.343
-1.441              -1.345
-1.447              -1.341
-1.446              -1.341
-1.400              -1.338
-1.418              -1.338
-1.378              -1.341
-1.360              -1.343
-1.372              -1.345
-1.404              -1.346
-1.353              -1.341
-1.328              -1.338
-1.328              -1.337
-1.371              -1.340
-1.334              -1.341
-1.301              -1.345
-1.215              -1.343
-1.204              -1.341
-1.268              -1.341
-1.325              -1.342
-1.291              -1.337
-1.337              -1.341
-1.218              -1.341
-1.225              -1.341
-1.232              -1.343
-1.149              -1.341
-1.281              -1.338
-1.202              -1.338
-1.224              -1.341
-1.220              -1.341
-1.218              -1.345
-1.257              -1.345
-1.338              -1.340
-1.297              -1.341
-1.316              -1.340
-1.264              -1.338
-1.266              -1.341
-1.255              -1.341
-1.234              -1.343
-1.224              -1.345
-1.115              -1.343
-1.091              -1.341
-1.089              -1.338
-1.301              -1.341
-1.283              -1.341
-1.262              -1.342
-1.329              -1.345
-1.369              -1.341
-1.348              -1.341
-1.333              -1.338
-1.271              -1.338
-1.324              -1.338
-1.334              -1.342
-1.287              -1.341
-1.338              -1.345
-1.378              -1.345
-1.370              -1.341
-1.342              -1.341
-1.367              -1.340
-1.369              -1.341
-1.437              -1.341
-1.355              -1.342
-1.365              -1.345
-1.378              -1.341
-1.398              -1.340
-1.364              -1.342
-1.376              -1.338
-1.390              -1.341
-1.409              -1.341
-1.394              -1.343
-1.413              -1.343
-1.393              -1.341
-1.330              -1.340
-1.296              -1.341
-1.280              -1.338
-1.353              -1.341
-1.366              -1.341
-1.444              -1.346
-1.376              -1.343
-1.351              -1.340
-1.337              -1.340
-1.372              -1.337
-1.267              -1.338
-1.313              -1.341
-1.301              -1.345
-1.255              -1.345
-1.277              -1.341
-1.269              -1.341
-1.271              -1.338
-1.252              -1.340
-1.262              -1.341
-1.272              -1.341
-1.311              -1.343
-1.288              -1.342
-1.255              -1.341
-1.240              -1.341
-1.276              -1.338
-1.285              -1.338
-1.276              -1.341
-1.286              -1.341
-1.268              -1.345
-1.311              -1.341
-1.282              -1.341
-1.280              -1.341
-1.308              -1.338
-1.208              -1.341
-1.282              -1.341
-1.276              -1.341
-1.277              -1.343
-1.244              -1.341
-1.243              -1.341
-1.274              -1.338
-1.246              -1.337
-1.230              -1.341
-1.240              -1.341
-1.254              -1.343
-1.277              -1.345
-1.249              -1.341
-1.292              -1.341
-1.280              -1.340
-1.400              -1.338
-1.431              -1.341
-1.419              -1.341
-1.422              -1.343
-1.432              -1.342
-1.465              -1.341
-1.403              -1.341
-1.361              -1.338
-1.357              -1.341
-1.383              -1.341
-1.389              -1.345
-1.414              -1.342
-1.374              -1.341
-1.328              -1.341
-1.328              -1.338
-1.300              -1.338
-1.306              -1.341
-1.324              -1.341
-1.375              -1.341
-1.383              -1.342
-1.301              -1.341
-1.283              -1.341
-1.304              -1.338
-1.336              -1.338
-1.328              -1.341
-1.300              -1.341
-1.300              -1.345
-1.328              -1.343
-1.339              -1.341
-1.374              -1.341
-1.375              -1.338
-1.384              -1.337
-1.449              -1.342
-1.486              -1.342
-1.525              -1.345
-1.320              -1.345
-1.218              -1.341
-1.208              -1.338
-1.185              -1.340
-1.221              -1.338
-1.268              -1.341
-1.344              -1.341
-1.343              -1.346
-1.372              -1.345
-1.207              -1.338
-1.145              -1.337
-1.123              -1.338
-1.104              -1.341
-1.072              -1.340
-1.121              -1.341
-1.175              -1.342
-1.198              -1.341
-1.189              -1.338
-1.230              -1.338
-1.206              -1.341
-1.272              -1.341
-1.249              -1.343
-1.309              -1.345
-1.320              -1.342
-1.352              -1.342
-1.352              -1.338
-1.374              -1.338
-1.454              -1.342
-1.456              -1.341
-1.398              -1.345
-1.328              -1.345
-1.297              -1.342
-1.296              -1.342
-1.316              -1.338
-1.344              -1.338
-1.379              -1.341
-1.381              -1.341
-1.311              -1.342
-1.352              -1.343
-1.309              -1.341
-1.327              -1.338
-1.371              -1.338
-1.404              -1.342
-1.409              -1.341
-1.367              -1.345
-1.346              -1.342
-1.367              -1.341
-1.375              -1.341
-1.338              -1.338
-1.413              -1.337
-1.328              -1.341
-1.459              -1.341
-1.413              -1.343
-1.503              -1.343
-1.491              -1.342
-1.154              -1.341
-1.143              -1.338
-1.058              -1.338
-1.124              -1.340
-1.272              -1.341
-1.308              -1.343
-1.348              -1.342
-1.313              -1.342
-1.250              -1.341
-1.273              -1.338
-1.249              -1.340
-1.216              -1.338
-1.211              -1.341
-1.221              -1.343
-1.203              -1.343
-1.308              -1.341
-1.267              -1.341
-1.290              -1.340
-1.171              -1.338
-1.244              -1.341
-1.168              -1.341
-1.212              -1.343
-1.230              -1.343
-1.313              -1.341
-1.310              -1.340
-1.272              -1.337
-1.234              -1.337
-1.271              -1.341
-1.297              -1.345
-1.297              -1.345
-1.322              -1.341
-1.211              -1.341
-1.190              -1.338
-1.204              -1.340
-1.235              -1.342
-1.272              -1.341
-1.286              -1.345
-1.283              -1.345
-1.328              -1.341
-1.323              -1.342
-1.346              -1.340
-1.423              -1.337
-1.351              -1.341
-1.332              -1.340
-1.369              -1.342
-1.357              -1.342
-1.342              -1.340
-1.348              -1.340
-1.306              -1.338
-1.283              -1.340
-1.332              -1.341
-1.405              -1.342
-1.372              -1.343
-1.375              -1.345
-1.355              -1.341
-1.358              -1.341
-1.412              -1.338
-1.378              -1.338
-1.323              -1.341
-1.371              -1.341
-1.337              -1.345
-1.308              -1.343
-1.324              -1.340
-1.320              -1.341
-1.378              -1.338
-1.389              -1.338
-1.381              -1.340
-1.404              -1.341
-1.266              -1.343
-1.328              -1.345
-1.338              -1.345
-1.297              -1.341
-1.311              -1.341
-1.334              -1.340
-1.330              -1.342
-1.277              -1.341
-1.283              -1.338
-1.244              -1.345
-1.257              -1.341
-1.235              -1.342
-1.204              -1.337
-1.193              -1.338
-1.140              -1.341
-1.174              -1.341
-1.210              -1.345
-1.236              -1.345
-1.255              -1.341
-1.276              -1.341
-1.323              -1.338
-1.320              -1.338
-1.352              -1.340
-1.330              -1.341
-1.357              -1.343
-1.367              -1.345
-1.341              -1.341
-1.253              -1.337
-1.269              -1.337
-1.257              -1.338
-1.322              -1.341
-1.246              -1.341
-1.234              -1.345
-1.174              -1.341
-1.175              -1.341
-1.163              -1.342
-1.210              -1.338
-1.220              -1.341
-1.281              -1.342
-1.276              -1.342
-1.215              -1.345
-1.166              -1.342
-1.070              -1.341
-1.109              -1.341
-1.272              -1.337
-1.422              -1.341
-1.470              -1.341
-1.529              -1.345
-1.460              -1.343
-1.397              -1.341
-1.344              -1.341
-1.384              -1.338
-1.372              -1.342
-1.449              -1.341
-1.465              -1.345
-1.461              -1.343
-1.451              -1.343
-1.468              -1.341
-1.469              -1.340
-1.381              -1.336
-1.384              -1.337
-1.459              -1.341
-1.397              -1.341
-1.393              -1.342
-1.386              -1.345
-1.348              -1.341
-1.315              -1.341
-1.203              -1.338
-1.229              -1.341
-1.222              -1.341
-1.267              -1.345
-1.306              -1.343
-1.287              -1.341
-1.301              -1.341
-1.246              -1.338
-1.327              -1.338
-1.272              -1.341
-1.313              -1.341
-1.296              -1.343
-1.257              -1.341
-1.281              -1.341
-1.263              -1.338
-1.313              -1.338
-1.296              -1.342
-1.207              -1.341
-1.315              -1.343
-1.267              -1.343
-1.141              -1.341
-1.142              -1.342
-1.271              -1.337
-1.371              -1.337
-1.246              -1.341
-1.206              -1.341
-1.280              -1.343
-1.263              -1.345
-1.259              -1.341
-1.152              -1.341
-1.016              -1.338
-1.171              -1.338
-1.342              -1.341
-1.398              -1.341
-1.516              -1.343
-1.477              -1.345
-1.400              -1.341
-1.264              -1.341
-1.173              -1.338
-1.217              -1.338
-1.211              -1.341
-1.272              -1.341
-1.319              -1.343
-1.311              -1.342
-1.353              -1.340
-1.342              -1.342
-1.437              -1.338
-1.357              -1.338
-1.355              -1.340
-1.397              -1.341
-1.511              -1.345
-1.465              -1.343
-1.440              -1.341
-1.357              -1.341
-1.381              -1.338
-1.343              -1.338
-1.365              -1.341
-1.386              -1.342
-1.398              -1.345
-1.419              -1.345
-1.405              -1.341
-1.360              -1.341
-1.292              -1.338
-1.364              -1.338
-1.334              -1.340
-1.350              -1.341
-1.365              -1.343
-1.344              -1.345
-1.302              -1.341
-1.276              -1.341
-1.220              -1.337
-1.240              -1.337
-1.343              -1.338
-1.327              -1.342
-1.304              -1.341
-1.273              -1.345
-1.305              -1.341
-1.250              -1.342
-1.282              -1.338
-1.269              -1.341
-1.283              -1.342
-1.244              -1.343
-1.301              -1.345
-1.296              -1.343
-1.324              -1.341
-1.355              -1.341
-1.347              -1.338
-1.292              -1.337
-1.287              -1.341
-1.306              -1.343
-1.252              -1.345
-1.330              -1.341
-1.287              -1.341
-1.232              -1.338
-1.248              -1.338
-1.220              -1.341
-1.224              -1.341
-1.143              -1.345
-1.185              -1.342
-1.229              -1.341
-1.286              -1.341
-1.277              -1.341
-1.225              -1.338
-1.229              -1.341
-1.206              -1.341
-1.260              -1.345
-1.258              -1.343
-1.283              -1.341
-1.271              -1.338
-1.320              -1.338
-1.347              -1.341
-1.358              -1.341
-1.362              -1.345
-1.421              -1.345
-1.409              -1.342
-1.404              -1.341
-1.375              -1.340
-1.371              -1.338
-1.380              -1.342
-1.449              -1.341
-1.470              -1.345
-1.445              -1.343
-1.372              -1.341
-1.362              -1.341
-1.301              -1.336
-1.241              -1.340
-1.273              -1.341
-1.334              -1.341
-1.316              -1.342
-1.311              -1.343
-1.277              -1.341
-1.313              -1.338
-1.348              -1.338
-1.404              -1.341
-1.376              -1.341
-1.357              -1.345
-1.338              -1.345
-1.419              -1.340
-1.372              -1.342
-1.337              -1.338
-1.318              -1.338
-1.446              -1.341
-1.479              -1.341
-1.470              -1.345
-1.276              -1.343
-1.196              -1.341
-1.129              -1.341
-1.190              -1.338
-1.216              -1.338
-1.277              -1.340
-1.258              -1.341
-1.301              -1.343
-1.252              -1.343
-1.235              -1.341
-1.230              -1.341
-1.295              -1.338
-1.249              -1.338
-1.156              -1.342
-1.169              -1.341
-1.194              -1.345
-1.202              -1.342
-1.235              -1.341
-1.243              -1.341
-1.201              -1.337
-1.193              -1.338
-1.316              -1.338
-1.313              -1.341
-1.264              -1.343
-1.350              -1.345
-1.428              -1.341
-1.361              -1.337
-1.324              -1.338
-1.409              -1.341
-1.376              -1.341
-1.347              -1.343
-1.338              -1.343
-1.330              -1.341
-1.252              -1.341
-1.353              -1.338
-1.390              -1.338
-1.365              -1.341
-1.309              -1.341
-1.281              -1.343
-1.339              -1.343
-1.338              -1.341
-1.365              -1.341
-1.374              -1.338
-1.402              -1.338
-1.347              -1.341
-1.314              -1.341
-1.301              -1.345
-1.364              -1.345
-1.364              -1.341
-1.352              -1.341
-1.367              -1.338
-1.366              -1.341
-1.456              -1.341
-1.577              -1.345
-1.365              -1.345
-1.313              -1.341
-1.310              -1.341
-1.252              -1.340
-1.250              -1.338
-1.306              -1.341
-1.280              -1.341
-1.313              -1.345
-1.299              -1.345
-1.281              -1.341
-1.241              -1.341
-1.235              -1.338
-1.201              -1.338
-1.213              -1.341
-1.196              -1.341
-1.155              -1.343
-1.145              -1.341
-1.146              -1.341
-1.132              -1.337
-1.192              -1.338
-1.199              -1.337
-1.231              -1.337
-1.296              -1.341
-1.297              -1.341
-1.224              -1.343
-1.272              -1.342
-1.277              -1.341
-1.313              -1.338
-1.260              -1.338
-1.282              -1.341
-1.347              -1.341
-1.322              -1.343
-1.344              -1.341
-1.246              -1.341
-1.258              -1.338
-1.294              -1.337
-1.313              -1.341
-1.297              -1.341
-1.320              -1.343
-1.308              -1.343
-1.282              -1.343
-1.292              -1.341
-1.253              -1.338
-1.301              -1.338
-1.347              -1.342
-1.381              -1.341
-1.379              -1.343
-1.333              -1.345
-1.333              -1.341
-1.394              -1.341
-1.347              -1.337
-1.374              -1.341
-1.356              -1.341
-1.391              -1.345
-1.343              -1.346
-1.383              -1.341
-1.417              -1.338
-1.343              -1.338
-1.390              -1.341
-1.357              -1.341
-1.356              -1.345
-1.311              -1.345
-1.313              -1.341
-1.332              -1.341
-1.291              -1.338
-1.291              -1.337
-1.304              -1.341
-1.291              -1.341
-1.316              -1.343
-1.328              -1.345
-1.391              -1.341
-1.403              -1.341
-1.386              -1.338
-1.352              -1.338
-1.273              -1.341
-1.333              -1.341
-1.283              -1.345
-1.224              -1.345
-1.196              -1.341
-1.206              -1.341
-1.171              -1.338
-1.142              -1.342
-1.212              -1.341
-1.211              -1.345
-1.175              -1.343
-1.170              -1.341
-1.226              -1.341
-1.221              -1.337
-1.215              -1.337
-1.253              -1.341
-1.267              -1.341
-1.297              -1.343
-1.351              -1.345
-1.364              -1.341
-1.339              -1.341
-1.348              -1.338
-1.365              -1.340
-1.330              -1.341
-1.282              -1.341
-1.291              -1.342
-1.323              -1.343
-1.282              -1.340
-1.252              -1.341
-1.269              -1.338
-1.229              -1.340
-1.199              -1.341
-1.211              -1.343
-1.273              -1.343
-1.263              -1.341
-1.230              -1.341
-1.185              -1.337
-1.099              -1.338
-1.201              -1.341
-1.440              -1.341
-1.535              -1.343
-1.505              -1.346
-1.455              -1.341
-1.364              -1.341
-1.301              -1.338
-1.260              -1.338
-1.311              -1.341
-1.405              -1.341
-1.449              -1.345
-1.454              -1.346
-1.468              -1.341
-1.455              -1.340
-1.407              -1.336
-1.433              -1.341
-1.403              -1.341
-1.418              -1.343
-1.358              -1.345
-1.385              -1.341
-1.404              -1.341
-1.383              -1.338
-1.389              -1.338
-1.389              -1.341
-1.329              -1.341
-1.272              -1.343
-1.260              -1.345
-1.292              -1.341
-1.282              -1.341
-1.266              -1.340
-1.258              -1.338
-1.316              -1.341
-1.348              -1.341
-1.301              -1.345
-1.328              -1.345
-1.272              -1.341
-1.262              -1.338
-1.231              -1.338
-1.295              -1.341
-1.315              -1.341
-1.266              -1.345
-1.253              -1.346
-1.226              -1.341
-1.320              -1.342
-1.240              -1.338
-1.226              -1.338
-1.264              -1.341
-1.280              -1.341
-1.202              -1.343
-1.255              -1.342
-1.185              -1.342
-1.197              -1.341
-1.203              -1.337
-1.145              -1.337
-1.012              -1.341
-1.327              -1.341
-1.378              -1.342
-1.460              -1.343
-1.324              -1.341
-1.351              -1.341
-1.318              -1.338
-1.313              -1.341
-1.296              -1.341
-1.357              -1.345
-1.353              -1.343
-1.378              -1.341
-1.355              -1.341
-1.402              -1.338
-1.374              -1.338
-1.400              -1.341
-1.355              -1.341
-1.332              -1.345
-1.291              -1.343
-1.308              -1.341
-1.333              -1.340
-1.323              -1.340
-1.342              -1.337
-1.337              -1.338
-1.347              -1.341
-1.403              -1.341
-1.383              -1.342
-1.393              -1.342
-1.376              -1.340
-1.464              -1.338
-1.367              -1.337
-1.365              -1.341
-1.292              -1.340
-1.348              -1.342
-1.381              -1.341
-1.365              -1.341
-1.310              -1.337
-1.395              -1.338
-1.313              -1.341
-1.330              -1.340
-1.276              -1.342
-1.322              -1.342
-1.288              -1.340
-1.328              -1.341
-1.290              -1.336
-1.178              -1.337
-1.236              -1.337
-1.287              -1.341
-1.318              -1.341
-1.269              -1.343
-1.272              -1.341
-1.267              -1.342
-1.290              -1.337
-1.296              -1.338
-1.266              -1.341
-1.263              -1.341
-1.278              -1.342
-1.324              -1.343
-1.325              -1.340
-1.239              -1.340
-1.264              -1.337
-1.344              -1.336
-1.240              -1.341
-1.325              -1.342
-1.282              -1.342
-1.287              -1.338
-1.218              -1.341
-1.297              -1.338
-1.235              -1.337
-1.351              -1.342
-1.268              -1.340
-1.245              -1.342
-1.176              -1.342
-1.179              -1.342
-1.174              -1.340
-1.243              -1.337
-1.240              -1.337
-1.287              -1.341
-1.290              -1.340
-1.378              -1.342
-1.413              -1.342
-1.433              -1.341
-1.464              -1.340
-1.419              -1.337
-1.439              -1.337
-1.433              -1.341
-1.417              -1.341
-1.422              -1.342
-1.427              -1.343
-1.386              -1.341
-1.336              -1.340
-1.334              -1.337
-1.272              -1.337
-1.297              -1.341
-1.255              -1.340
-1.299              -1.340
-1.286              -1.345
-1.332              -1.341
-1.334              -1.340
-1.313              -1.337
-1.348              -1.337
-1.283              -1.341
-1.361              -1.341
-1.372              -1.343
-1.381              -1.341
-1.381              -1.341
-1.402              -1.337
-1.408              -1.337
-1.391              -1.341
-1.412              -1.343
-1.439              -1.342
-1.510              -1.340
-1.511              -1.340
-1.389              -1.337
-1.210              -1.338
-1.166              -1.341
-1.156              -1.341
-1.157              -1.343
-1.175              -1.343
-1.235              -1.341
-1.234              -1.341
-1.221              -1.337
-1.121              -1.337
-1.129              -1.338
-1.156              -1.343
-1.241              -1.341
-1.185              -1.343
-1.174              -1.338
-1.194              -1.341
-1.222              -1.338
-1.283              -1.337
-1.215              -1.338
-1.290              -1.341
-1.276              -1.345
-1.351              -1.343
-1.286              -1.341
-1.280              -1.337
-1.255              -1.337
-1.374              -1.340
-1.379              -1.341
-1.381              -1.343
-1.391              -1.343
-1.364              -1.341
-1.300              -1.340
-1.255              -1.336
-1.323              -1.336
-1.304              -1.341
-1.358              -1.341
-1.397              -1.342
-1.334              -1.342
-1.266              -1.341
-1.198              -1.337
-1.309              -1.337
-1.399              -1.341
-1.372              -1.340
-1.389              -1.342
-1.362              -1.345
-1.351              -1.340
-1.356              -1.341
-1.351              -1.337
-1.338              -1.336
-1.327              -1.341
-1.295              -1.338
-1.380              -1.343
-1.358              -1.342
-1.404              -1.341
-1.520              -1.341
-1.517              -1.338
-1.272              -1.341
-1.276              -1.342
-1.252              -1.343
-1.280              -1.345
-1.324              -1.341
-1.301              -1.341
-1.343              -1.338
-1.249              -1.341
-1.347              -1.340
-1.258              -1.342
-1.220              -1.345
-1.182              -1.341
-1.258              -1.341
-1.221              -1.338
-1.281              -1.338
-1.239              -1.341
-1.259              -1.338
-1.230              -1.342
-1.267              -1.342
-1.196              -1.338
-1.127              -1.341
-1.170              -1.340
-1.221              -1.338
-1.189              -1.340
-1.236              -1.341
-1.258              -1.342
-1.273              -1.343
-1.271              -1.340
-1.246              -1.341
-1.230              -1.338
-1.266              -1.338
-1.309              -1.340
-1.252              -1.341
-1.286              -1.340
-1.290              -1.343
-1.280              -1.342
-1.235              -1.340
-1.269              -1.341
-1.297              -1.338
-1.381              -1.338
-1.346              -1.341
-1.376              -1.342
-1.398              -1.342
-1.366              -1.341
-1.393              -1.341
-1.412              -1.338
-1.418              -1.338
-1.353              -1.341
-1.362              -1.340
-1.358              -1.342
-1.309              -1.342
-1.344              -1.340
-1.339              -1.341
-1.370              -1.336
-1.380              -1.336
-1.283              -1.338
-1.319              -1.341
-1.329              -1.341
-1.374              -1.342
-1.334              -1.340
-1.324              -1.338
-1.238              -1.338
-1.248              -1.337
-1.277              -1.341
-1.283              -1.341
-1.328              -1.343
-1.404              -1.342
-1.366              -1.341
-1.473              -1.340
-1.428              -1.337
-1.402              -1.337
-1.355              -1.341
-1.361              -1.340
-1.342              -1.343
-1.352              -1.341
-1.283              -1.341
-1.287              -1.341
-1.268              -1.338
-1.269              -1.341
-1.201              -1.341
-1.235              -1.340
-1.189              -1.342
-1.226              -1.343
-1.165              -1.338
-1.179              -1.338
-1.225              -1.336
-1.259              -1.341
-1.257              -1.341
-1.210              -1.342
-1.240              -1.343
-1.266              -1.341
-1.217              -1.340
-1.257              -1.337
-1.297              -1.336
-1.330              -1.340
-1.364              -1.340
-1.329              -1.342
-1.357              -1.345
-1.329              -1.338
-1.350              -1.341
-1.374              -1.337
-1.273              -1.338
-1.252              -1.340
-1.283              -1.341
-1.300              -1.345
-1.266              -1.343
-1.252              -1.341
-1.262              -1.341
-1.310              -1.338
-1.203              -1.341
-1.100              -1.340
-1.090              -1.338
-1.301              -1.342
-1.430              -1.343
-1.458              -1.341
-1.404              -1.337
-1.385              -1.336
-1.379              -1.341
-1.333              -1.341
-1.323              -1.343
-1.427              -1.345
-1.469              -1.341
-1.417              -1.340
-1.416              -1.337
-1.426              -1.337
-1.423              -1.341
-1.423              -1.343
-1.404              -1.342
-1.436              -1.338
-1.347              -1.338
-1.348              -1.336
-1.291              -1.338
-1.328              -1.340
-1.291              -1.341
-1.347              -1.343
-1.309              -1.342
-1.313              -1.340
-1.266              -1.340
-1.281              -1.337
-1.224              -1.337
-1.235              -1.341
-1.255              -1.341
-1.280              -1.345
-1.287              -1.343
-1.362              -1.340
-1.296              -1.340
-1.295              -1.337
-1.287              -1.337
-1.283              -1.340
-1.241              -1.341
-1.231              -1.343
-1.206              -1.343
-1.344              -1.341
-1.300              -1.341
-1.314              -1.338
-1.324              -1.341
-1.246              -1.340
-1.304              -1.342
-1.305              -1.342
-1.248              -1.340
-1.241              -1.341
-1.217              -1.337
-1.170              -1.337
-1.232              -1.340
-1.151              -1.341
-1.057              -1.342
-1.235              -1.342
-1.414              -1.342
-1.411              -1.340
-1.416              -1.340
-1.394              -1.336
-1.355              -1.337
-1.323              -1.341
-1.269              -1.341
-1.252              -1.342
-1.329              -1.343
-1.404              -1.340
-1.384              -1.337
-1.322              -1.337
-1.259              -1.337
-1.311              -1.340
-1.281              -1.343
-1.341              -1.343
-1.301              -1.342
-1.341              -1.341
-1.342              -1.337
-1.467              -1.338
-1.357              -1.338
-1.347              -1.341
-1.337              -1.338
-1.358              -1.343
-1.400              -1.341
-1.418              -1.341
-1.391              -1.337
-1.412              -1.337
-1.419              -1.338
-1.411              -1.340
-1.350              -1.343
-1.291              -1.340
-1.337              -1.340
-1.306              -1.338
-1.306              -1.338
-1.365              -1.340
-1.341              -1.341
-1.372              -1.345
-1.322              -1.346
-1.300              -1.341
-1.296              -1.341
-1.333              -1.338
-1.388              -1.337
-1.310              -1.336
-1.222              -1.341
-1.296              -1.341
-1.272              -1.345
-1.263              -1.345
-1.193              -1.341
-1.276              -1.341
-1.260              -1.337
-1.260              -1.336
-1.244              -1.341
-1.211              -1.343
-1.194              -1.343
-1.241              -1.343
-1.248              -1.341
-1.271              -1.337
-1.234              -1.337
-1.323              -1.341
-1.342              -1.341
-1.413              -1.341
-1.339              -1.343
-1.310              -1.340
-1.283              -1.340
-1.248              -1.338
-1.236              -1.338
-1.253              -1.338
-1.198              -1.341
-1.246              -1.343
-1.282              -1.341
-1.238              -1.341
-1.171              -1.336
-1.225              -1.337
-1.227              -1.341
-1.316              -1.341
-1.300              -1.343
-1.398              -1.342
-1.381              -1.341
-1.398              -1.341
-1.389              -1.338
-1.383              -1.338
-1.383              -1.338
-1.426              -1.341
-1.402              -1.341
-1.463              -1.342
-1.388              -1.341
-1.397              -1.341
-1.369              -1.337
-1.356              -1.337
-1.338              -1.341
-1.347              -1.341
-1.355              -1.342
-1.311              -1.342
-1.332              -1.341
-1.328              -1.341
-1.305              -1.336
-1.322              -1.341
-1.304              -1.341
-1.306              -1.343
-1.319              -1.343
-1.353              -1.341
-1.358              -1.342
-1.334              -1.338
-1.319              -1.338
-1.295              -1.338
-1.291              -1.340
-1.319              -1.341
-1.357              -1.343
-1.479              -1.341
-1.542              -1.341
-1.470              -1.341
-1.262              -1.337
-1.174              -1.338
-1.121              -1.341
-1.169              -1.343
-1.227              -1.342
-1.272              -1.342
-1.274              -1.341
-1.250              -1.340
-1.211              -1.337
-1.174              -1.341
-1.164              -1.341
-1.232              -1.343
-1.257              -1.342
-1.299              -1.341
-1.262              -1.341
-1.249              -1.340
-1.230              -1.338
-1.250              -1.341
-1.222              -1.342
-1.216              -1.342
-1.198              -1.341
-1.235              -1.341
-1.248              -1.338
-1.306              -1.337
-1.343              -1.341
-1.369              -1.341
-1.374              -1.343
-1.425              -1.343
-1.364              -1.341
-1.350              -1.340
-1.383              -1.338
-1.272              -1.338
-1.286              -1.341
-1.351              -1.341
-1.398              -1.345
-1.346              -1.343
-1.333              -1.340
-1.212              -1.341
-1.311              -1.338
-1.281              -1.338
-1.342              -1.341
-1.292              -1.340
-1.355              -1.343
-1.311              -1.342
-1.355              -1.340
-1.388              -1.340
-1.372              -1.337
-1.339              -1.338
-1.328              -1.341
-1.407              -1.341
-1.394              -1.342
-1.399              -1.342
-1.478              -1.341
-1.637              -1.341
-1.274              -1.338
-1.194              -1.338
-1.157              -1.341
-1.192              -1.342
-1.271              -1.342
-1.304              -1.341
-1.334              -1.338
-1.304              -1.337
-1.295              -1.337
-1.300              -1.341
-1.202              -1.340
-1.185              -1.345
-1.239              -1.345
-1.347              -1.341
-1.245              -1.341
-1.260              -1.338
-1.240              -1.337
-1.271              -1.337
-1.297              -1.341
-1.320              -1.340
-1.274              -1.345
-1.250              -1.342
-1.232              -1.341
-1.229              -1.340
-1.222              -1.336
-1.267              -1.337
-1.278              -1.341
-1.300              -1.341
-1.280              -1.343
-1.295              -1.343
-1.264              -1.341
-1.243              -1.337
-1.262              -1.338
-1.294              -1.341
-1.243              -1.341
-1.171              -1.342
-1.249              -1.343
-1.283              -1.338
-1.301              -1.341
-1.299              -1.336
-1.322              -1.337
-1.268              -1.340
-1.301              -1.345
-1.274              -1.343
-1.277              -1.341
-1.313              -1.340
-1.314              -1.338
-1.305              -1.338
-1.299              -1.341
-1.295              -1.341
-1.274              -1.343
-1.388              -1.343
-1.353              -1.341
-1.371              -1.341
-1.383              -1.337
-1.325              -1.336
-1.334              -1.340
-1.347              -1.337
-1.407              -1.340
-1.361              -1.342
-1.375              -1.342
-1.304              -1.341
-1.362              -1.341
-1.332              -1.338
-1.385              -1.337
-1.346              -1.341
-1.285              -1.341
-1.334              -1.343
-1.342              -1.342
-1.336              -1.340
-1.320              -1.337
-1.272              -1.337
-1.338              -1.338
-1.287              -1.341
-1.351              -1.345
-1.324              -1.341
-1.334              -1.341
-1.276              -1.338
-1.301              -1.338
-1.262              -1.341
-1.232              -1.341
-1.240              -1.343
-1.253              -1.343
-1.282              -1.340
-1.282              -1.338
-1.276              -1.337
-1.260              -1.336
-1.297              -1.340
-1.272              -1.338
-1.234              -1.341
-1.150              -1.343
-1.096              -1.343
-1.220              -1.341
-1.204              -1.338
-1.264              -1.337
-1.235              -1.337
-1.236              -1.341
-1.264              -1.343
-1.334              -1.342
-1.309              -1.341
-1.318              -1.341
-1.330              -1.336
-1.364              -1.336
-1.292              -1.340
-1.245              -1.343
-1.220              -1.342
-1.297              -1.341
-1.302              -1.341
-1.348              -1.338
-1.253              -1.337
-1.193              -1.341
-1.080              -1.341
-1.192              -1.341
-1.328              -1.342
-1.464              -1.342
-1.422              -1.341
-1.437              -1.341
-1.344              -1.337
-1.339              -1.337
-1.346              -1.341
-1.450              -1.341
-1.446              -1.342
-1.500              -1.343
-1.435              -1.341
-1.433              -1.340
-1.409              -1.337
-1.419              -1.337
-1.399              -1.341
-1.456              -1.343
-1.470              -1.343
-1.454              -1.343
-1.403              -1.341
-1.333              -1.340
-1.348              -1.337
-1.402              -1.341
-1.391              -1.341
-1.282              -1.341
-1.281              -1.345
-1.206              -1.341
-1.203              -1.341
-1.238              -1.338
-1.206              -1.337
-1.285              -1.341
-1.269              -1.341
-1.295              -1.342
-1.255              -1.342
-1.305              -1.340
-1.246              -1.340
-1.260              -1.337
-1.245              -1.336
-1.229              -1.340
-1.273              -1.341
-1.282              -1.345
-1.333              -1.342
-1.255              -1.341
-1.192              -1.341
-1.212              -1.338
-1.295              -1.337
-1.301              -1.341
-1.225              -1.341
-1.198              -1.341
-1.190              -1.343
-1.268              -1.341
-1.267              -1.337
-1.208              -1.337
-1.114              -1.338
-1.091              -1.341
-1.231              -1.342
-1.399              -1.342
-1.511              -1.341
-1.495              -1.341
-1.336              -1.337
-1.328              -1.337
-1.244              -1.338
-1.216              -1.340
-1.235              -1.342
-1.300              -1.345
-1.337              -1.341
-1.378              -1.341
-1.343              -1.338
-1.408              -1.338
-1.355              -1.337
-1.325              -1.341
-1.461              -1.343
-1.446              -1.342
-1.383              -1.341
-1.371              -1.338
-1.350              -1.337
-1.364              -1.341
-1.328              -1.341
-1.369              -1.343
-1.430              -1.342
-1.366              -1.341
-1.442              -1.341
-1.398              -1.337
-1.436              -1.337
-1.385              -1.340
-1.375              -1.342
-1.372              -1.343
-1.325              -1.340
-1.325              -1.341
-1.423              -1.337
-1.355              -1.338
-1.281              -1.341
-1.338              -1.341
-1.241              -1.343
-1.264              -1.341
-1.249              -1.341
-1.300              -1.338
-1.255              -1.340
-1.273              -1.341
-1.239              -1.337
-1.282              -1.341
-1.231              -1.345
-1.281              -1.342
-1.277              -1.341
-1.309              -1.341
-1.282              -1.337
-1.235              -1.338
-1.301              -1.341
-1.316              -1.340
-1.235              -1.343
-1.241              -1.343
-1.206              -1.341
-1.323              -1.342
-1.290              -1.337
-1.343              -1.338
-1.342              -1.340
-1.296              -1.341
-1.302              -1.342
-1.314              -1.341
-1.253              -1.341
-1.198              -1.341
-1.271              -1.338
-1.301              -1.337
-1.266              -1.337
-1.255              -1.340
-1.238              -1.341
-1.286              -1.342
-1.294              -1.340
-1.278              -1.341
-1.260              -1.341
-1.231              -1.337
-1.323              -1.341
-1.380              -1.341
-1.394              -1.342
-1.364              -1.342
-1.360              -1.341
-1.381              -1.341
-1.383              -1.338
-1.342              -1.338
-1.402              -1.341
-1.384              -1.341
-1.337              -1.343
-1.264              -1.341
-1.260              -1.341
-1.304              -1.338
-1.402              -1.337
-1.456              -1.341
-1.404              -1.341
-1.399              -1.343
-1.353              -1.342
-1.352              -1.340
-1.316              -1.341
-1.300              -1.337
-1.288              -1.338
-1.286              -1.341
-1.316              -1.341
-1.334              -1.343
-1.353              -1.343
-1.348              -1.341
-1.327              -1.341
-1.316              -1.337
-1.295              -1.338
-1.308              -1.341
-1.318              -1.340
-1.405              -1.342
-1.459              -1.342
-1.510              -1.341
-1.412              -1.340
-1.246              -1.338
-1.145              -1.337
-1.169              -1.341
-1.174              -1.340
-1.260              -1.340
-1.288              -1.345
-1.338              -1.343
-1.226              -1.341
-1.197              -1.341
-1.147              -1.338
-1.174              -1.337
-1.179              -1.341
-1.248              -1.340
-1.235              -1.342
-1.206              -1.341
-1.206              -1.341
-1.212              -1.336
-1.254              -1.337
-1.260              -1.341
-1.313              -1.340
-1.310              -1.343
-1.267              -1.343
-1.296              -1.341
-1.338              -1.341
-1.384              -1.338
-1.358              -1.336
-1.372              -1.341
-1.316              -1.338
-1.271              -1.342
-1.322              -1.342
-1.327              -1.341
-1.295              -1.341
-1.320              -1.338
-1.283              -1.338
-1.435              -1.341
-1.348              -1.341
-1.356              -1.343
-1.333              -1.342
-1.341              -1.341
-1.300              -1.337
-1.425              -1.337
-1.391              -1.338
-1.391              -1.341
-1.252              -1.341
-1.339              -1.342
-1.342              -1.340
-1.357              -1.340
-1.333              -1.337
-1.357              -1.337
-1.330              -1.342
-1.347              -1.342
-1.433              -1.343
-1.534              -1.342
-1.487              -1.341
-1.419              -1.341
-1.241              -1.337
-1.211              -1.341
-1.194              -1.341
-1.201              -1.343
-1.282              -1.340
-1.394              -1.340
-1.352              -1.337
-1.260              -1.337
-1.199              -1.340
-1.232              -1.341
-1.272              -1.342
-1.291              -1.343
-1.260              -1.341
-1.272              -1.340
-1.202              -1.338
-1.206              -1.337
-1.157              -1.341
-1.222              -1.341
-1.273              -1.343
-1.295              -1.345
-1.221              -1.341
-1.249              -1.338
-1.227              -1.336
-1.218              -1.340
-1.259              -1.341
-1.296              -1.343
-1.260              -1.342
-1.206              -1.341
-1.206              -1.341
-1.262              -1.336
-1.220              -1.337
-1.280              -1.341
-1.204              -1.341
-1.229              -1.342
-1.243              -1.342
-1.333              -1.341
-1.282              -1.341
-1.264              -1.338
-1.244              -1.338
-1.346              -1.341
-1.357              -1.341
-1.380              -1.343
-1.357              -1.345
-1.430              -1.340
-1.371              -1.337
-1.425              -1.337
-1.388              -1.341
-1.352              -1.341
-1.369              -1.342
-1.361              -1.342
-1.375              -1.341
-1.367              -1.341
-1.330              -1.337
-1.260              -1.337
-1.316              -1.341
-1.344              -1.340
-1.365              -1.342
-1.369              -1.343
-1.316              -1.341
-1.301              -1.340
-1.385              -1.340
-1.324              -1.338
-1.332              -1.341
-1.370              -1.341
-1.328              -1.342
-1.372              -1.342
-1.350              -1.341
-1.364              -1.337
-1.351              -1.336
-1.344              -1.338
-1.324              -1.340
-1.320              -1.343
-1.305              -1.341
-1.391              -1.341
-1.315              -1.340
-1.230              -1.341
-1.154              -1.338
-1.203              -1.338
-1.196              -1.341
-1.216              -1.341
-1.204              -1.343
-1.260              -1.341
-1.240              -1.341
-1.277              -1.340
-1.272              -1.336
-1.252              -1.338
-1.278              -1.341
-1.308              -1.342
-1.319              -1.342
-1.271              -1.340
-1.301              -1.341
-1.323              -1.338
-1.328              -1.338
-1.273              -1.341
-1.322              -1.340
-1.292              -1.343
-1.319              -1.343
-1.343              -1.340
-1.260              -1.340
-1.277              -1.337
-1.294              -1.340
-1.287              -1.338
-1.231              -1.342
-1.292              -1.341
-1.282              -1.341
-1.330              -1.338
-1.280              -1.337
-1.281              -1.341
-1.188              -1.341
-1.138              -1.343
-1.178              -1.342
-1.338              -1.340
-1.507              -1.340
-1.530              -1.338
-1.566              -1.338
-1.467              -1.341
-1.348              -1.341
-1.273              -1.343
-1.282              -1.342
-1.369              -1.340
-1.418              -1.341
-1.380              -1.337
-1.372              -1.337
-1.366              -1.341
-1.323              -1.341
-1.310              -1.343
-1.333              -1.341
-1.360              -1.338
-1.357              -1.337
-1.364              -1.338
-1.330              -1.341
-1.325              -1.341
-1.376              -1.343
-1.357              -1.342
-1.318              -1.341
-1.258              -1.340
-1.259              -1.338
-1.262              -1.338
-1.280              -1.341
-1.201              -1.341
-1.283              -1.341
-1.353              -1.345
-1.364              -1.342
-1.306              -1.341
-1.294              -1.338
-1.246              -1.340
-1.235              -1.338
-1.330              -1.340
-1.301              -1.341
-1.297              -1.342
-1.281              -1.342
-1.286              -1.340
-1.239              -1.341
-1.263              -1.337
-1.241              -1.341
-1.301              -1.341
-1.202              -1.342
-1.267              -1.345
-1.229              -1.341
-1.287              -1.340
-1.294              -1.338
-1.196              -1.337
-1.208              -1.337
-1.160              -1.341
-1.023              -1.342
-1.114              -1.342
-1.230              -1.340
-1.475              -1.340
-1.468              -1.336
-1.491              -1.341
-1.416              -1.341
-1.372              -1.342
-1.322              -1.342
-1.332              -1.340
-1.320              -1.338
-1.342              -1.337
-1.417              -1.341
-1.281              -1.341
-1.330              -1.345
-1.300              -1.343
-1.346              -1.340
-1.342              -1.340
-1.426              -1.337
-1.435              -1.337
-1.358              -1.341
-1.316              -1.338
-1.414              -1.342
-1.416              -1.343
-1.372              -1.340
-1.417              -1.340
-1.306              -1.338
-1.397              -1.337
-1.327              -1.338
-1.352              -1.340
-1.262              -1.342
-1.314              -1.341
-1.297              -1.341
-1.320              -1.337
-1.310              -1.337
-1.301              -1.341
-1.269              -1.340
-1.328              -1.342
-1.338              -1.345
-1.320              -1.341
-1.314              -1.341
-1.309              -1.338
-1.281              -1.338
-1.229              -1.337
-1.334              -1.341
-1.337              -1.341
-1.337              -1.343
-1.277              -1.343
-1.257              -1.341
-1.263              -1.337
-1.277              -1.337
-1.355              -1.341
-1.238              -1.340
-1.301              -1.342
-1.323              -1.343
-1.255              -1.343
-1.300              -1.340
-1.263              -1.337
-1.292              -1.337
-1.244              -1.341
-1.311              -1.341
-1.310              -1.343
-1.239              -1.341
-1.267              -1.340
-1.322              -1.341
-1.286              -1.337
-1.318              -1.337
-1.306              -1.341
-1.259              -1.341
-1.249              -1.343
-1.260              -1.340
-1.182              -1.340
-1.169              -1.337
-1.235              -1.340
-1.272              -1.341
-1.315              -1.345
-1.241              -1.342
-1.271              -1.342
-1.356              -1.341
-1.358              -1.337
-1.343              -1.338
-1.409              -1.341
-1.386              -1.341
-1.411              -1.342
-1.334              -1.342
-1.419              -1.341
-1.450              -1.341
-1.477              -1.338
-1.440              -1.338
-1.414              -1.341
-1.365              -1.341
-1.409              -1.343
-1.383              -1.340
-1.413              -1.341
-1.360              -1.337
-1.388              -1.336
-1.338              -1.340
-1.343              -1.341
-1.304              -1.342
-1.316              -1.342
-1.318              -1.341
-1.328              -1.340
-1.323              -1.337
-1.285              -1.338
-1.238              -1.338
-1.282              -1.341
-1.309              -1.341
-1.358              -1.343
-1.357              -1.338
-1.347              -1.341
-1.369              -1.337
-1.464              -1.337
-1.492              -1.341
-1.430              -1.341
-1.266              -1.342
-1.140              -1.341
-1.168              -1.338
-1.133              -1.336
-1.182              -1.337
-1.252              -1.341
-1.294              -1.341
-1.338              -1.343
-1.232              -1.342
-1.202              -1.341
-1.211              -1.341
-1.127              -1.338
-1.178              -1.338
-1.082              -1.341
-1.138              -1.341
-1.156              -1.343
-1.198              -1.342
-1.154              -1.340
-1.212              -1.340
-1.243              -1.337
-1.280              -1.337
-1.250              -1.341
-1.259              -1.342
-1.343              -1.342
-1.351              -1.341
-1.388              -1.341
-1.419              -1.337
-1.348              -1.337
-1.416              -1.341
-1.332              -1.341
-1.325              -1.343
-1.257              -1.342
-1.348              -1.340
-1.383              -1.341
-1.451              -1.338
-1.371              -1.337
-1.324              -1.338
-1.294              -1.341
-1.361              -1.343
-1.319              -1.343
-1.322              -1.341
-1.323              -1.341
-1.372              -1.338
-1.272              -1.337
-1.353              -1.340
-1.295              -1.341
-1.330              -1.342
-1.351              -1.341
-1.414              -1.340
-1.341              -1.337
-1.430              -1.336
-1.423              -1.340
-1.474              -1.340
-1.566              -1.343
-1.622              -1.341
-1.357              -1.341
-1.297              -1.341
-1.239              -1.337
-1.194              -1.338
-1.184              -1.341
-1.250              -1.341
-1.314              -1.342
-1.282              -1.342
-1.192              -1.341
-1.249              -1.338
-1.236              -1.337
-1.241              -1.337
-1.211              -1.341
-1.260              -1.342
-1.220              -1.342
-1.277              -1.341
-1.246              -1.341
-1.250              -1.337
-1.178              -1.338
-1.179              -1.341
-1.185              -1.341
-1.107              -1.341
-1.189              -1.343
-1.145              -1.340
-1.179              -1.340
-1.238              -1.337
-1.252              -1.338
-1.297              -1.341
-1.250              -1.341
-1.236              -1.342
-1.238              -1.342
-1.243              -1.342
-1.230              -1.337
-1.329              -1.338
-1.328              -1.340
-1.400              -1.341
-1.378              -1.343
-1.409              -1.342
-1.384              -1.341
-1.399              -1.340
-1.288              -1.337
-1.412              -1.337
-1.347              -1.340
-1.351              -1.340
-1.323              -1.342
-1.393              -1.342
-1.398              -1.341
-1.417              -1.341
-1.435              -1.337
-1.347              -1.337
-1.282              -1.341
-1.332              -1.341
-1.339              -1.343
-1.323              -1.343
-1.322              -1.341
-1.267              -1.337
-1.296              -1.337
-1.308              -1.341
-1.299              -1.340
-1.301              -1.342
-1.339              -1.343
-1.372              -1.341
-1.353              -1.341
-1.316              -1.338
-1.316              -1.337
-1.430              -1.341
-1.357              -1.340
-1.402              -1.343
-1.367              -1.343
-1.380              -1.341
-1.367              -1.338
-1.367              -1.336
-1.350              -1.337
-1.306              -1.341
-1.285              -1.338
-1.304              -1.342
-1.262              -1.345
-1.281              -1.340
-1.231              -1.341
-1.216              -1.338
-1.259              -1.341
-1.329              -1.341
-1.296              -1.342
-1.249              -1.343
-1.267              -1.342
-1.173              -1.340
-1.224              -1.340
-1.290              -1.337
-1.276              -1.338
-1.263              -1.341
-1.226              -1.340
-1.194              -1.342
-1.226              -1.343
-1.271              -1.341
-1.311              -1.341
-1.280              -1.338
-1.277              -1.337
-1.328              -1.341
-1.281              -1.341
-1.241              -1.343
-1.216              -1.341
-1.225              -1.341
-1.208              -1.341
-1.218              -1.337
-1.267              -1.338
-1.292              -1.340
-1.283              -1.341
-1.286              -1.341
-1.300              -1.340
-1.147              -1.337
-1.067              -1.337
-1.252              -1.341
-1.416              -1.341
-1.440              -1.343
-1.449              -1.343
-1.450              -1.341
-1.405              -1.341
-1.403              -1.336
-1.400              -1.336
-1.366              -1.341
-1.398              -1.341
-1.450              -1.345
-1.461              -1.343
-1.395              -1.338
-1.285              -1.341
-1.356              -1.337
-1.358              -1.341
-1.343              -1.341
-1.325              -1.342
-1.413              -1.342
-1.364              -1.340
-1.365              -1.341
-1.338              -1.340
-1.376              -1.338
-1.325              -1.340
-1.296              -1.341
-1.306              -1.343
-1.249              -1.343
-1.170              -1.341
-1.206              -1.341
-1.292              -1.337
-1.348              -1.337
-1.305              -1.341
-1.378              -1.341
-1.348              -1.343
-1.314              -1.345
-1.311              -1.341
-1.246              -1.341
-1.299              -1.338
-1.278              -1.338
-1.369              -1.341
-1.286              -1.341
-1.236              -1.341
-1.211              -1.343
-1.224              -1.341
-1.170              -1.341
-1.188              -1.337
-1.145              -1.341
-1.206              -1.341
-1.297              -1.341
-1.249              -1.342
-1.206              -1.343
-1.267              -1.340
-1.253              -1.342
-1.196              -1.337
-1.021              -1.341
-1.332              -1.340
-1.372              -1.343
-1.487              -1.342
-1.458              -1.341
-1.487              -1.337
-1.391              -1.337
-1.327              -1.337
-1.337              -1.338
-1.333              -1.341
-1.278              -1.343
-1.310              -1.343
-1.435              -1.341
-1.348              -1.341
-1.322              -1.337
-1.287              -1.337
-1.342              -1.341
-1.327              -1.340
-1.346              -1.342
-1.364              -1.343
-1.388              -1.340
-1.409              -1.338
-1.463              -1.336
-1.378              -1.338
-1.310              -1.341
-1.353              -1.341
-1.333              -1.342
-1.323              -1.343
-1.276              -1.340
-1.285              -1.340
-1.290              -1.337
-1.286              -1.338
-1.267              -1.341
-1.355              -1.340
-1.311              -1.342
-1.346              -1.343
-1.286              -1.341
-1.306              -1.341
-1.272              -1.338
-1.341              -1.338
-1.322              -1.341
-1.313              -1.341
-1.272              -1.343
-1.324              -1.341
-1.327              -1.341
-1.334              -1.341
-1.355              -1.336
-1.305              -1.341
-1.311              -1.338
-1.272              -1.343
-1.268              -1.343
-1.277              -1.338
-1.329              -1.340
-1.320              -1.336
-1.258              -1.338
-1.299              -1.340
-1.308              -1.341
-1.301              -1.342
-1.280              -1.343
-1.245              -1.340
-1.260              -1.341
-1.305              -1.338
-1.353              -1.337
-1.268              -1.341
-1.315              -1.345
-1.292              -1.342
-1.306              -1.342
-1.311              -1.340
-1.230              -1.338
-1.212              -1.337
-1.229              -1.337
-1.235              -1.345
-1.198              -1.342
-1.250              -1.341
-1.221              -1.338
-1.258              -1.337
-1.282              -1.338
-1.291              -1.341
-1.285              -1.341
-1.372              -1.343
-1.419              -1.343
-1.417              -1.340
-1.348              -1.340
-1.378              -1.337
-1.372              -1.338
-1.386              -1.341
-1.398              -1.341
-1.426              -1.342
-1.402              -1.342
-1.435              -1.341
-1.362              -1.337
-1.339              -1.337
-1.351              -1.340
-1.353              -1.340
-1.412              -1.343
-1.330              -1.345
-1.316              -1.340
-1.296              -1.341
-1.236              -1.336
-1.282              -1.337
-1.269              -1.341
-1.336              -1.340
-1.305              -1.343
-1.355              -1.343
-1.351              -1.341
-1.371              -1.341
-1.366              -1.336
-1.446              -1.337
-1.397              -1.341
-1.384              -1.340
-1.314              -1.343
-1.510              -1.343
-1.484              -1.340
-1.295              -1.340
-1.149              -1.337
-1.104              -1.337
-1.073              -1.340
-1.136              -1.340
-1.161              -1.345
-1.240              -1.338
-1.240              -1.340
-1.246              -1.338
-1.185              -1.337
-1.164              -1.340
-1.184              -1.340
-1.230              -1.342
-1.235              -1.342
-1.295              -1.340
-1.300              -1.341
-1.267              -1.338
-1.285              -1.338
-1.267              -1.341
-1.230              -1.340
-1.282              -1.342
-1.296              -1.342
-1.333              -1.341
-1.320              -1.341
-1.347              -1.337
-1.371              -1.337
-1.389              -1.341
-1.430              -1.341
-1.445              -1.345
-1.334              -1.341
-1.353              -1.341
-1.269              -1.338
-1.311              -1.338
-1.322              -1.340
-1.332              -1.341
-1.364              -1.342
-1.362              -1.342
-1.314              -1.341
-1.308              -1.341
-1.269              -1.337
-1.348              -1.336
-1.294              -1.341
-1.324              -1.341
-1.304              -1.342
-1.308              -1.343
-1.299              -1.338
-1.302              -1.341
-1.341              -1.338
-1.362              -1.338
-1.412              -1.341
-1.342              -1.341
-1.365              -1.342
-1.451              -1.345
-1.573              -1.338
-1.540              -1.341
-1.338              -1.337
-1.324              -1.337
-1.272              -1.341
-1.230              -1.341
-1.304              -1.345
-1.344              -1.342
-1.364              -1.341
-1.286              -1.341
-1.212              -1.337
-1.208              -1.338
-1.174              -1.341
-1.227              -1.341
-1.215              -1.341
-1.272              -1.343
-1.285              -1.338
-1.170              -1.341
-1.201              -1.337
-1.257              -1.338
-1.239              -1.341
-1.226              -1.340
-1.269              -1.342
-1.295              -1.342
-1.252              -1.340
-1.282              -1.341
-1.187              -1.338
-1.241              -1.337
-1.138              -1.340
-1.252              -1.341
-1.180              -1.343
-1.252              -1.342
-1.241              -1.340
-1.274              -1.340
-1.230              -1.338
-1.290              -1.341
-1.253              -1.340
-1.327              -1.341
-1.311              -1.343
-1.290              -1.343
-1.249              -1.341
-1.287              -1.338
-1.278              -1.337
-1.297              -1.341
-1.328              -1.341
-1.309              -1.341
-1.287              -1.342
-1.337              -1.343
-1.372              -1.340
-1.357              -1.337
-1.402              -1.337
-1.391              -1.341
-1.311              -1.341
-1.409              -1.342
-1.405              -1.342
-1.407              -1.341
-1.347              -1.340
-1.281              -1.336
-1.245              -1.337
-1.295              -1.341
-1.291              -1.338
-1.342              -1.342
-1.344              -1.342
-1.351              -1.341
-1.427              -1.341
-1.355              -1.338
-1.361              -1.341
-1.323              -1.341
-1.362              -1.342
-1.417              -1.342
-1.399              -1.340
-1.376              -1.341
-1.369              -1.338
-1.356              -1.337
-1.328              -1.341
-1.327              -1.341
-1.337              -1.345
-1.330              -1.342
-1.313              -1.338
-1.249              -1.341
-1.252              -1.338
-1.206              -1.337
-1.253              -1.341
-1.198              -1.341
-1.218              -1.341
-1.246              -1.341
-1.227              -1.340
-1.254              -1.341
-1.240              -1.337
-1.216              -1.338
-1.212              -1.341
-1.267              -1.341
-1.290              -1.342
-1.309              -1.343
-1.325              -1.340
-1.329              -1.338
-1.338              -1.336
-1.332              -1.337
-1.320              -1.341
-1.347              -1.341
-1.330              -1.343
-1.277              -1.342
-1.239              -1.340
-1.230              -1.341
-1.274              -1.338
-1.259              -1.337
-1.263              -1.341
-1.285              -1.341
-1.218              -1.343
-1.236              -1.342
-1.249              -1.341
-1.198              -1.337
-1.090              -1.338
-1.132              -1.338
-1.351              -1.341
-1.507              -1.341
-1.531              -1.343
-1.481              -1.342
-1.391              -1.340
-1.341              -1.337
-1.323              -1.336
-1.347              -1.338
-1.398              -1.341
-1.464              -1.343
-1.484              -1.342
-1.470              -1.341
-1.343              -1.341
-1.367              -1.337
-1.313              -1.338
-1.346              -1.341
-1.364              -1.341
-1.370              -1.343
-1.409              -1.342
-1.407              -1.341
-1.399              -1.338
-1.389              -1.338
-1.309              -1.341
-1.286              -1.341
-1.323              -1.341
-1.322              -1.343
-1.301              -1.342
-1.260              -1.340
-1.184              -1.341
-1.249              -1.337
-1.297              -1.338
-1.328              -1.341
-1.272              -1.340
-1.299              -1.343
-1.281              -1.341
-1.271              -1.341
-1.319              -1.337
-1.358              -1.337
-1.313              -1.337
-1.356              -1.340
-1.184              -1.343
-1.221              -1.342
-1.215              -1.341
-1.163              -1.341
-1.145              -1.337
-1.180              -1.337
-1.255              -1.338
-1.250              -1.341
-1.245              -1.345
-1.239              -1.343
-1.216              -1.341
-1.203              -1.341
-1.204              -1.338
-1.057              -1.338
-1.243              -1.341
-1.389              -1.342
-1.386              -1.342
-1.329              -1.345
-1.301              -1.340
-1.263              -1.340
-1.283              -1.337
-1.299              -1.341
-1.276              -1.341
-1.311              -1.342
-1.393              -1.345
-1.474              -1.341
-1.433              -1.341
-1.418              -1.338
-1.337              -1.338
-1.346              -1.340
-1.425              -1.341
-1.366              -1.342
-1.358              -1.342
-1.384              -1.341
-1.302              -1.340
-1.370              -1.337
-1.356              -1.337
-1.381              -1.341
-1.347              -1.340
-1.416              -1.342
-1.402              -1.342
-1.357              -1.340
-1.422              -1.340
-1.450              -1.338
-1.394              -1.341
-1.351              -1.341
-1.297              -1.343
-1.320              -1.342
-1.332              -1.341
-1.332              -1.341
-1.318              -1.337
-1.311              -1.337
-1.344              -1.341
-1.371              -1.341
-1.337              -1.342
-1.297              -1.340
-1.252              -1.342
-1.286              -1.340
-1.291              -1.337
-1.250              -1.337
-1.183              -1.341
-1.213              -1.341
-1.206              -1.343
-1.262              -1.342
-1.302              -1.340
-1.252              -1.338
-1.240              -1.337
-1.268              -1.337
-1.260              -1.341
-1.252              -1.340
-1.226              -1.343
-1.263              -1.345
-1.281              -1.341
-1.263              -1.341
-1.262              -1.338
-1.295              -1.338
-1.260              -1.341
-1.327              -1.341
-1.283              -1.343
-1.300              -1.341
-1.398              -1.341
-1.341              -1.337
-1.364              -1.338
-1.250              -1.340
-1.263              -1.341
-1.222              -1.342
-1.210              -1.342
-1.234              -1.340
-1.278              -1.340
-1.287              -1.337
-1.276              -1.338
-1.276              -1.341
-1.302              -1.341
-1.442              -1.343
-1.467              -1.343
-1.444              -1.340
-1.397              -1.341
-1.398              -1.338
-1.379              -1.336
-1.400              -1.341
-1.405              -1.342
-1.439              -1.342
-1.391              -1.341
-1.371              -1.340
-1.287              -1.336
-1.276              -1.338
-1.324              -1.341
-1.383              -1.341
-1.357              -1.342
-1.322              -1.343
-1.295              -1.343
-1.282              -1.341
-1.313              -1.341
-1.325              -1.337
-1.381              -1.337
-1.347              -1.340
-1.346              -1.341
-1.364              -1.341
-1.411              -1.342
-1.397              -1.341
-1.417              -1.341
-1.385              -1.338
-1.378              -1.338
-1.357              -1.341
-1.453              -1.343
-1.531              -1.343
-1.425              -1.341
-1.352              -1.340
-1.146              -1.337
-1.114              -1.337
-1.122              -1.340
-1.212              -1.341
-1.243              -1.343
-1.244              -1.342
-1.216              -1.340
-1.171              -1.341
-1.138              -1.340
-1.085              -1.338
-1.098              -1.337
-1.137              -1.340
-1.161              -1.342
-1.196              -1.345
-1.203              -1.341
-1.183              -1.341
-1.203              -1.337
-1.253              -1.336
-1.267              -1.341
-1.213              -1.340
-1.257              -1.341
-1.301              -1.341
-1.283              -1.340
-1.333              -1.341
-1.348              -1.341
-1.357              -1.337
-1.417              -1.341
-1.393              -1.341
-1.386              -1.343
-1.259              -1.342
-1.323              -1.340
-1.430              -1.341
-1.413              -1.338
-1.352              -1.337
-1.332              -1.341
-1.353              -1.341
-1.327              -1.342
-1.308              -1.342
-1.322              -1.340
-1.332              -1.341
-1.318              -1.337
-1.430              -1.341
-1.409              -1.341
-1.407              -1.345
-1.333              -1.340
-1.311              -1.341
-1.388              -1.337
-1.371              -1.337
-1.402              -1.341
-1.371              -1.341
-1.388              -1.340
-1.447              -1.343
-1.521              -1.343
-1.185              -1.341
-1.067              -1.341
-1.272              -1.338
-1.258              -1.337
-1.262              -1.341
-1.334              -1.341
-1.357              -1.343
-1.393              -1.342
-1.369              -1.341
-1.323              -1.338
-1.252              -1.337
-1.226              -1.341
-1.218              -1.341
-1.206              -1.341
-1.196              -1.342
-1.220              -1.340
-1.235              -1.341
-1.260              -1.336
-1.249              -1.337
-1.210              -1.340
-1.235              -1.340
-1.352              -1.342
-1.351              -1.345
-1.310              -1.341
-1.266              -1.340
-1.216              -1.337
-1.259              -1.337
-1.215              -1.340
-1.206              -1.341
-1.235              -1.342
-1.274              -1.340
-1.313              -1.341
-1.238              -1.337
-1.259              -1.336
-1.282              -1.337
-1.295              -1.340
-1.287              -1.341
-1.286              -1.343
-1.234              -1.341
-1.273              -1.340
-1.325              -1.337
-1.281              -1.338
-1.292              -1.337
-1.330              -1.341
-1.361              -1.343
-1.394              -1.342
-1.394              -1.340
-1.413              -1.341
-1.442              -1.337
-1.441              -1.338
-1.419              -1.341
-1.311              -1.345
-1.327              -1.345
-1.348              -1.341
-1.347              -1.342
-1.311              -1.338
-1.311              -1.337
-1.362              -1.340
-1.362              -1.341
-1.324              -1.341
-1.288              -1.343
-1.328              -1.338
-1.292              -1.338
-1.360              -1.338
-1.412              -1.337
-1.376              -1.341
-1.376              -1.338
-1.334              -1.342
-1.435              -1.343
-1.418              -1.340
-1.425              -1.340
-1.379              -1.337
-1.346              -1.337
-1.347              -1.341
-1.333              -1.341
-1.322              -1.345
-1.295              -1.342
-1.236              -1.340
-1.161              -1.340
-1.211              -1.336
-1.245              -1.337
-1.232              -1.341
-1.211              -1.341
-1.216              -1.343
-1.255              -1.341
-1.202              -1.338
-1.202              -1.338
-1.161              -1.337
-1.174              -1.341
-1.220              -1.341
-1.211              -1.342
-1.185              -1.342
-1.226              -1.341
-1.290              -1.340
-1.309              -1.338
-1.306              -1.337
-1.301              -1.338
-1.351              -1.340
-1.319              -1.343
-1.322              -1.342
-1.305              -1.341
-1.310              -1.340
-1.333              -1.338
-1.320              -1.336
-1.288              -1.341
-1.246              -1.341
-1.290              -1.343
-1.259              -1.341
-1.241              -1.341
-1.216              -1.338
-1.187              -1.337
-1.202              -1.340
-1.364              -1.338
-1.419              -1.342
-1.472              -1.341
-1.416              -1.341
-1.400              -1.337
-1.357              -1.338
-1.375              -1.341
-1.283              -1.341
-1.371              -1.342
-1.412              -1.343
-1.413              -1.342
-1.423              -1.341
-1.409              -1.341
-1.407              -1.337
-1.357              -1.337
-1.372              -1.340
-1.383              -1.341
-1.344              -1.345
-1.324              -1.343
-1.342              -1.341
-1.348              -1.336
-1.306              -1.337
-1.323              -1.340
-1.323              -1.341
-1.332              -1.341
-1.316              -1.342
-1.358              -1.341
-1.384              -1.341
-1.272              -1.337
-1.194              -1.337
-1.271              -1.341
-1.234              -1.338
-1.300              -1.342
-1.277              -1.343
-1.188              -1.341
-1.215              -1.340
-1.216              -1.337
-1.301              -1.337
-1.344              -1.341
-1.346              -1.341
-1.347              -1.345
-1.280              -1.341
-1.250              -1.341
-1.276              -1.336
-1.249              -1.337
-1.291              -1.340
-1.274              -1.340
-1.266              -1.343
-1.241              -1.343
-1.224              -1.341
-1.230              -1.341
-1.310              -1.338
-1.164              -1.337
-1.155              -1.341
-1.255              -1.340
-1.399              -1.340
-1.380              -1.343
-1.347              -1.341
-1.383              -1.341
-1.287              -1.338
-1.305              -1.337
-1.238              -1.341
-1.262              -1.340
-1.259              -1.342
-1.291              -1.342
-1.302              -1.341
-1.355              -1.341
-1.334              -1.337
-1.379              -1.336
-1.375              -1.342
-1.372              -1.342
-1.423              -1.343
-1.465              -1.340
-1.486              -1.341
-1.350              -1.338
-1.337              -1.337
-1.358              -1.340
-1.327              -1.340
-1.357              -1.342
-1.405              -1.343
-1.357              -1.338
-1.304              -1.341
-1.376              -1.337
-1.425              -1.338
-1.356              -1.341
-1.311              -1.341
-1.346              -1.345
-1.432              -1.343
-1.397              -1.341
-1.360              -1.338
-1.297              -1.337
-1.281              -1.341
-1.294              -1.341
-1.259              -1.342
-1.252              -1.343
-1.313              -1.341
-1.253              -1.340
-1.230              -1.337
-1.297              -1.338
-1.292              -1.341
-1.334              -1.343
-1.327              -1.342
-1.323              -1.341
-1.183              -1.341
-1.273              -1.340
-1.283              -1.337
-1.308              -1.340
-1.280              -1.341
-1.327              -1.343
-1.263              -1.342
-1.272              -1.341
-1.211              -1.341
-1.203              -1.337
-1.239              -1.338
-1.339              -1.341
-1.322              -1.341
-1.300              -1.342
-1.241              -1.343
-1.301              -1.341
-1.292              -1.340
-1.301              -1.337
-1.291              -1.337
-1.316              -1.340
-1.274              -1.341
-1.252              -1.343
-1.226              -1.341
-1.222              -1.340
-1.285              -1.341
-1.300              -1.337
-1.288              -1.337
-1.294              -1.340
-1.338              -1.342
-1.378              -1.343
-1.444              -1.341
-1.405              -1.341
-1.394              -1.337
-1.330              -1.338
-1.295              -1.340
-1.327              -1.341
-1.364              -1.343
-1.374              -1.343
-1.311              -1.341
-1.369              -1.341
-1.353              -1.337
-1.301              -1.338
-1.308              -1.341
-1.288              -1.341
-1.291              -1.342
-1.333              -1.345
-1.325              -1.341
-1.332              -1.341
-1.353              -1.338
-1.347              -1.341
-1.334              -1.341
-1.339              -1.341
-1.322              -1.343
-1.319              -1.342
-1.311              -1.341
-1.290              -1.341
-1.323              -1.337
-1.358              -1.341
-1.352              -1.340
-1.372              -1.341
-1.409              -1.343
-1.473              -1.340
-1.540              -1.340
-1.495              -1.338
-1.369              -1.337
-1.206              -1.341
-1.179              -1.341
-1.194              -1.341
-1.196              -1.343
-1.255              -1.340
-1.292              -1.341
-1.311              -1.336
-1.224              -1.337
-1.099              -1.341
-1.159              -1.341
-1.173              -1.343
-1.199              -1.341
-1.206              -1.340
-1.238              -1.337
-1.221              -1.337
-1.264              -1.338
-1.212              -1.341
-1.230              -1.338
-1.221              -1.343
-1.257              -1.341
-1.276              -1.337
-1.310              -1.338
-1.351              -1.341
-1.357              -1.338
-1.385              -1.343
-1.393              -1.345
-1.341              -1.340
-1.523              -1.341
-1.397              -1.337
-1.378              -1.338
-1.311              -1.341
-1.234              -1.341
-1.333              -1.342
-1.369              -1.345
-1.355              -1.340
-1.339              -1.340
-1.334              -1.337
-1.269              -1.337
-1.309              -1.341
-1.292              -1.341
-1.324              -1.343
-1.302              -1.341
-1.358              -1.341
-1.344              -1.341
-1.294              -1.340
-1.297              -1.338
-1.319              -1.341
-1.371              -1.341
-1.389              -1.340
-1.362              -1.345
-1.330              -1.341
-1.423              -1.341
-1.449              -1.337
-1.458              -1.338
-1.376              -1.341
-1.248              -1.341
-1.174              -1.342
-1.183              -1.342
-1.231              -1.341
-1.266              -1.341
-1.311              -1.338
-1.254              -1.337
-1.273              -1.341
-1.218              -1.341
-1.175              -1.345
-1.180              -1.343
-1.234              -1.341
-1.253              -1.338
-1.273              -1.338
-1.211              -1.338
-1.259              -1.338
-1.272              -1.342
-1.226              -1.342
-1.215              -1.341
-1.208              -1.341
-1.221              -1.337
-1.309              -1.341
-1.255              -1.341
-1.258              -1.341
-1.249              -1.343
-1.254              -1.343
-1.286              -1.340
-1.324              -1.340
-1.337              -1.336
-1.297              -1.337
-1.266              -1.340
-1.287              -1.341
-1.236              -1.342
-1.283              -1.342
-1.352              -1.340
-1.318              -1.338
-1.280              -1.337
-1.297              -1.341
-1.299              -1.340
-1.342              -1.342
-1.372              -1.345
-1.324              -1.341
-1.328              -1.341
-1.229              -1.338
-1.318              -1.341
-1.308              -1.341
-1.322              -1.343
-1.334              -1.343
-1.394              -1.341
-1.451              -1.340
-1.341              -1.338
-1.374              -1.337
-1.423              -1.341
-1.427              -1.340
-1.246              -1.340
-1.257              -1.342
-1.235              -1.342
-1.291              -1.341
-1.313              -1.341
-1.297              -1.337
-1.281              -1.337
-1.332              -1.341
-1.381              -1.341
-1.344              -1.343
-1.365              -1.338
-1.367              -1.341
-1.439              -1.336
-1.334              -1.337
-1.389              -1.341
-1.435              -1.341
-1.421              -1.341
-1.400              -1.343
-1.344              -1.341
-1.318              -1.341
-1.316              -1.338
-1.323              -1.338
-1.338              -1.341
-1.280              -1.341
-1.246              -1.342
-1.217              -1.342
-1.231              -1.338
-1.196              -1.338
-1.185              -1.340
-1.190              -1.337
-1.231              -1.340
-1.225              -1.341
-1.257              -1.345
-1.296              -1.341
-1.280              -1.341
-1.305              -1.337
-1.347              -1.337
-1.320              -1.341
-1.290              -1.341
-1.316              -1.343
-1.336              -1.342
-1.308              -1.340
-1.343              -1.340
-1.325              -1.337
-1.315              -1.337
-1.196              -1.340
-1.149              -1.341
-1.185              -1.343
-1.206              -1.343
-1.291              -1.341
-1.272              -1.337
-1.226              -1.337
-1.202              -1.341
-1.244              -1.341
-1.192              -1.343
-1.140              -1.343
-1.128              -1.340
-1.351              -1.341
-1.493              -1.337
-1.484              -1.338
-1.484              -1.341
-1.422              -1.338
-1.361              -1.343
-1.332              -1.343
-1.351              -1.341
-1.384              -1.341
-1.430              -1.337
-1.459              -1.336
-1.467              -1.341
-1.412              -1.341
-1.381              -1.345
-1.327              -1.343
-1.362              -1.340
-1.324              -1.337
-1.337              -1.337
-1.341              -1.340
-1.389              -1.342
-1.393              -1.342
-1.366              -1.340
-1.375              -1.341
-1.364              -1.338
-1.324              -1.338
-1.281              -1.341
-1.271              -1.341
-1.272              -1.342
-1.220              -1.343
-1.283              -1.341
-1.329              -1.338
-1.384              -1.337
-1.266              -1.336
-1.263              -1.340
-1.245              -1.341
-1.278              -1.345
-1.291              -1.341
-1.291              -1.341
-1.313              -1.341
-1.323              -1.336
-1.235              -1.337
-1.266              -1.340
-1.283              -1.341
-1.235              -1.342
-1.255              -1.342
-1.267              -1.340
-1.264              -1.337
-1.253              -1.338
-1.250              -1.341
-1.271              -1.341
-1.248              -1.342
-1.211              -1.343
-1.154              -1.341
-1.096              -1.341
-1.342              -1.341
-1.362              -1.337
-1.446              -1.337
-1.353              -1.341
-1.287              -1.342
-1.296              -1.346
-1.258              -1.345
-1.246              -1.341
-1.271              -1.341
-1.296              -1.337
-1.297              -1.338
-1.299              -1.341
-1.310              -1.341
-1.351              -1.343
-1.425              -1.341
-1.355              -1.341
-1.311              -1.340
-1.318              -1.337
-1.393              -1.341
-1.446              -1.341
-1.413              -1.341
-1.393              -1.345
-1.357              -1.341
-1.329              -1.340
-1.398              -1.337
-1.393              -1.337
-1.353              -1.340
-1.407              -1.341
-1.352              -1.343
-1.398              -1.342
-1.282              -1.340
-1.369              -1.338
-1.347              -1.337
-1.378              -1.336
-1.386              -1.341
-1.367              -1.341
-1.273              -1.345
-1.302              -1.342
-1.291              -1.340
-1.310              -1.338
-1.287              -1.338
-1.311              -1.341
-1.360              -1.341
-1.311              -1.342
-1.314              -1.342
-1.301              -1.341
-1.322              -1.338
-1.255              -1.337
-1.239              -1.338
-1.220              -1.341
-1.239              -1.342
-1.244              -1.342
-1.231              -1.340
-1.235              -1.341
-1.188              -1.340
-1.280              -1.340
-1.263              -1.340
-1.306              -1.343
-1.269              -1.342
-1.313              -1.338
-1.280              -1.340
-1.334              -1.337
-1.301              -1.338
-1.294              -1.340
-1.266              -1.341
-1.272              -1.345
-1.277              -1.342
-1.299              -1.342
-1.280              -1.341
-1.296              -1.341
-1.244              -1.337
-1.206              -1.341
-1.220              -1.341
-1.220              -1.342
-1.290              -1.342
-1.320              -1.345
-1.301              -1.341
-1.327              -1.341
-1.342              -1.336
-1.388              -1.337
-1.394              -1.341
-1.414              -1.343
-1.408              -1.342
-1.414              -1.341
-1.428              -1.341
-1.391              -1.337
-1.361              -1.337
-1.379              -1.341
-1.383              -1.338
-1.364              -1.343
-1.362              -1.342
-1.316              -1.341
-1.277              -1.341
-1.259              -1.337
-1.281              -1.341
-1.266              -1.341
-1.311              -1.345
-1.356              -1.345
-1.333              -1.340
-1.313              -1.337
-1.311              -1.338
-1.332              -1.341
-1.360              -1.341
-1.374              -1.342
-1.316              -1.343
-1.379              -1.340
-1.337              -1.341
-1.320              -1.337
-1.355              -1.336
-1.430              -1.341
-1.468              -1.341
-1.514              -1.342
-1.388              -1.342
-1.206              -1.343
-1.145              -1.341
-1.182              -1.341
-1.229              -1.338
-1.253              -1.338
-1.295              -1.341
-1.337              -1.340
-1.277              -1.345
-1.161              -1.343
-1.164              -1.341
-1.124              -1.341
-1.151              -1.336
-1.218              -1.341
-1.213              -1.341
-1.243              -1.341
-1.255              -1.343
-1.319              -1.340
-1.292              -1.338
-1.202              -1.338
-1.232              -1.340
-1.249              -1.341
-1.255              -1.343
-1.291              -1.343
-1.327              -1.341
-1.342              -1.341
-1.364              -1.337
-1.395              -1.337
-1.422              -1.341
-1.353              -1.340
-1.325              -1.343
-1.318              -1.345
-1.230              -1.341
-1.306              -1.341
-1.350              -1.338
-1.302              -1.337
-1.314              -1.341
-1.308              -1.341
-1.288              -1.342
-1.313              -1.342
-1.347              -1.341
-1.362              -1.340
-1.297              -1.337
-1.304              -1.338
-1.358              -1.340
-1.323              -1.343
-1.338              -1.343
-1.337              -1.340
-1.361              -1.341
-1.414              -1.337
-1.399              -1.337
-1.384              -1.341
-1.477              -1.341
-1.565              -1.345
-1.503              -1.342
-1.287              -1.341
-1.302              -1.341
-1.272              -1.338
-1.199              -1.337
-1.165              -1.341
-1.180              -1.340
-1.262              -1.342
-1.350              -1.343
-1.332              -1.341
-1.336              -1.342
-1.323              -1.337
-1.292              -1.338
-1.291              -1.341
-1.222              -1.341
-1.236              -1.343
-1.258              -1.345
-1.175              -1.340
-1.155              -1.341
-1.252              -1.337
-1.213              -1.340
-1.203              -1.341
-1.208              -1.343
-1.262              -1.341
-1.198              -1.340
-1.236              -1.341
-1.179              -1.337
-1.193              -1.338
-1.201              -1.341
-1.235              -1.341
-1.254              -1.342
-1.301              -1.342
-1.267              -1.342
-1.271              -1.341
-1.227              -1.337
-1.245              -1.337
-1.252              -1.341
-1.291              -1.340
-1.316              -1.343
-1.301              -1.342
-1.281              -1.341
-1.322              -1.341
-1.316              -1.337
-1.356              -1.337
-1.356              -1.341
-1.413              -1.341
-1.352              -1.342
-1.372              -1.341
-1.308              -1.341
-1.351              -1.340
-1.314              -1.338
-1.328              -1.337
-1.337              -1.338
-1.328              -1.341
-1.369              -1.345
-1.389              -1.342
-1.291              -1.340
-1.304              -1.341
-1.364              -1.338
-1.419              -1.337
-1.350              -1.341
-1.302              -1.341
-1.313              -1.342
-1.291              -1.341
-1.355              -1.345
-1.379              -1.341
-1.333              -1.341
-1.325              -1.337
-1.426              -1.341
-1.409              -1.341
-1.433              -1.343
-1.348              -1.342
-1.393              -1.341
-1.394              -1.341
-1.370              -1.338
-1.379              -1.336
-1.361              -1.341
-1.371              -1.341
-1.356              -1.343
-1.356              -1.340
-1.218              -1.341
-1.188              -1.340
-1.212              -1.337
-1.215              -1.338
-1.155              -1.341
-1.095              -1.341
-1.087              -1.343
-1.110              -1.342
-1.165              -1.341
-1.165              -1.337
-1.129              -1.338
-1.169              -1.341
-1.226              -1.341
-1.286              -1.342
-1.297              -1.342
-1.311              -1.341
-1.316              -1.341
-1.355              -1.338
-1.353              -1.338
-1.341              -1.341
-1.339              -1.341
-1.287              -1.342
-1.290              -1.341
-1.287              -1.338
-1.336              -1.338
-1.328              -1.338
-1.348              -1.337
-1.274              -1.338
-1.230              -1.343
-1.183              -1.343
-1.240              -1.341
-1.128              -1.340
-1.091              -1.338
-1.226              -1.338
-1.411              -1.341
-1.453              -1.340
-1.399              -1.342
-1.428              -1.342
-1.341              -1.340
-1.328              -1.338
-1.372              -1.337
-1.357              -1.336
-1.378              -1.342
-1.419              -1.340
-1.474              -1.342
-1.474              -1.343
-1.456              -1.338
-1.469              -1.340
-1.372              -1.338
-1.426              -1.341
-1.440              -1.341
-1.427              -1.342
-1.393              -1.342
-1.398              -1.340
-1.379              -1.340
-1.272              -1.337
-1.288              -1.337
-1.287              -1.340
-1.316              -1.341
-1.250              -1.345
-1.260              -1.341
-1.267              -1.340
-1.241              -1.336
-1.281              -1.337
-1.327              -1.340
-1.325              -1.341
-1.342              -1.342
-1.399              -1.342
-1.389              -1.338
-1.355              -1.340
-1.258              -1.338
-1.269              -1.338
-1.302              -1.340
-1.250              -1.341
-1.221              -1.343
-1.109              -1.341
-1.170              -1.341
-1.196              -1.337
-1.262              -1.336
-1.231              -1.341
-1.154              -1.341
-1.224              -1.343
-1.243              -1.342
-1.176              -1.341
-1.159              -1.340
-1.180              -1.337
-1.121              -1.337
-1.119              -1.341
-1.202              -1.341
-1.391              -1.342
-1.432              -1.343
-1.378              -1.341
-1.389              -1.341
-1.342              -1.337
-1.352              -1.336
-1.357              -1.341
-1.319              -1.340
-1.378              -1.343
-1.390              -1.342
-1.426              -1.341
-1.428              -1.341
-1.453              -1.337
-1.385              -1.336
-1.446              -1.340
-1.451              -1.341
-1.486              -1.342
-1.323              -1.343
-1.314              -1.341
-1.360              -1.340
-1.336              -1.336
-1.328              -1.336
-1.302              -1.341
-1.362              -1.341
-1.364              -1.343
-1.412              -1.342
-1.463              -1.341
-1.461              -1.340
-1.374              -1.338
-1.364              -1.341
-1.360              -1.340
-1.364              -1.342
-1.445              -1.343
-1.367              -1.341
-1.337              -1.340
-1.266              -1.338
-1.216              -1.337
-1.238              -1.341
-1.243              -1.341
-1.260              -1.343
-1.264              -1.345
-1.304              -1.341
-1.316              -1.341
-1.346              -1.337
-1.277              -1.338
-1.273              -1.340
-1.286              -1.338
-1.342              -1.341
-1.266              -1.343
-1.212              -1.343
-1.252              -1.341
-1.229              -1.341
-1.260              -1.336
-1.213              -1.338
-1.246              -1.341
-1.259              -1.340
-1.241              -1.345
-1.257              -1.342
-1.328              -1.340
-1.334              -1.340
-1.336              -1.338
-1.353              -1.341
-1.225              -1.341
-1.193              -1.343
-1.201              -1.343
-1.286              -1.341
-1.299              -1.341
-1.310              -1.338
-1.229              -1.338
-1.267              -1.337
-1.254              -1.341
-1.231              -1.342
-1.243              -1.342
-1.267              -1.341
-1.301              -1.341
-1.271              -1.336
-1.300              -1.337
-1.348              -1.341
-1.375              -1.340
-1.390              -1.342
-1.381              -1.343
-1.376              -1.340
-1.397              -1.341
-1.418              -1.337
-1.469              -1.337
-1.425              -1.340
-1.422              -1.341
-1.425              -1.342
-1.447              -1.345
-1.422              -1.341
-1.388              -1.341
-1.348              -1.337
-1.291              -1.337
-1.288              -1.340
-1.282              -1.340
-1.313              -1.343
-1.273              -1.343
-1.300              -1.340
-1.273              -1.341
-1.311              -1.338
-1.330              -1.337
-1.374              -1.341
-1.375              -1.343
-1.285              -1.343
-1.246              -1.342
-1.286              -1.341
-1.375              -1.340
-1.376              -1.338
-1.473              -1.341
-1.524              -1.338
-1.436              -1.342
-1.283              -1.343
-1.211              -1.340
-1.169              -1.340
-1.145              -1.338
-1.193              -1.337
-1.215              -1.341
-1.245              -1.341
-1.192              -1.343
-1.208              -1.341
-1.176              -1.340
-1.232              -1.337
-1.165              -1.337
-1.174              -1.341
-1.253              -1.341
-1.246              -1.343
-1.231              -1.345
-1.245              -1.341
-1.273              -1.341
-1.264              -1.338
-1.267              -1.338
-1.229              -1.341
-1.272              -1.341
-1.291              -1.343
-1.302              -1.343
-1.355              -1.342
-1.348              -1.340
-1.381              -1.341
-1.343              -1.338
-1.409              -1.337
-1.362              -1.340
-1.400              -1.341
-1.343              -1.341
-1.341              -1.342
-1.253              -1.341
-1.276              -1.341
-1.296              -1.337
-1.309              -1.341
-1.250              -1.341
-1.243              -1.341
-1.259              -1.341
-1.344              -1.341
-1.332              -1.341
-1.389              -1.341
-1.300              -1.337
-1.341              -1.338
-1.341              -1.341
-1.369              -1.342
-1.337              -1.343
-1.389              -1.342
-1.397              -1.341
-1.469              -1.338
-1.425              -1.337
-1.470              -1.341
-1.571              -1.341
-1.252              -1.345
-1.271              -1.343
-1.208              -1.341
-1.254              -1.341
-1.402              -1.337
-1.390              -1.337
-1.350              -1.341
-1.269              -1.342
-1.304              -1.343
-1.304              -1.343
-1.230              -1.341
-1.220              -1.341
-1.259              -1.337
-1.215              -1.341
-1.302              -1.341
-1.273              -1.341
-1.263              -1.343
-1.226              -1.338
-1.194              -1.340
-1.202              -1.341
-1.173              -1.337
-1.150              -1.341
-1.201              -1.341
-1.189              -1.342
-1.239              -1.342
-1.255              -1.340
-1.206              -1.338
-1.161              -1.336
-1.215              -1.336
-1.239              -1.341
-1.262              -1.341
-1.211              -1.345
-1.304              -1.343
-1.294              -1.340
-1.273              -1.338
-1.211              -1.337
-1.306              -1.338
-1.313              -1.341
-1.353              -1.341
-1.356              -1.342
-1.389              -1.342
-1.308              -1.342
-1.423              -1.340
-1.399              -1.337
-1.350              -1.337
-1.360              -1.340
-1.379              -1.341
-1.388              -1.343
-1.353              -1.345
-1.347              -1.340
-1.365              -1.337
-1.356              -1.337
-1.371              -1.341
-1.343              -1.338
-1.269              -1.343
-1.308              -1.343
-1.308              -1.341
-1.300              -1.340
-1.301              -1.340
-1.281              -1.337
-1.316              -1.341
-1.332              -1.341
-1.277              -1.343
-1.324              -1.342
-1.252              -1.341
-1.362              -1.341
-1.372              -1.340
-1.338              -1.337
-1.338              -1.341
-1.451              -1.341
-1.423              -1.345
-1.404              -1.342
-1.369              -1.341
-1.348              -1.341
-1.302              -1.337
-1.276              -1.341
-1.296              -1.341
-1.281              -1.345
-1.160              -1.343
-1.244              -1.341
-1.230              -1.341
-1.246              -1.338
-1.137              -1.338
-1.149              -1.336
-1.190              -1.341
-1.207              -1.341
-1.164              -1.343
-1.194              -1.345
-1.258              -1.342
-1.239              -1.341
-1.260              -1.338
-1.281              -1.337
-1.308              -1.341
-1.364              -1.342
-1.318              -1.345
-1.291              -1.342
-1.263              -1.341
-1.327              -1.340
-1.341              -1.337
-1.322              -1.341
-1.306              -1.341
-1.272              -1.341
-1.254              -1.343
-1.259              -1.343
-1.258              -1.341
-1.305              -1.338
-1.337              -1.338
-1.344              -1.338
-1.296              -1.341
-1.280              -1.342
-1.136              -1.345
-1.114              -1.342
-1.229              -1.341
-1.419              -1.341
-1.454              -1.337
-1.495              -1.340
-1.464              -1.341
-1.419              -1.342
-1.334              -1.343
-1.320              -1.338
-1.381              -1.341
-1.431              -1.337
-1.495              -1.337
-1.453              -1.341
-1.418              -1.341
-1.364              -1.342
-1.389              -1.343
-1.358              -1.341
-1.407              -1.340
-1.427              -1.337
-1.356              -1.337
-1.327              -1.341
-1.334              -1.342
-1.337              -1.343
-1.346              -1.342
-1.323              -1.340
-1.290              -1.337
-1.260              -1.338
-1.243              -1.341
-1.276              -1.343
-1.253              -1.342
-1.292              -1.341
-1.184              -1.341
-1.196              -1.338
-1.292              -1.337
-1.252              -1.340
-1.282              -1.342
-1.416              -1.340
-1.333              -1.342
-1.267              -1.342
-1.246              -1.340
-1.211              -1.341
-1.211              -1.337
-1.287              -1.338
-1.334              -1.341
-1.267              -1.340
-1.252              -1.343
-1.258              -1.345
-1.302              -1.340
-1.215              -1.341
-1.226              -1.337
-1.211              -1.337
-1.236              -1.340
-1.241              -1.341
-1.230              -1.342
-1.101              -1.341
-1.087              -1.340
-1.323              -1.338
-1.389              -1.338
-1.367              -1.337
-1.421              -1.341
-1.399              -1.342
-1.322              -1.342
-1.249              -1.342
-1.305              -1.341
-1.362              -1.338
-1.313              -1.337
-1.355              -1.340
-1.305              -1.341
-1.306              -1.342
-1.290              -1.343
-1.390              -1.341
-1.389              -1.340
-1.399              -1.337
-1.371              -1.337
-1.391              -1.338
-1.374              -1.341
-1.422              -1.342
-1.440              -1.342
-1.416              -1.341
-1.393              -1.337
-1.347              -1.336
-1.395              -1.337
-1.360              -1.341
-1.378              -1.341
-1.302              -1.343
-1.386              -1.341
-1.308              -1.340
-1.385              -1.338
-1.432              -1.337
-1.364              -1.338
-1.411              -1.341
-1.302              -1.342
-1.342              -1.345
-1.291              -1.343
-1.291              -1.340
-1.197              -1.341
-1.262              -1.338
-1.203              -1.341
-1.305              -1.341
-1.295              -1.343
-1.311              -1.342
-1.267              -1.338
-1.255              -1.341
-1.286              -1.337
-1.287              -1.336
-1.283              -1.340
-1.239              -1.341
-1.260              -1.342
-1.328              -1.342
-1.248              -1.341
-1.226              -1.338
-1.290              -1.336
-1.364              -1.340
-1.292              -1.340
-1.322              -1.345
-1.241              -1.342
-1.276              -1.340
-1.267              -1.341
-1.253              -1.337
-1.260              -1.337
-1.262              -1.340
-1.151              -1.341
-1.222              -1.342
-1.240              -1.345
-1.268              -1.341
-1.320              -1.341
-1.296              -1.337
-1.282              -1.341
-1.308              -1.341
-1.314              -1.343
-1.352              -1.345
-1.310              -1.343
-1.343              -1.340
-1.310              -1.340
-1.390              -1.337
-1.330              -1.337
-1.374              -1.341
-1.375              -1.341
-1.436              -1.343
-1.440              -1.341
-1.386              -1.341
-1.361              -1.337
-1.339              -1.338
-1.355              -1.340
-1.370              -1.338
-1.358              -1.342
-1.343              -1.345
-1.311              -1.341
-1.337              -1.341
-1.328              -1.336
-1.338              -1.337
-1.333              -1.341
-1.351              -1.340
-1.376              -1.342
-1.304              -1.343
-1.244              -1.341
-1.283              -1.341
-1.337              -1.337
-1.399              -1.341
-1.404              -1.341
-1.348              -1.341
-1.350              -1.343
-1.318              -1.341
-1.272              -1.340
-1.254              -1.337
-1.378              -1.337
-1.515              -1.340
-1.493              -1.341
-1.342              -1.343
-1.224              -1.342
-1.157              -1.341
-1.166              -1.341
-1.211              -1.337
-1.235              -1.337
-1.245              -1.341
-1.240              -1.341
-1.235              -1.343
-1.165              -1.343
-1.150              -1.341
-1.178              -1.340
-1.225              -1.337
-1.157              -1.337
-1.180              -1.340
-1.229              -1.340
-1.274              -1.343
-1.296              -1.342
-1.306              -1.341
-1.259              -1.337
-1.260              -1.337
-1.299              -1.341
-1.308              -1.340
-1.336              -1.343
-1.333              -1.343
-1.428              -1.341
-1.413              -1.341
-1.464              -1.338
-1.497              -1.340
-1.319              -1.340
-1.364              -1.342
-1.220              -1.342
-1.277              -1.341
-1.226              -1.338
-1.212              -1.338
-1.238              -1.337
-1.296              -1.341
-1.267              -1.341
-1.274              -1.345
-1.301              -1.342
-1.388              -1.341
-1.348              -1.338
-1.336              -1.338
-1.297              -1.337
-1.337              -1.341
-1.348              -1.340
-1.337              -1.342
-1.374              -1.342
-1.316              -1.341
-1.407              -1.340
-1.322              -1.336
-1.389              -1.341
-1.413              -1.341
-1.543              -1.343
-1.493              -1.345
-1.378              -1.341
-1.262              -1.341
-1.328              -1.340
-1.305              -1.337
-1.313              -1.341
-1.236              -1.341
-1.319              -1.342
-1.291              -1.343
-1.229              -1.340
-1.218              -1.341
-1.175              -1.337
-1.199              -1.338
-1.196              -1.340
-1.264              -1.341
-1.213              -1.338
-1.252              -1.342
-1.267              -1.343
-1.235              -1.341
-1.255              -1.341
-1.173              -1.337
-1.252              -1.337
-1.272              -1.341
-1.308              -1.338
-1.230              -1.343
-1.243              -1.341
-1.263              -1.341
-1.276              -1.337
-1.259              -1.337
-1.246              -1.341
-1.224              -1.341
-1.280              -1.340
-1.271              -1.345
-1.264              -1.341
-1.218              -1.340
-1.250              -1.338
-1.332              -1.338
-1.342              -1.341
-1.358              -1.340
-1.342              -1.345
-1.327              -1.341
-1.327              -1.341
-1.290              -1.338
-1.287              -1.337
-1.281              -1.337
-1.325              -1.341
-1.338              -1.341
-1.374              -1.341
-1.355              -1.342
-1.409              -1.341
-1.332              -1.340
-1.338              -1.337
-1.362              -1.337
-1.378              -1.341
-1.353              -1.343
-1.357              -1.342
-1.216              -1.340
-1.301              -1.341
-1.308              -1.338
-1.367              -1.337
-1.364              -1.341
-1.304              -1.340
-1.337              -1.342
-1.329              -1.341
-1.341              -1.340
-1.355              -1.337
-1.334              -1.337
-1.386              -1.341
-1.393              -1.338
-1.395              -1.343
-1.383              -1.343
-1.328              -1.341
-1.310              -1.340
-1.383              -1.337
-1.347              -1.337
-1.316              -1.341
-1.304              -1.341
-1.315              -1.342
-1.299              -1.345
-1.281              -1.341
-1.267              -1.341
-1.286              -1.337
-1.286              -1.337
-1.306              -1.338
-1.291              -1.341
-1.304              -1.342
-1.277              -1.342
-1.300              -1.341
-1.287              -1.338
-1.188              -1.337
-1.142              -1.337
-1.159              -1.341
-1.190              -1.340
-1.243              -1.343
-1.342              -1.342
-1.351              -1.340
-1.327              -1.342
-1.328              -1.336
-1.301              -1.337
-1.296              -1.341
-1.244              -1.341
-1.259              -1.343
-1.245              -1.342
-1.283              -1.342
-1.269              -1.336
-1.286              -1.337
-1.311              -1.340
-1.252              -1.338
-1.287              -1.343
-1.253              -1.343
-1.160              -1.341
-1.098              -1.340
-1.115              -1.341
-1.283              -1.338
-1.445              -1.340
-1.493              -1.340
-1.433              -1.342
-1.370              -1.343
-1.339              -1.340
-1.304              -1.341
-1.271              -1.337
-1.367              -1.337
-1.393              -1.340
-1.379              -1.341
-1.364              -1.343
-1.384              -1.342
-1.439              -1.341
-1.423              -1.336
-1.450              -1.337
-1.500              -1.338
-1.419              -1.343
-1.431              -1.343
-1.419              -1.341
-1.412              -1.341
-1.322              -1.338
-1.341              -1.338
-1.286              -1.341
-1.267              -1.341
-1.252              -1.342
-1.241              -1.343
-1.226              -1.341
-1.286              -1.340
-1.348              -1.340
-1.281              -1.338
-1.323              -1.341
-1.285              -1.341
-1.348              -1.341
-1.269              -1.343
-1.263              -1.343
-1.308              -1.341
-1.226              -1.340
-1.252              -1.338
-1.239              -1.337
-1.231              -1.341
-1.216              -1.343
-1.235              -1.342
-1.239              -1.341
-1.316              -1.341
-1.225              -1.341
-1.292              -1.338
-1.311              -1.341
-1.260              -1.338
-1.296              -1.343
-1.283              -1.340
-1.243              -1.341
-1.154              -1.337
-1.006              -1.338
-1.204              -1.340
-1.343              -1.341
-1.388              -1.342
-1.436              -1.342
-1.371              -1.340
-1.374              -1.341
-1.292              -1.336
-1.241              -1.337
-1.274              -1.341
-1.282              -1.340
-1.297              -1.342
-1.389              -1.343
-1.342              -1.340
-1.355              -1.340
-1.383              -1.340
-1.404              -1.337
-1.393              -1.338
-1.369              -1.341
-1.364              -1.342
-1.330              -1.342
-1.362              -1.338
-1.453              -1.341
-1.366              -1.337
-1.353              -1.338
-1.372              -1.342
-1.445              -1.341
-1.425              -1.341
-1.357              -1.343
-1.355              -1.341
-1.398              -1.341
-1.336              -1.338
-1.259              -1.338
-1.394              -1.342
-1.322              -1.338
-1.339              -1.343
-1.308              -1.342
-1.343              -1.341
-1.308              -1.341
-1.348              -1.336
-1.348              -1.338
-1.334              -1.340
-1.199              -1.341
-1.257              -1.342
-1.287              -1.342
-1.246              -1.341
-1.212              -1.337
-1.230              -1.336
-1.274              -1.338
-1.276              -1.338
-1.301              -1.343
-1.314              -1.342
-1.129              -1.342
-1.212              -1.340
-1.271              -1.341
-1.313              -1.337
-1.255              -1.341
-1.322              -1.341
-1.299              -1.343
-1.378              -1.342
-1.218              -1.340
-1.287              -1.337
-1.301              -1.338
-1.246              -1.338
-1.255              -1.341
-1.315              -1.341
-1.278              -1.341
-1.342              -1.342
-1.353              -1.340
-1.241              -1.340
-1.202              -1.337
-1.229              -1.338
-1.229              -1.341
-1.199              -1.341
-1.213              -1.343
-1.255              -1.345
-1.276              -1.341
-1.318              -1.340
-1.362              -1.337
-1.404              -1.337
-1.405              -1.341
-1.459              -1.342
-1.439              -1.343
-1.442              -1.340
-1.445              -1.341
-1.491              -1.336
-1.432              -1.337
-1.416              -1.341
-1.338              -1.341
-1.388              -1.342
-1.365              -1.341
-1.364              -1.342
-1.323              -1.340
-1.391              -1.338
-1.338              -1.338
-1.311              -1.340
-1.260              -1.340
-1.287              -1.343
-1.220              -1.343
-1.283              -1.340
-1.259              -1.341
-1.290              -1.336
-1.290              -1.337
-1.332              -1.341
-1.319              -1.343
-1.361              -1.343
-1.356              -1.341
-1.385              -1.340
-1.332              -1.340
-1.320              -1.337
-1.253              -1.341
-1.389              -1.338
-1.479              -1.341
-1.474              -1.342
-1.266              -1.343
-1.243              -1.341
-1.183              -1.340
-1.224              -1.337
-1.253              -1.341
-1.281              -1.341
-1.292              -1.345
-1.216              -1.341
-1.211              -1.341
-1.159              -1.338
-1.145              -1.337
-1.105              -1.340
-1.190              -1.341
-1.203              -1.345
-1.174              -1.342
-1.185              -1.340
-1.199              -1.341
-1.241              -1.337
-1.215              -1.338
-1.282              -1.340
-1.266              -1.341
-1.314              -1.343
-1.332              -1.342
-1.353              -1.341
-1.376              -1.340
-1.362              -1.340
-1.361              -1.337
-1.386              -1.340
-1.412              -1.341
-1.346              -1.342
-1.304              -1.340
-1.290              -1.340
-1.355              -1.341
-1.290              -1.337
-1.361              -1.337
-1.245              -1.341
-1.353              -1.341
-1.264              -1.343
-1.336              -1.342
-1.342              -1.340
-1.413              -1.337
-1.380              -1.337
-1.428              -1.341
-1.358              -1.341
-1.454              -1.343
-1.385              -1.342
-1.343              -1.340
-1.328              -1.342
-1.217              -1.337
-1.329              -1.337
-1.332              -1.340
-1.365              -1.341
-1.423              -1.342
-1.529              -1.341
-1.305              -1.340
-1.267              -1.337
-1.235              -1.337
-1.190              -1.341
-1.187              -1.341
-1.320              -1.343
-1.433              -1.342
-1.365              -1.342
-1.294              -1.340
-1.216              -1.338
-1.294              -1.337
-1.271              -1.341
-1.211              -1.341
-1.196              -1.343
-1.161              -1.341
-1.213              -1.340
-1.182              -1.337
-1.229              -1.338
-1.230              -1.340
-1.258              -1.341
-1.235              -1.343
-1.188              -1.342
-1.230              -1.341
-1.232              -1.341
-1.287              -1.338
-1.194              -1.338
-1.297              -1.340
-1.197              -1.341
-1.201              -1.342
-1.246              -1.343
-1.255              -1.341
-1.212              -1.341
-1.230              -1.338
-1.199              -1.337
-1.225              -1.341
-1.255              -1.343
-1.299              -1.345
-1.320              -1.341
-1.351              -1.341
-1.423              -1.338
-1.506              -1.337
-1.458              -1.341
-1.472              -1.341
-1.389              -1.343
-1.339              -1.343
-1.254              -1.341
-1.246              -1.338
-1.282              -1.338
-1.266              -1.337
-1.262              -1.340
-1.327              -1.340
-1.300              -1.342
-1.384              -1.343
-1.395              -1.341
-1.436              -1.341
-1.427              -1.338
-1.413              -1.338
-1.393              -1.341
-1.393              -1.341
-1.332              -1.342
-1.341              -1.340
-1.348              -1.341
-1.302              -1.337
-1.337              -1.337
-1.361              -1.340
-1.351              -1.341
-1.315              -1.345
-1.277              -1.341
-1.323              -1.341
-1.355              -1.340
-1.436              -1.337
-1.405              -1.337
-1.398              -1.341
-1.380              -1.338
-1.355              -1.343
-1.276              -1.343
-1.258              -1.341
-1.212              -1.338
-1.241              -1.337
-1.198              -1.337
-1.184              -1.337
-1.136              -1.342
-1.193              -1.341
-1.190              -1.343
-1.175              -1.342
-1.128              -1.341
-1.169              -1.341
-1.238              -1.338
-1.286              -1.338
-1.241              -1.341
-1.249              -1.341
-1.232              -1.341
-1.308              -1.341
-1.313              -1.341
-1.325              -1.336
-1.341              -1.338
-1.330              -1.338
-1.352              -1.341
-1.378              -1.343
-1.355              -1.343
-1.364              -1.338
-1.342              -1.341
-1.337              -1.337
-1.348              -1.337
-1.318              -1.341
-1.252              -1.341
-1.283              -1.342
-1.236              -1.342
-1.263              -1.341
-1.226              -1.338
-1.173              -1.337
-1.105              -1.337
-1.248              -1.341
-1.433              -1.340
-1.459              -1.342
-1.474              -1.342
-1.416              -1.341
-1.311              -1.338
-1.291              -1.338
-1.319              -1.337
-1.375              -1.341
-1.381              -1.343
-1.402              -1.343
-1.395              -1.345
-1.416              -1.340
-1.389              -1.340
-1.407              -1.337
-1.398              -1.338
-1.391              -1.340
-1.381              -1.343
-1.338              -1.345
-1.302              -1.341
-1.371              -1.341
-1.365              -1.337
-1.433              -1.338
-1.388              -1.341
-1.287              -1.340
-1.225              -1.343
-1.253              -1.342
-1.310              -1.340
-1.207              -1.338
-1.175              -1.337
-1.347              -1.337
-1.302              -1.340
-1.266              -1.341
-1.225              -1.342
-1.240              -1.343
-1.282              -1.341
-1.325              -1.341
-1.355              -1.337
-1.371              -1.341
-1.258              -1.340
-1.337              -1.343
-1.249              -1.343
-1.220              -1.340
-1.276              -1.340
-1.173              -1.337
-1.299              -1.337
-1.327              -1.341
-1.218              -1.341
-1.229              -1.342
-1.252              -1.342
-1.272              -1.341
-1.342              -1.340
-1.215              -1.337
-1.137              -1.337
-1.176              -1.341
-1.304              -1.342
-1.320              -1.342
-1.384              -1.345
-1.329              -1.341
-1.266              -1.341
-1.235              -1.337
-1.274              -1.340
-1.294              -1.340
-1.304              -1.343
-1.442              -1.342
-1.403              -1.343
-1.472              -1.340
-1.325              -1.341
-1.372              -1.337
-1.361              -1.338
-1.421              -1.341
-1.393              -1.346
-1.463              -1.343
-1.365              -1.340
-1.343              -1.341
-1.336              -1.337
-1.376              -1.336
-1.239              -1.340
-1.302              -1.343
-1.291              -1.345
-1.393              -1.341
-1.423              -1.341
-1.433              -1.338
-1.311              -1.337
-1.304              -1.342
-1.352              -1.337
-1.333              -1.341
-1.333              -1.342
-1.369              -1.342
-1.357              -1.340
-1.412              -1.338
-1.344              -1.338
-1.306              -1.337
-1.290              -1.341
-1.235              -1.341
-1.249              -1.342
-1.273              -1.343
-1.238              -1.341
-1.370              -1.341
-1.347              -1.337
-1.262              -1.337
-1.213              -1.341
-1.267              -1.341
-1.241              -1.345
-1.291              -1.343
-1.215              -1.340
-1.232              -1.340
-1.259              -1.338
-1.296              -1.338
-1.257              -1.340
-1.271              -1.340
-1.272              -1.345
-1.278              -1.340
-1.245              -1.340
-1.280              -1.338
-1.240              -1.338
-1.316              -1.341
-1.371              -1.341
-1.323              -1.342
-1.319              -1.343
-1.282              -1.342
-1.277              -1.340
-1.347              -1.337
-1.253              -1.337
-1.266              -1.341
-1.215              -1.341
-1.252              -1.342
-1.240              -1.345
-1.260              -1.343
-1.236              -1.341
-1.322              -1.337
-1.338              -1.337
-1.369              -1.341
-1.342              -1.341
-1.362              -1.341
-1.375              -1.345
-1.449              -1.341
-1.383              -1.341
-1.416              -1.338
-1.423              -1.337
-1.399              -1.341
-1.430              -1.340
-1.444              -1.343
-1.418              -1.343
-1.342              -1.343
-1.316              -1.340
-1.348              -1.337
-1.274              -1.338
-1.305              -1.341
-1.276              -1.341
-1.318              -1.342
-1.235              -1.341
-1.323              -1.341
-1.310              -1.341
-1.308              -1.337
-1.311              -1.340
-1.322              -1.341
-1.342              -1.340
-1.369              -1.342
-1.350              -1.342
-1.372              -1.340
-1.332              -1.341
-1.332              -1.338
-1.371              -1.340
-1.422              -1.341
-1.472              -1.343
-1.573              -1.343
-1.425              -1.343
-1.150              -1.341
-1.047              -1.337
-1.113              -1.337
-1.166              -1.341
-1.260              -1.341
-1.311              -1.342
-1.230              -1.342
-1.157              -1.341
-1.189              -1.340
-1.160              -1.336
-1.197              -1.338
-1.190              -1.341
-1.252              -1.341
-1.252              -1.343
-1.266              -1.340
-1.226              -1.341
-1.215              -1.337
-1.173              -1.338
-1.255              -1.341
-1.255              -1.341
-1.292              -1.343
-1.319              -1.342
-1.353              -1.340
-1.386              -1.338
-1.372              -1.336
-1.405              -1.338
-1.369              -1.338
-1.425              -1.340
-1.283              -1.342
-1.286              -1.345
-1.385              -1.340
-1.338              -1.337
-1.355              -1.338
-1.378              -1.341
-1.347              -1.341
-1.338              -1.342
-1.248              -1.343
-1.248              -1.341
-1.314              -1.340
-1.302              -1.338
-1.328              -1.337
-1.352              -1.341
-1.353              -1.340
-1.367              -1.343
-1.348              -1.342
-1.366              -1.341
-1.365              -1.341
-1.384              -1.337
-1.339              -1.337
-1.355              -1.341
-1.320              -1.340
-1.404              -1.343
-1.524              -1.343
-1.577              -1.342
-1.376              -1.341
-1.159              -1.340
-1.157              -1.338
-1.076              -1.337
-1.213              -1.341
-1.272              -1.341
-1.328              -1.342
-1.304              -1.342
-1.290              -1.341
-1.286              -1.341
-1.272              -1.337
-1.225              -1.338
-1.267              -1.341
-1.252              -1.341
-1.226              -1.345
-1.212              -1.342
-1.190              -1.341
-1.208              -1.340
-1.226              -1.337
-1.272              -1.337
-1.299              -1.341
-1.252              -1.338
-1.225              -1.342
-1.213              -1.341
-1.232              -1.338
-1.277              -1.337
-1.246              -1.341
-1.262              -1.340
-1.295              -1.343
-1.282              -1.343
-1.304              -1.340
-1.263              -1.338
-1.259              -1.338
-1.343              -1.338
-1.342              -1.340
-1.241              -1.341
-1.346              -1.342
-1.355              -1.342
-1.398              -1.340
-1.328              -1.340
-1.330              -1.337
-1.339              -1.336
-1.383              -1.341
-1.391              -1.341
-1.360              -1.343
-1.328              -1.342
-1.394              -1.338
-1.311              -1.337
-1.300              -1.338
-1.213              -1.341
-1.202              -1.341
-1.330              -1.343
-1.296              -1.343
-1.347              -1.341
-1.257              -1.341
-1.253              -1.338
-1.260              -1.338
-1.328              -1.341
-1.341              -1.341
-1.244              -1.343
-1.294              -1.345
-1.302              -1.338
-1.402              -1.340
-1.337              -1.337
-1.422              -1.337
-1.311              -1.340
-1.263              -1.341
-1.327              -1.342
-1.418              -1.343
-1.353              -1.341
-1.446              -1.341
-1.423              -1.338
-1.432              -1.338
-1.378              -1.341
-1.399              -1.341
-1.343              -1.342
-1.273              -1.345
-1.212              -1.341
-1.202              -1.337
-1.184              -1.337
-1.201              -1.340
-1.230              -1.341
-1.128              -1.343
-1.194              -1.345
-1.248              -1.338
-1.220              -1.341
-1.196              -1.337
-1.226              -1.337
-1.254              -1.341
-1.291              -1.338
-1.236              -1.342
-1.315              -1.342
-1.329              -1.341
-1.409              -1.340
-1.372              -1.338
-1.351              -1.337
-1.276              -1.341
-1.287              -1.340
-1.295              -1.341
-1.264              -1.343
-1.277              -1.343
-1.336              -1.341
-1.337              -1.337
-1.322              -1.337
-1.290              -1.341
-1.294              -1.341
-1.267              -1.343
-1.264              -1.345
-1.273              -1.341
-1.208              -1.340
-1.121              -1.336
-1.157              -1.337
-1.257              -1.341
-1.435              -1.341
-1.435              -1.342
-1.459              -1.345
-1.419              -1.340
-1.352              -1.341
-1.316              -1.337
-1.346              -1.336
-1.374              -1.341
-1.364              -1.343
-1.430              -1.343
-1.432              -1.341
-1.412              -1.341
-1.419              -1.338
-1.364              -1.337
-1.323              -1.337
-1.316              -1.341
-1.422              -1.340
-1.398              -1.343
-1.391              -1.341
-1.393              -1.341
-1.432              -1.337
-1.419              -1.337
-1.395              -1.341
-1.282              -1.341
-1.272              -1.345
-1.264              -1.343
-1.310              -1.341
-1.215              -1.340
-1.262              -1.337
-1.285              -1.337
-1.408              -1.341
-1.328              -1.341
-1.211              -1.342
-1.245              -1.343
-1.301              -1.340
-1.311              -1.340
-1.290              -1.337
-1.267              -1.340
-1.232              -1.341
-1.246              -1.340
-1.240              -1.343
-1.226              -1.342
-1.063              -1.340
-1.211              -1.337
-1.283              -1.337
-1.235              -1.341
-1.268              -1.341
-1.278              -1.340
-1.311              -1.342
-1.277              -1.340
-1.217              -1.341
-1.089              -1.341
-1.063              -1.336
-1.361              -1.341
-1.304              -1.341
-1.348              -1.345
-1.430              -1.345
-1.364              -1.341
-1.353              -1.341
-1.282              -1.337
-1.267              -1.337
-1.296              -1.340
-1.292              -1.341
-1.328              -1.342
-1.348              -1.342
-1.319              -1.341
-1.324              -1.341
-1.322              -1.338
-1.339              -1.337
-1.357              -1.341
-1.479              -1.343
-1.473              -1.342
-1.404              -1.343
-1.389              -1.341
-1.399              -1.340
-1.379              -1.338
-1.440              -1.337
-1.358              -1.340
-1.423              -1.342
-1.362              -1.343
-1.483              -1.341
-1.353              -1.340
-1.337              -1.341
-1.299              -1.337
-1.304              -1.341
-1.344              -1.341
-1.333              -1.345
-1.371              -1.343
-1.337              -1.341
-1.369              -1.341
-1.365              -1.338
-1.383              -1.337
-1.294              -1.341
-1.314              -1.341
-1.231              -1.343
-1.266              -1.341
-1.215              -1.341
-1.271              -1.341
-1.210              -1.338
-1.165              -1.338
-1.226              -1.341
-1.222              -1.341
-1.224              -1.343
-1.194              -1.342
-1.262              -1.341
-1.249              -1.341
-1.315              -1.337
-1.286              -1.338
-1.301              -1.341
-1.260              -1.343
-1.260              -1.342
-1.240              -1.340
-1.281              -1.341
-1.272              -1.337
-1.235              -1.338
-1.272              -1.341
-1.299              -1.340
-1.269              -1.343
-1.290              -1.341
-1.266              -1.341
-1.231              -1.338
-1.212              -1.338
-1.282              -1.341
-1.245              -1.340
-1.249              -1.342
-1.245              -1.342
-1.299              -1.340
-1.342              -1.341
-1.374              -1.341
-1.348              -1.338
-1.435              -1.338
-1.436              -1.341
-1.461              -1.341
-1.426              -1.343
-1.389              -1.342
-1.404              -1.341
-1.414              -1.340
-1.393              -1.337
-1.428              -1.340
-1.388              -1.341
-1.422              -1.342
-1.369              -1.343
-1.316              -1.340
-1.313              -1.341
-1.282              -1.337
-1.308              -1.338
-1.300              -1.340
-1.255              -1.340
-1.266              -1.342
-1.343              -1.338
-1.398              -1.341
-1.365              -1.338
-1.308              -1.338
-1.268              -1.341
-1.278              -1.340
-1.295              -1.342
-1.325              -1.342
-1.318              -1.341
-1.425              -1.340
-1.365              -1.337
-1.403              -1.338
-1.322              -1.341
-1.334              -1.341
-1.409              -1.343
-1.498              -1.345
-1.409              -1.341
-1.269              -1.340
-1.161              -1.338
-1.123              -1.337
-1.179              -1.341
-1.201              -1.341
-1.234              -1.343
-1.276              -1.342
-1.280              -1.340
-1.229              -1.337
-1.179              -1.337
-1.169              -1.341
-1.218              -1.341
-1.258              -1.342
-1.229              -1.343
-1.245              -1.340
-1.206              -1.341
-1.230              -1.338
-1.235              -1.337
-1.272              -1.341
-1.299              -1.341
-1.322              -1.345
-1.271              -1.343
-1.316              -1.338
-1.332              -1.340
-1.328              -1.338
-1.322              -1.337
-1.347              -1.341
-1.378              -1.341
-1.402              -1.345
-1.356              -1.343
-1.332              -1.341
-1.322              -1.341
-1.330              -1.337
-1.376              -1.338
-1.348              -1.341
-1.353              -1.341
-1.262              -1.342
-1.301              -1.341
-1.282              -1.338
-1.330              -1.336
-1.413              -1.337
-1.366              -1.340
-1.367              -1.338
-1.248              -1.341
-1.288              -1.342
-1.190              -1.342
-1.267              -1.341
-1.297              -1.341
-1.453              -1.338
-1.416              -1.338
-1.393              -1.341
-1.371              -1.341
-1.439              -1.342
-1.581              -1.343
-1.469              -1.341
-1.285              -1.341
-1.204              -1.337
-1.137              -1.340
-1.141              -1.341
-1.224              -1.343
-1.202              -1.343
-1.273              -1.341
-1.296              -1.341
-1.318              -1.338
-1.255              -1.338
-1.241              -1.338
-1.218              -1.341
-1.280              -1.345
-1.257              -1.342
-1.250              -1.342
-1.227              -1.338
-1.239              -1.341
-1.224              -1.336
-1.226              -1.337
-1.194              -1.341
-1.232              -1.343
-1.287              -1.342
-1.280              -1.341
-1.267              -1.341
-1.304              -1.338
-1.283              -1.338
-1.388              -1.341
-1.383              -1.342
-1.280              -1.345
-1.297              -1.342
-1.290              -1.341
-1.264              -1.336
-1.210              -1.338
-1.207              -1.340
-1.282              -1.340
-1.243              -1.340
-1.327              -1.343
-1.329              -1.342
-1.315              -1.341
-1.294              -1.336
-1.369              -1.338
-1.322              -1.341
-1.302              -1.341
-1.299              -1.342
-1.351              -1.343
-1.291              -1.341
-1.297              -1.341
-1.343              -1.338
-1.361              -1.337
-1.358              -1.341
-1.316              -1.340
-1.311              -1.343
-1.355              -1.343
-1.355              -1.341
-1.357              -1.341
-1.351              -1.337
-1.333              -1.341
-1.346              -1.341
-1.422              -1.340
-1.362              -1.342
-1.365              -1.341
-1.311              -1.340
-1.333              -1.341
-1.274              -1.337
-1.296              -1.340
-1.286              -1.341
-1.290              -1.343
-1.322              -1.342
-1.428              -1.341
-1.372              -1.341
-1.423              -1.337
-1.375              -1.338
-1.418              -1.340
-1.367              -1.341
-1.400              -1.343
-1.374              -1.341
-1.280              -1.341
-1.198              -1.341
-1.201              -1.337
-1.213              -1.337
-1.201              -1.341
-1.211              -1.342
-1.185              -1.343
-1.165              -1.340
-1.147              -1.341
-1.145              -1.341
-1.231              -1.337
-1.171              -1.337
-1.208              -1.341
-1.204              -1.345
-1.229              -1.341
-1.179              -1.342
-1.283              -1.341
-1.273              -1.337
-1.342              -1.337
-1.367              -1.338
-1.390              -1.340
-1.338              -1.342
-1.357              -1.342
-1.318              -1.341
-1.308              -1.338
-1.287              -1.337
-1.294              -1.338
-1.262              -1.341
-1.269              -1.341
-1.314              -1.343
-1.287              -1.340
-1.297              -1.340
-1.184              -1.337
-1.098              -1.338
-1.082              -1.338
-1.211              -1.340
-1.325              -1.341
-1.445              -1.345
-1.464              -1.338
-1.463              -1.340
-1.378              -1.337
-1.348              -1.338
-1.370              -1.337
-1.361              -1.341
-1.435              -1.343
-1.440              -1.343
-1.478              -1.341
-1.505              -1.340
-1.479              -1.338
-1.413              -1.337
-1.393              -1.341
-1.445              -1.341
-1.386              -1.342
-1.386              -1.342
-1.320              -1.340
-1.339              -1.340
-1.342              -1.337
-1.369              -1.337
-1.342              -1.341
-1.343              -1.341
-1.342              -1.343
-1.318              -1.342
-1.241              -1.340
-1.252              -1.337
-1.262              -1.337
-1.318              -1.341
-1.337              -1.341
-1.329              -1.343
-1.295              -1.342
-1.309              -1.338
-1.322              -1.340
-1.296              -1.338
-1.235              -1.336
-1.311              -1.341
-1.241              -1.341
-1.296              -1.343
-1.342              -1.342
-1.216              -1.342
-1.173              -1.340
-1.221              -1.338
-1.222              -1.338
-1.174              -1.340
-1.163              -1.341
-1.196              -1.341
-1.194              -1.342
-1.215              -1.338
-1.235              -1.338
-1.272              -1.338
-1.215              -1.340
-1.145              -1.341
-1.408              -1.342
-1.347              -1.343
-1.324              -1.338
-1.351              -1.342
-1.260              -1.338
-1.263              -1.337
-1.185              -1.337
-1.276              -1.341
-1.283              -1.342
-1.338              -1.343
-1.361              -1.341
-1.353              -1.341
-1.358              -1.337
-1.379              -1.337
-1.383              -1.341
-1.318              -1.341
-1.403              -1.342
-1.397              -1.345
-1.402              -1.341
-1.300              -1.341
-1.297              -1.337
-1.365              -1.338
-1.364              -1.341
-1.306              -1.341
-1.439              -1.342
-1.472              -1.343
-1.486              -1.341
-1.482              -1.341
-1.362              -1.341
-1.391              -1.337
-1.316              -1.338
-1.413              -1.340
-1.316              -1.345
-1.343              -1.341
-1.266              -1.340
-1.292              -1.338
-1.257              -1.337
-1.179              -1.340
-1.187              -1.341
-1.297              -1.341
-1.252              -1.340
-1.328              -1.341
-1.243              -1.337
-1.178              -1.337
-1.198              -1.338
-1.182              -1.341
-1.226              -1.342
-1.171              -1.343
-1.314              -1.341
-1.286              -1.340
-1.346              -1.337
-1.360              -1.338
-1.388              -1.341
-1.366              -1.341
-1.370              -1.343
-1.365              -1.343
-1.332              -1.341
-1.361              -1.340
-1.393              -1.338
-1.305              -1.337
-1.267              -1.341
-1.271              -1.341
-1.225              -1.343
-1.264              -1.342
-1.187              -1.341
-1.208              -1.341
-1.240              -1.338
-1.252              -1.337
-1.199              -1.341
-1.248              -1.340
-1.263              -1.343
-1.305              -1.341
-1.329              -1.341
-1.318              -1.337
-1.308              -1.337
-1.254              -1.340
-1.286              -1.341
-1.311              -1.342
-1.324              -1.343
-1.327              -1.341
-1.320              -1.341
-1.378              -1.338
-1.419              -1.338
-1.414              -1.337
-1.428              -1.341
-1.449              -1.341
-1.463              -1.345
-1.474              -1.340
-1.418              -1.340
-1.374              -1.337
-1.356              -1.337
-1.383              -1.341
-1.301              -1.341
-1.291              -1.343
-1.273              -1.343
-1.262              -1.341
-1.243              -1.341
-1.259              -1.338
-1.271              -1.337
-1.259              -1.341
-1.365              -1.340
-1.369              -1.342
-1.327              -1.343
-1.356              -1.341
-1.375              -1.337
-1.347              -1.336
-1.372              -1.340
-1.416              -1.341
-1.404              -1.345
-1.470              -1.343
-1.544              -1.341
-1.460              -1.341
-1.253              -1.337
-1.226              -1.337
-1.217              -1.340
-1.263              -1.340
-1.226              -1.343
-1.282              -1.343
-1.286              -1.340
-1.300              -1.341
-1.196              -1.338
-1.170              -1.337
-1.178              -1.341
-1.151              -1.340
-1.146              -1.343
-1.206              -1.343
-1.189              -1.341
-1.201              -1.340
-1.171              -1.338
-1.224              -1.337
-1.226              -1.341
-1.255              -1.341
-1.267              -1.345
-1.241              -1.342
-1.243              -1.341
-1.262              -1.338
-1.238              -1.338
-1.301              -1.341
-1.328              -1.340
-1.450              -1.343
-1.442              -1.342
-1.433              -1.341
-1.287              -1.341
-1.310              -1.337
-1.304              -1.338
-1.347              -1.338
-1.344              -1.341
-1.385              -1.342
-1.421              -1.343
-1.372              -1.341
-1.362              -1.341
-1.385              -1.337
-1.320              -1.336
-1.304              -1.338
-1.402              -1.341
-1.403              -1.342
-1.336              -1.343
-1.300              -1.340
-1.408              -1.341
-1.405              -1.338
-1.402              -1.337
-1.393              -1.338
-1.323              -1.341
-1.357              -1.341
-1.425              -1.342
-1.464              -1.340
-1.301              -1.341
-1.285              -1.337
-1.268              -1.337
-1.190              -1.337
-1.155              -1.341
-1.220              -1.342
-1.269              -1.345
-1.352              -1.343
-1.308              -1.341
-1.277              -1.337
-1.238              -1.337
-1.248              -1.337
-1.292              -1.341
-1.283              -1.342
-1.211              -1.343
-1.257              -1.342
-1.218              -1.341
-1.180              -1.336
-1.188              -1.340
-1.215              -1.341
-1.249              -1.341
-1.285              -1.343
-1.273              -1.340
-1.300              -1.341
-1.232              -1.337
-1.220              -1.341
-1.221              -1.341
-1.178              -1.343
-1.182              -1.343
-1.259              -1.340
-1.309              -1.341
-1.291              -1.337
-1.304              -1.337
-1.318              -1.341
-1.320              -1.340
-1.328              -1.341
-1.329              -1.341
-1.348              -1.341
-1.361              -1.338
-1.361              -1.337
-1.346              -1.338
-1.311              -1.340
-1.290              -1.341
-1.292              -1.341
-1.313              -1.342
-1.338              -1.338
-1.355              -1.341
-1.393              -1.338
-1.383              -1.341
-1.386              -1.341
-1.313              -1.343
-1.309              -1.342
-1.316              -1.340
-1.344              -1.340
-1.362              -1.338
-1.348              -1.336
-1.352              -1.341
-1.333              -1.340
-1.280              -1.343
-1.260              -1.343
-1.229              -1.341
-1.276              -1.341
-1.320              -1.338
-1.318              -1.338
-1.375              -1.341
-1.407              -1.341
-1.397              -1.342
-1.372              -1.341
-1.393              -1.340
-1.324              -1.338
-1.352              -1.337
-1.402              -1.340
-1.465              -1.340
-1.433              -1.345
-1.365              -1.342
-1.337              -1.340
-1.304              -1.340
-1.250              -1.337
-1.241              -1.338
-1.215              -1.342
-1.215              -1.341
-1.217              -1.342
-1.236              -1.342
-1.232              -1.340
-1.297              -1.340
-1.201              -1.336
-1.201              -1.338
-1.127              -1.341
-1.145              -1.341
-1.159              -1.341
-1.190              -1.343
-1.175              -1.341
-1.215              -1.338
-1.211              -1.338
-1.306              -1.341
-1.263              -1.341
-1.288              -1.345
-1.329              -1.343
-1.337              -1.341
-1.352              -1.340
-1.351              -1.337
-1.291              -1.337
-1.327              -1.341
-1.389              -1.341
-1.380              -1.338
-1.311              -1.342
-1.276              -1.340
-1.318              -1.341
-1.240              -1.340
-1.212              -1.337
-1.135              -1.338
-1.068              -1.341
-1.112              -1.342
-1.300              -1.341
-1.409              -1.341
-1.423              -1.337
-1.378              -1.337
-1.332              -1.338
-1.292              -1.341
-1.238              -1.342
-1.322              -1.345
-1.386              -1.342
-1.465              -1.341
-1.422              -1.338
-1.426              -1.338
-1.500              -1.341
-1.467              -1.341
-1.493              -1.342
-1.472              -1.342
-1.403              -1.341
-1.378              -1.341
-1.399              -1.337
-1.398              -1.337
-1.343              -1.341
-1.357              -1.341
-1.353              -1.343
-1.375              -1.343
-1.347              -1.341
-1.376              -1.340
-1.342              -1.338
-1.292              -1.340
-1.179              -1.340
-1.329              -1.341
-1.287              -1.342
-1.334              -1.343
-1.269              -1.340
-1.272              -1.337
-1.255              -1.338
-1.230              -1.340
-1.342              -1.341
-1.378              -1.342
-1.301              -1.345
-1.199              -1.342
-1.222              -1.337
-1.193              -1.338
-1.198              -1.337
-1.140              -1.336
-1.225              -1.341
-1.297              -1.342
-1.375              -1.343
-1.339              -1.341
-1.212              -1.337
-1.239              -1.337
-1.212              -1.341
-1.211              -1.341
-1.039              -1.342
-0.977              -1.345
-1.178              -1.340
-1.347              -1.338
-1.389              -1.338
-1.375              -1.336
-1.356              -1.340
-1.380              -1.341
-1.322              -1.340
-1.257              -1.345
-1.310              -1.341
-1.333              -1.340
-1.353              -1.337
-1.353              -1.341
-1.385              -1.341
-1.378              -1.342
-1.384              -1.341
-1.332              -1.341
-1.405              -1.340
-1.413              -1.338
-1.450              -1.338
-1.484              -1.340
-1.358              -1.340
-1.389              -1.345
-1.364              -1.341
-1.357              -1.341
-1.361              -1.337
-1.409              -1.337
-1.402              -1.341
-1.426              -1.341
-1.356              -1.343
-1.378              -1.342
-1.342              -1.340
-1.372              -1.341
-1.449              -1.337
-1.408              -1.338
-1.371              -1.341
-1.337              -1.338
-1.271              -1.345
-1.294              -1.342
-1.314              -1.341
-1.280              -1.338
-1.315              -1.337
-1.323              -1.337
-1.358              -1.338
-1.332              -1.341
-1.241              -1.342
-1.201              -1.342
-1.230              -1.341
-1.194              -1.340
-1.136              -1.337
-1.225              -1.341
-1.252              -1.341
-1.211              -1.343
-1.230              -1.342
-1.239              -1.341
-1.273              -1.341
-1.267              -1.338
-1.271              -1.340
-1.324              -1.341
-1.311              -1.341
-1.323              -1.343
-1.351              -1.341
-1.287              -1.338
-1.278              -1.341
-1.249              -1.337
-1.243              -1.337
-1.272              -1.340
-1.274              -1.341
-1.292              -1.341
-1.262              -1.343
-1.230              -1.340
-1.257              -1.341
-1.286              -1.338
-1.250              -1.338
-1.290              -1.337
-1.273              -1.340
-1.253              -1.342
-1.296              -1.342
-1.327              -1.341
-1.404              -1.340
-1.389              -1.337
-1.399              -1.338
-1.366              -1.341
-1.365              -1.342
-1.389              -1.343
-1.404              -1.340
-1.353              -1.341
-1.365              -1.337
-1.366              -1.337
-1.394              -1.341
-1.343              -1.341
-1.361              -1.343
-1.332              -1.342
-1.324              -1.338
-1.353              -1.341
-1.322              -1.341
-1.319              -1.337
-1.337              -1.337
-1.323              -1.341
-1.301              -1.342
-1.291              -1.341
-1.323              -1.341
-1.352              -1.340
-1.329              -1.337
-1.324              -1.338
-1.348              -1.341
-1.357              -1.341
-1.315              -1.342
-1.338              -1.343
-1.327              -1.338
-1.328              -1.341
-1.407              -1.337
-1.460              -1.337
-1.356              -1.341
-1.213              -1.341
-1.202              -1.345
-1.215              -1.342
-1.230              -1.341
-1.291              -1.341
-1.347              -1.338
-1.332              -1.337
-1.272              -1.341
-1.188              -1.343
-1.168              -1.342
-1.188              -1.341
-1.183              -1.338
-1.221              -1.337
-1.258              -1.338
-1.271              -1.341
-1.262              -1.338
-1.206              -1.343
-1.206              -1.342
-1.268              -1.341
-1.262              -1.341
-1.287              -1.338
-1.271              -1.336
-1.315              -1.341
-1.252              -1.341
-1.267              -1.343
-1.274              -1.341
-1.365              -1.341
-1.487              -1.337
-1.439              -1.337
-1.341              -1.337
-1.305              -1.340
-1.269              -1.342
-1.356              -1.341
-1.272              -1.341
-1.314              -1.337
-1.302              -1.337
-1.277              -1.341
-1.273              -1.341
-1.302              -1.345
-1.314              -1.342
-1.341              -1.341
-1.455              -1.341
-1.506              -1.338
-1.364              -1.337
-1.348              -1.341
-1.380              -1.340
-1.337              -1.342
-1.393              -1.343
-1.421              -1.341
-1.412              -1.341
-1.405              -1.338
-1.371              -1.338
-1.397              -1.341
-1.350              -1.341
-1.086              -1.342
-1.171              -1.341
-1.188              -1.341
-1.206              -1.340
-1.250              -1.338
-1.324              -1.337
-1.310              -1.341
-1.365              -1.342
-1.365              -1.342
-1.362              -1.341
-1.271              -1.341
-1.269              -1.337
-1.253              -1.337
-1.210              -1.340
-1.220              -1.341
-1.210              -1.345
-1.230              -1.343
-1.154              -1.341
-1.147              -1.341
-1.156              -1.338
-1.180              -1.337
-1.204              -1.341
-1.278              -1.341
-1.220              -1.343
-1.273              -1.346
-1.196              -1.341
-1.281              -1.341
-1.236              -1.338
-1.277              -1.336
-1.239              -1.341
-1.300              -1.341
-1.257              -1.342
-1.290              -1.343
-1.273              -1.341
-1.357              -1.341
-1.391              -1.337
-1.336              -1.337
-1.337              -1.341
-1.342              -1.342
-1.324              -1.343
-1.333              -1.340
-1.334              -1.338
-1.324              -1.338
-1.330              -1.337
-1.281              -1.341
-1.344              -1.341
-1.381              -1.343
-1.391              -1.343
-1.404              -1.341
-1.378              -1.340
-1.344              -1.338
-1.282              -1.337
-1.266              -1.341
-1.334              -1.341
-1.302              -1.346
-1.296              -1.343
-1.272              -1.341
-1.300              -1.341
-1.422              -1.338
-1.315              -1.337
-1.358              -1.341
-1.311              -1.341
-1.339              -1.345
-1.372              -1.343
-1.347              -1.341
-1.334              -1.340
-1.369              -1.341
-1.364              -1.337
-1.397              -1.340
-1.428              -1.341
-1.497              -1.345
-1.449              -1.342
-1.423              -1.341
-1.400              -1.340
-1.351              -1.337
-1.291              -1.338
-1.280              -1.341
-1.272              -1.340
-1.231              -1.341
-1.185              -1.342
-1.189              -1.342
-1.225              -1.341
-1.211              -1.338
-1.213              -1.337
-1.188              -1.341
-1.188              -1.341
-1.244              -1.343
-1.249              -1.342
-1.302              -1.341
-1.310              -1.341
-1.271              -1.338
-1.277              -1.337
-1.244              -1.341
-1.230              -1.341
-1.221              -1.343
-1.252              -1.342
-1.276              -1.341
-1.276              -1.341
-1.300              -1.338
-1.325              -1.338
-1.305              -1.340
-1.319              -1.342
-1.282              -1.345
-1.310              -1.341
-1.337              -1.341
-1.310              -1.341
-1.272              -1.337
-1.175              -1.341
-1.179              -1.341
-1.199              -1.345
-1.133              -1.340
-1.068              -1.341
-1.245              -1.337
-1.453              -1.337
-1.491              -1.341
-1.464              -1.340
-1.428              -1.342
-1.366              -1.345
-1.332              -1.338
-1.308              -1.340
-1.342              -1.336
-1.402              -1.337
-1.461              -1.341
-1.502              -1.341
-1.472              -1.345
-1.419              -1.341
-1.365              -1.341
-1.348              -1.337
-1.356              -1.337
-1.323              -1.341
-1.318              -1.341
-1.366              -1.342
-1.409              -1.343
-1.381              -1.341
-1.389              -1.340
-1.328              -1.337
-1.361              -1.337
-1.371              -1.341
-1.367              -1.341
-1.297              -1.345
-1.231              -1.343
-1.272              -1.341
-1.361              -1.341
-1.328              -1.338
-1.301              -1.337
-1.379              -1.341
-1.355              -1.340
-1.291              -1.343
-1.383              -1.342
-1.285              -1.338
-1.361              -1.341
-1.297              -1.337
-1.199              -1.337
-1.142              -1.341
-1.110              -1.341
-1.115              -1.343
-1.113              -1.342
-1.100              -1.342
-1.171              -1.341
-1.168              -1.340
-1.152              -1.337
-1.222              -1.341
-1.142              -1.341
-1.189              -1.338
-1.199              -1.342
-1.194              -1.341
-1.168              -1.341
-1.189              -1.337
-1.419              -1.338
-1.412              -1.337
-1.405              -1.341
-1.398              -1.343
-1.412              -1.342
-1.404              -1.341
-1.313              -1.337
-1.257              -1.338
-1.474              -1.341
-1.433              -1.338
-1.388              -1.343
-1.378              -1.345
-1.348              -1.341
-1.370              -1.340
-1.397              -1.337
-1.422              -1.337
-1.364              -1.341
-1.380              -1.341
-1.372              -1.342
-1.433              -1.343
-1.374              -1.341
-1.389              -1.341
-1.333              -1.336
-1.432              -1.338
-1.386              -1.341
-1.407              -1.341
-1.357              -1.342
-1.411              -1.343
-1.316              -1.341
-1.310              -1.341
-1.355              -1.338
-1.398              -1.337
-1.441              -1.341
-1.366              -1.343
-1.344              -1.341
-1.243              -1.342
-1.291              -1.341
-1.347              -1.341
-1.311              -1.338
-1.264              -1.338
-1.301              -1.342
-1.300              -1.341
-1.308              -1.343
-1.323              -1.343
-1.301              -1.341
-1.286              -1.341
-1.286              -1.338
-1.252              -1.338
-1.262              -1.341
-1.230              -1.340
-1.304              -1.345
-1.268              -1.341
-1.271              -1.340
-1.215              -1.341
-1.221              -1.338
-1.294              -1.338
-1.241              -1.341
-1.230              -1.343
-1.302              -1.345
-1.234              -1.345
-1.276              -1.341
-1.266              -1.337
-1.229              -1.338
-1.318              -1.341
-1.266              -1.340
-1.323              -1.343
-1.201              -1.342
-1.188              -1.341
-1.188              -1.342
-1.188              -1.338
-1.218              -1.338
-1.241              -1.341
-1.240              -1.341
-1.267              -1.345
-1.283              -1.342
-1.315              -1.341
-1.318              -1.341
-1.330              -1.337
-1.372              -1.338
-1.381              -1.341
-1.399              -1.341
-1.413              -1.343
-1.454              -1.343
-1.432              -1.342
-1.440              -1.338
-1.460              -1.338
-1.383              -1.338
-1.430              -1.341
-1.347              -1.345
-1.333              -1.342
-1.299              -1.342
-1.280              -1.342
-1.291              -1.338
-1.290              -1.340
-1.290              -1.337
-1.305              -1.341
-1.332              -1.342
-1.273              -1.343
-1.249              -1.341
-1.337              -1.341
-1.388              -1.338
-1.372              -1.340
-1.360              -1.341
-1.381              -1.341
-1.370              -1.343
-1.400              -1.343
-1.470              -1.341
-1.404              -1.338
-1.493              -1.338
-1.521              -1.338
-1.519              -1.341
-1.302              -1.341
-1.135              -1.343
-1.147              -1.345
-1.117              -1.341
-1.165              -1.338
-1.210              -1.338
-1.255              -1.341
-1.258              -1.343
-1.252              -1.342
-1.216              -1.341
-1.190              -1.341
-1.152              -1.338
-1.202              -1.338
-1.226              -1.341
-1.206              -1.341
-1.149              -1.343
-1.194              -1.343
-1.235              -1.341
-1.282              -1.341
-1.257              -1.338
-1.273              -1.338
-1.327              -1.342
-1.311              -1.341
-1.300              -1.345
-1.311              -1.343
-1.330              -1.342
-1.427              -1.341
-1.481              -1.337
-1.432              -1.338
-1.398              -1.341
-1.376              -1.341
-1.402              -1.343
-1.328              -1.343
-1.282              -1.341
-1.286              -1.342
-1.308              -1.338
-1.304              -1.337
-1.287              -1.342
-1.208              -1.342
-1.280              -1.341
-1.287              -1.345
-1.348              -1.342
-1.361              -1.341
-1.430              -1.340
-1.383              -1.337
-1.323              -1.341
-1.287              -1.341
-1.322              -1.345
-1.290              -1.345
-1.353              -1.340
-1.414              -1.341
-1.347              -1.338
-1.390              -1.338
-1.446              -1.342
-1.489              -1.342
-1.252              -1.345
-1.246              -1.343
-1.171              -1.341
-1.150              -1.338
-1.296              -1.337
-1.445              -1.338
-1.461              -1.341
-1.386              -1.341
-1.379              -1.345
-1.357              -1.345
-1.296              -1.341
-1.297              -1.341
-1.267              -1.338
-1.224              -1.338
-1.192              -1.341
-1.096              -1.345
-1.149              -1.345
-1.145              -1.341
-1.231              -1.341
-1.155              -1.338
-1.274              -1.341
-1.218              -1.341
-1.286              -1.342
-1.188              -1.343
-1.201              -1.341
-1.165              -1.341
-1.199              -1.338
-1.218              -1.338
-1.302              -1.338
-1.277              -1.341
-1.260              -1.341
-1.282              -1.343
-1.221              -1.346
-1.184              -1.341
-1.311              -1.341
-1.338              -1.338
-1.364              -1.341
-1.342              -1.340
-1.369              -1.345
-1.376              -1.343
-1.367              -1.341
-1.358              -1.341
-1.274              -1.342
-1.302              -1.337
-1.344              -1.341
-1.365              -1.341
-1.334              -1.342
-1.366              -1.343
-1.351              -1.341
-1.418              -1.340
-1.370              -1.341
-1.380              -1.337
-1.365              -1.341
-1.388              -1.341
-1.440              -1.345
-1.320              -1.343
-1.328              -1.341
-1.316              -1.340
-1.282              -1.338
-1.332              -1.338
-1.322              -1.341
-1.267              -1.341
-1.304              -1.345
-1.249              -1.341
-1.218              -1.341
-1.213              -1.340
-1.272              -1.338
-1.351              -1.341
-1.412              -1.341
-1.414              -1.343
-1.412              -1.345
-1.402              -1.341
-1.376              -1.341
-1.315              -1.338
-1.338              -1.340
-1.272              -1.341
-1.271              -1.341
-1.272              -1.341
-1.196              -1.345
-1.193              -1.341
-1.216              -1.341
-1.208              -1.340
-1.178              -1.340
-1.230              -1.337
-1.277              -1.341
-1.263              -1.342
-1.258              -1.345
-1.244              -1.341
-1.218              -1.341
-1.260              -1.337
-1.285              -1.340
-1.301              -1.341
-1.232              -1.341
-1.190              -1.345
-1.269              -1.345
-1.304              -1.341
-1.334              -1.340
-1.367              -1.340
-1.281              -1.341
-1.305              -1.342
-1.258              -1.346
-1.246              -1.345
-1.236              -1.341
-1.240              -1.341
-1.268              -1.337
-1.274              -1.337
-1.257              -1.341
-1.244              -1.342
-1.236              -1.345
-1.150              -1.341
-1.124              -1.341
-1.179              -1.338
-1.479              -1.338
-1.561              -1.342
-1.566              -1.341
-1.531              -1.346
-1.369              -1.345
-1.440              -1.341
-1.432              -1.340
-1.439              -1.338
-1.400              -1.338
-1.416              -1.341
-1.402              -1.342
-1.395              -1.343
-1.357              -1.341
-1.414              -1.341
-1.383              -1.338
-1.395              -1.338
-1.379              -1.341
-1.348              -1.341
-1.313              -1.345
-1.337              -1.345
-1.353              -1.342
-1.296              -1.341
-1.323              -1.337
-1.324              -1.337
-1.328              -1.341
-1.281              -1.341
-1.302              -1.342
-1.292              -1.343
-1.216              -1.341
-1.259              -1.341
-1.306              -1.338
-1.306              -1.338
-1.330              -1.341
-1.337              -1.341
-1.337              -1.343
-1.319              -1.343
-1.226              -1.338
-1.277              -1.341
-1.301              -1.338
-1.318              -1.338
-1.250              -1.341
-1.230              -1.341
-1.348              -1.342
-1.218              -1.340
-1.150              -1.341
-1.208              -1.341
-1.252              -1.338
-1.314              -1.342
-1.330              -1.341
-1.246              -1.345
-1.189              -1.345
-1.169              -1.342
-1.154              -1.341
-1.087              -1.338
-1.332              -1.337
-1.362              -1.340
-1.445              -1.341
-1.364              -1.345
-1.288              -1.345
-1.257              -1.341
-1.277              -1.341
-1.290              -1.337
-1.208              -1.338
-1.306              -1.341
-1.316              -1.341
-1.399              -1.342
-1.395              -1.343
-1.431              -1.341
-1.358              -1.340
-1.338              -1.338
-1.353              -1.341
-1.332              -1.341
-1.327              -1.343
-1.334              -1.345
-1.380              -1.341
-1.333              -1.340
-1.397              -1.338
-1.362              -1.337
-1.338              -1.341
-1.403              -1.340
-1.338              -1.345
-1.381              -1.343
-1.370              -1.341
-1.384              -1.341
-1.372              -1.338
-1.383              -1.338
-1.301              -1.341
-1.414              -1.338
-1.418              -1.345
-1.455              -1.343
-1.391              -1.341
-1.311              -1.341
-1.297              -1.338
-1.245              -1.338
-1.328              -1.341
-1.272              -1.341
-1.266              -1.345
-1.190              -1.343
-1.222              -1.342
-1.199              -1.342
-1.227              -1.338
-1.246              -1.338
-1.193              -1.341
-1.204              -1.341
-1.229              -1.341
-1.304              -1.343
-1.281              -1.343
-1.297              -1.341
-1.291              -1.342
-1.297              -1.338
-1.323              -1.338
-1.272              -1.343
-1.267              -1.343
-1.302              -1.341
-1.240              -1.342
-1.332              -1.338
-1.276              -1.340
-1.301              -1.341
-1.282              -1.341
-1.252              -1.345
-1.227              -1.343
-1.243              -1.340
-1.273              -1.342
-1.249              -1.337
-1.227              -1.338
-1.222              -1.341
-1.249              -1.341
-1.218              -1.343
-1.271              -1.342
-1.318              -1.341
-1.362              -1.341
-1.343              -1.341
-1.347              -1.338
-1.381              -1.338
-1.408              -1.341
-1.428              -1.343
-1.423              -1.345
-1.422              -1.341
-1.450              -1.341
-1.404              -1.341
-1.416              -1.338
-1.352              -1.341
-1.371              -1.341
-1.347              -1.343
-1.372              -1.343
-1.292              -1.345
-1.320              -1.341
-1.281              -1.342
-1.257              -1.337
-1.226              -1.341
-1.316              -1.341
-1.297              -1.343
-1.348              -1.345
-1.371              -1.341
-1.361              -1.341
-1.362              -1.337
-1.423              -1.338
-1.408              -1.340
-1.393              -1.341
-1.308              -1.345
-1.311              -1.341
-1.348              -1.341
-1.333              -1.341
-1.417              -1.338
-1.481              -1.338
-1.545              -1.341
-1.350              -1.341
-1.267              -1.345
-1.165              -1.342
-1.185              -1.341
-1.230              -1.338
-1.277              -1.342
-1.314              -1.341
-1.262              -1.343
-1.221              -1.345
-1.198              -1.341
-1.184              -1.340
-1.110              -1.338
-1.117              -1.338
-1.127              -1.341
-1.201              -1.342
-1.198              -1.345
-1.241              -1.343
-1.213              -1.341
-1.269              -1.340
-1.280              -1.337
-1.301              -1.337
-1.300              -1.341
-1.285              -1.338
-1.336              -1.343
-1.386              -1.343
-1.358              -1.341
-1.414              -1.341
-1.445              -1.337
-1.383              -1.338
-1.353              -1.341
-1.336              -1.345
-1.329              -1.345
-1.316              -1.341
-1.365              -1.341
-1.290              -1.338
-1.264              -1.337
-1.314              -1.341
-1.267              -1.341
-1.273              -1.345
-1.249              -1.342
-1.292              -1.341
-1.297              -1.341
-1.324              -1.338
-1.325              -1.338
-1.389              -1.341
-1.318              -1.341
-1.294              -1.343
-1.362              -1.345
-1.399              -1.341
-1.435              -1.341
-1.408              -1.337
-1.496              -1.338
-1.477              -1.341
-1.478              -1.341
-1.547              -1.345
-1.375              -1.345
-1.192              -1.341
-1.222              -1.341
-1.155              -1.338
-1.267              -1.337
-1.249              -1.341
-1.432              -1.341
-1.291              -1.345
-1.316              -1.343
-1.255              -1.341
-1.248              -1.337
-1.220              -1.338
-1.255              -1.341
-1.243              -1.341
-1.210              -1.345
-1.199              -1.346
-1.140              -1.341
-1.213              -1.342
-1.170              -1.338
-1.260              -1.338
-1.240              -1.341
-1.282              -1.342
-1.212              -1.345
-1.262              -1.345
-1.222              -1.341
-1.212              -1.340
-1.229              -1.338
-1.211              -1.337
-1.202              -1.341
-1.194              -1.341
-1.313              -1.343
-1.249              -1.345
-1.324              -1.341
-1.188              -1.341
-1.257              -1.336
-1.220              -1.338
-1.369              -1.341
-1.356              -1.341
-1.376              -1.343
-1.304              -1.341
-1.329              -1.341
-1.288              -1.337
-1.355              -1.338
-1.297              -1.340
-1.313              -1.341
-1.281              -1.343
-1.286              -1.345
-1.328              -1.342
-1.301              -1.341
-1.440              -1.338
-1.362              -1.337
-1.356              -1.341
-1.330              -1.341
-1.371              -1.343
-1.375              -1.345
-1.305              -1.342
-1.311              -1.341
-1.357              -1.338
-1.362              -1.338
-1.302              -1.341
-1.304              -1.341
-1.291              -1.345
-1.300              -1.345
-1.308              -1.341
-1.365              -1.340
-1.346              -1.338
-1.329              -1.338
-1.389              -1.341
-1.362              -1.341
-1.407              -1.343
-1.435              -1.345
-1.332              -1.340
-1.366              -1.341
-1.353              -1.337
-1.332              -1.341
-1.311              -1.341
-1.287              -1.343
-1.264              -1.345
-1.229              -1.341
-1.281              -1.341
-1.292              -1.337
-1.262              -1.338
-1.222              -1.341
-1.231              -1.341
-1.252              -1.343
-1.280              -1.345
-1.226              -1.341
-1.225              -1.341
-1.250              -1.341
-1.197              -1.337
-1.189              -1.338
-1.235              -1.341
-1.316              -1.341
-1.241              -1.346
-1.245              -1.341
-1.218              -1.341
-1.282              -1.340
-1.316              -1.338
-1.378              -1.338
-1.360              -1.341
-1.297              -1.345
-1.381              -1.343
-1.338              -1.342
-1.309              -1.341
-1.280              -1.338
-1.287              -1.338
-1.262              -1.337
-1.246              -1.341
-1.244              -1.341
-1.218              -1.343
-1.129              -1.341
-1.184              -1.341
-1.309              -1.338
-1.416              -1.338
-1.459              -1.341
-1.482              -1.341
-1.428              -1.343
-1.327              -1.341
-1.355              -1.341
-1.422              -1.340
-1.447              -1.338
-1.469              -1.341
-1.475              -1.341
-1.430              -1.345
-1.355              -1.343
-1.391              -1.341
-1.376              -1.341
-1.330              -1.338
-1.339              -1.338
-1.352              -1.341
-1.364              -1.341
-1.404              -1.343
-1.362              -1.343
-1.381              -1.341
-1.361              -1.342
-1.323              -1.338
-1.306              -1.341
-1.311              -1.341
-1.333              -1.343
-1.268              -1.343
-1.225              -1.341
-1.260              -1.341
-1.268              -1.338
-1.314              -1.337
-1.297              -1.341
-1.184              -1.341
-1.254              -1.343
-1.189              -1.342
-1.201              -1.341
-1.225              -1.341
-1.271              -1.340
-1.328              -1.337
-1.273              -1.338
-1.343              -1.341
-1.287              -1.341
-1.262              -1.345
-1.277              -1.345
-1.304              -1.341
-1.215              -1.341
-1.160              -1.340
-1.215              -1.341
-1.240              -1.341
-1.235              -1.341
-1.169              -1.345
-1.109              -1.341
-1.079              -1.341
-1.271              -1.341
-1.336              -1.338
-1.427              -1.341
-1.503              -1.341
-1.439              -1.340
-1.399              -1.343
-1.324              -1.345
-1.361              -1.341
-1.338              -1.338
-1.280              -1.338
-1.229              -1.341
-1.277              -1.341
-1.292              -1.345
-1.306              -1.345
-1.378              -1.342
-1.394              -1.337
-1.328              -1.340
-1.322              -1.342
-1.336              -1.341
-1.323              -1.341
-1.320              -1.343
-1.372              -1.342
-1.330              -1.341
-1.389              -1.340
-1.394              -1.338
-1.311              -1.338
-1.346              -1.341
-1.417              -1.345
-1.323              -1.345
-1.346              -1.342
-1.325              -1.341
-1.357              -1.341
-1.394              -1.337
-1.323              -1.341
-1.334              -1.341
-1.319              -1.345
-1.361              -1.340
-1.291              -1.341
-1.334              -1.338
-1.231              -1.337
-1.334              -1.341
-1.342              -1.341
-1.421              -1.343
-1.282              -1.345
-1.353              -1.341
-1.369              -1.341
-1.342              -1.338
-1.322              -1.338
-1.313              -1.341
-1.372              -1.341
-1.306              -1.345
-1.169              -1.346
-1.246              -1.341
-1.187              -1.341
-1.260              -1.338
-1.296              -1.338
-1.304              -1.342
-1.271              -1.341
-1.302              -1.345
-1.273              -1.345
-1.292              -1.341
-1.271              -1.341
-1.264              -1.338
-1.239              -1.337
-1.155              -1.341
-1.155              -1.341
-1.203              -1.343
-1.190              -1.341
-1.288              -1.340
-1.263              -1.338
-1.252              -1.338
-1.211              -1.341
-1.221              -1.341
-1.218              -1.345
-1.276              -1.345
-1.290              -1.341
-1.343              -1.341
-1.378              -1.338
-1.428              -1.338
-1.439              -1.342
-1.412              -1.337
-1.405              -1.345
-1.441              -1.342
-1.412              -1.341
-1.393              -1.341
-1.360              -1.338
-1.357              -1.338
-1.348              -1.340
-1.324              -1.341
-1.328              -1.345
-1.353              -1.348
-1.365              -1.342
-1.398              -1.338
-1.411              -1.338
-1.366              -1.341
-1.260              -1.341
-1.273              -1.343
-1.322              -1.345
-1.281              -1.341
-1.287              -1.340
-1.309              -1.336
-1.378              -1.337
-1.375              -1.341
-1.372              -1.341
-1.327              -1.343
-1.291              -1.346
-1.328              -1.341
-1.311              -1.341
-1.255              -1.337
-1.319              -1.337
-1.435              -1.341
-1.516              -1.341
-1.418              -1.345
-1.299              -1.345
-1.159              -1.341
-1.184              -1.341
-1.253              -1.338
-1.283              -1.341
-1.263              -1.341
-1.272              -1.343
-1.306              -1.345
-1.213              -1.341
-1.170              -1.341
-1.137              -1.337
-1.138              -1.338
-1.163              -1.340
-1.175              -1.341
-1.207              -1.342
-1.282              -1.342
-1.305              -1.341
-1.291              -1.347
-1.308              -1.338
-1.291              -1.338
-1.332              -1.341
-1.357              -1.340
-1.319              -1.343
-1.296              -1.343
-1.304              -1.341
-1.352              -1.341
-1.358              -1.338
-1.398              -1.338
-1.381              -1.341
-1.379              -1.341
-1.245              -1.343
-1.304              -1.341
-1.384              -1.341
-1.344              -1.338
-1.412              -1.338
-1.375              -1.341
-1.385              -1.341
-1.316              -1.342
-1.306              -1.343
-1.338              -1.341
-1.330              -1.342
-1.285              -1.337
-1.324              -1.333
-1.314              -1.341
-1.384              -1.340
-1.327              -1.342
-1.328              -1.343
-1.322              -1.343
-1.339              -1.340
-1.322              -1.338
-1.389              -1.338
-1.355              -1.341
-1.488              -1.341
-1.559              -1.345
-1.511              -1.343
-1.267              -1.345
-1.277              -1.341
-1.174              -1.337
-1.222              -1.338
-1.243              -1.341
-1.313              -1.342
-1.353              -1.343
-1.357              -1.347
-1.287              -1.341
-1.235              -1.338
-1.273              -1.337
-1.202              -1.341
-1.176              -1.341
-1.246              -1.345
-1.207              -1.345
-1.239              -1.341
-1.249              -1.342
-1.272              -1.338
-1.230              -1.338
-1.206              -1.342
-1.254              -1.341
-1.264              -1.345
-1.249              -1.343
-1.287              -1.342
-1.193              -1.341
-1.178              -1.338
-1.160              -1.341
-1.240              -1.338
-1.211              -1.345
-1.315              -1.345
-1.328              -1.341
-1.193              -1.341
-1.161              -1.338
-1.232              -1.338
-1.290              -1.341
-1.352              -1.341
-1.322              -1.345
-1.328              -1.341
-1.358              -1.341
-1.409              -1.341
-1.400              -1.341
-1.367              -1.338
-1.361              -1.338
-1.347              -1.340
-1.397              -1.341
-1.323              -1.345
-1.252              -1.338
-1.268              -1.343
-1.292              -1.338
-1.297              -1.341
-1.260              -1.341
-1.372              -1.343
-1.393              -1.342
-1.388              -1.341
-1.398              -1.341
-1.280              -1.338
-1.337              -1.337
-1.348              -1.341
-1.393              -1.341
-1.342              -1.345
-1.355              -1.343
-1.308              -1.341
-1.339              -1.337
-1.338              -1.338
-1.314              -1.338
-1.360              -1.341
-1.388              -1.341
-1.356              -1.341
-1.391              -1.343
-1.366              -1.345
-1.418              -1.341
-1.416              -1.340
-1.357              -1.341
-1.267              -1.341
-1.283              -1.342
-1.273              -1.342
-1.255              -1.341
-1.183              -1.341
-1.215              -1.337
-1.189              -1.338
-1.178              -1.341
-1.179              -1.341
-1.230              -1.340
-1.241              -1.345
-1.260              -1.343
-1.274              -1.341
-1.230              -1.341
-1.230              -1.338
-1.230              -1.338
-1.295              -1.341
-1.258              -1.341
-1.334              -1.343
-1.371              -1.345
-1.369              -1.341
-1.319              -1.341
-1.246              -1.338
-1.236              -1.338
-1.282              -1.341
-1.306              -1.346
-1.338              -1.345
-1.302              -1.341
-1.210              -1.341
-1.262              -1.341
-1.202              -1.337
-1.213              -1.340
-1.213              -1.338
-1.262              -1.341
-1.292              -1.343
-1.282              -1.345
-1.173              -1.341
-1.154              -1.338
-1.211              -1.338
-1.398              -1.338
-1.481              -1.341
-1.486              -1.341
-1.470              -1.345
-1.408              -1.341
-1.336              -1.342
-1.357              -1.340
-1.405              -1.338
-1.449              -1.341
-1.483              -1.341
-1.442              -1.343
-1.397              -1.345
-1.435              -1.341
-1.435              -1.341
-1.393              -1.338
-1.418              -1.338
-1.404              -1.341
-1.386              -1.341
-1.375              -1.343
-1.446              -1.345
-1.366              -1.341
-1.328              -1.342
-1.269              -1.337
-1.259              -1.338
-1.206              -1.341
-1.204              -1.341
-1.143              -1.343
-1.252              -1.343
-1.189              -1.341
-1.202              -1.338
-1.271              -1.338
-1.329              -1.341
-1.296              -1.341
-1.226              -1.342
-1.216              -1.343
-1.305              -1.341
-1.280              -1.337
-1.277              -1.338
-1.325              -1.341
-1.297              -1.341
-1.324              -1.342
-1.283              -1.341
-1.234              -1.342
-1.267              -1.342
-1.263              -1.338
-1.351              -1.337
-1.245              -1.341
-1.220              -1.341
-1.216              -1.343
-1.202              -1.345
-1.260              -1.341
-1.250              -1.341
-1.091              -1.338
-1.066              -1.337
-1.318              -1.342
-1.323              -1.342
-1.332              -1.345
-1.440              -1.343
-1.435              -1.342
-1.364              -1.341
-1.299              -1.338
-1.281              -1.340
-1.202              -1.341
-1.291              -1.341
-1.245              -1.343
-1.306              -1.343
-1.286              -1.341
-1.320              -1.341
-1.304              -1.337
-1.362              -1.341
-1.372              -1.341
-1.441              -1.341
-1.403              -1.343
-1.440              -1.341
-1.416              -1.340
-1.343              -1.338
-1.348              -1.338
-1.353              -1.340
-1.411              -1.341
-1.417              -1.342
-1.357              -1.345
-1.379              -1.341
-1.398              -1.341
-1.507              -1.338
-1.361              -1.338
-1.403              -1.341
-1.427              -1.341
-1.391              -1.343
-1.313              -1.343
-1.304              -1.341
-1.316              -1.342
-1.337              -1.338
-1.347              -1.337
-1.314              -1.341
-1.277              -1.342
-1.288              -1.342
-1.318              -1.346
-1.250              -1.341
-1.143              -1.341
-1.235              -1.337
-1.215              -1.337
-1.328              -1.338
-1.294              -1.341
-1.296              -1.342
-1.285              -1.343
-1.319              -1.341
-1.294              -1.341
-1.295              -1.341
-1.260              -1.337
-1.266              -1.341
-1.285              -1.340
-1.218              -1.341
-1.226              -1.346
-1.257              -1.341
-1.258              -1.341
-1.300              -1.341
-1.287              -1.337
-1.259              -1.340
-1.185              -1.341
-1.262              -1.341
-1.280              -1.345
-1.300              -1.345
-1.266              -1.341
-1.264              -1.337
-1.236              -1.337
-1.194              -1.341
-1.198              -1.341
-1.193              -1.342
-1.231              -1.345
-1.332              -1.341
-1.353              -1.341
-1.369              -1.337
-1.375              -1.338
-1.442              -1.341
-1.439              -1.343
-1.459              -1.345
-1.409              -1.345
-1.353              -1.341
-1.362              -1.337
-1.391              -1.338
-1.328              -1.340
-1.380              -1.341
-1.327              -1.345
-1.404              -1.342
-1.372              -1.341
-1.338              -1.337
-1.264              -1.340
-1.301              -1.341
-1.343              -1.342
-1.348              -1.345
-1.390              -1.345
-1.372              -1.341
-1.336              -1.341
-1.310              -1.338
-1.277              -1.340
-1.300              -1.341
-1.283              -1.341
-1.308              -1.345
-1.309              -1.345
-1.328              -1.341
-1.347              -1.341
-1.391              -1.338
-1.352              -1.338
-1.399              -1.342
-1.473              -1.341
-1.491              -1.343
-1.372              -1.345
-1.342              -1.345
-1.301              -1.341
-1.332              -1.341
-1.302              -1.338
-1.320              -1.341
-1.240              -1.341
-1.229              -1.345
-1.119              -1.345
-1.096              -1.340
-1.045              -1.341
-1.127              -1.341
-1.156              -1.338
-1.165              -1.338
-1.192              -1.341
-1.207              -1.345
-1.250              -1.345
-1.302              -1.341
-1.320              -1.341
-1.278              -1.338
-1.260              -1.340
-1.322              -1.341
-1.346              -1.341
-1.362              -1.343
-1.358              -1.345
-1.336              -1.341
-1.316              -1.341
-1.342              -1.337
-1.347              -1.338
-1.310              -1.341
-1.328              -1.341
-1.301              -1.343
-1.364              -1.342
-1.337              -1.341
-1.356              -1.341
-1.362              -1.338
-1.342              -1.338
-1.347              -1.341
-1.318              -1.345
-1.381              -1.343
-1.388              -1.343
-1.351              -1.341
-1.350              -1.337
-1.285              -1.338
-1.358              -1.346
-1.381              -1.341
-1.389              -1.345
-1.337              -1.343
-1.291              -1.342
-1.352              -1.342
-1.374              -1.338
-1.421              -1.341
-1.460              -1.341
-1.531              -1.343
-1.521              -1.345
-1.343              -1.341
-1.230              -1.341
-1.206              -1.338
-1.136              -1.338
-1.262              -1.341
-1.281              -1.341
-1.313              -1.345
-1.240              -1.342
-1.220              -1.341
-1.255              -1.341
-1.236              -1.337
-1.290              -1.338
-1.160              -1.341
-1.250              -1.341
-1.254              -1.343
-1.276              -1.345
-1.197              -1.341
-1.249              -1.341
-1.164              -1.338
-1.210              -1.338
-1.169              -1.341
-1.210              -1.343
-1.189              -1.343
-1.210              -1.341
-1.221              -1.342
-1.225              -1.338
-1.208              -1.340
-1.206              -1.341
-1.243              -1.341
-1.260              -1.341
-1.280              -1.343
-1.296              -1.345
-1.313              -1.340
-1.342              -1.341
-1.311              -1.337
-1.296              -1.338
-1.314              -1.342
-1.300              -1.341
-1.323              -1.345
-1.310              -1.345
-1.347              -1.341
-1.357              -1.341
-1.360              -1.338
-1.314              -1.338
-1.383              -1.341
-1.367              -1.342
-1.347              -1.343
-1.297              -1.341
-1.318              -1.338
-1.389              -1.338
-1.380              -1.341
-1.402              -1.341
-1.378              -1.343
-1.338              -1.343
-1.353              -1.341
-1.347              -1.341
-1.370              -1.338
-1.304              -1.340
-1.290              -1.342
-1.290              -1.341
-1.308              -1.343
-1.338              -1.345
-1.311              -1.345
-1.311              -1.341
-1.383              -1.341
-1.383              -1.338
-1.378              -1.340
-1.403              -1.342
-1.423              -1.345
-1.360              -1.345
-1.322              -1.340
-1.322              -1.342
-1.342              -1.338
-1.341              -1.338
-1.334              -1.341
-1.291              -1.340
-1.287              -1.341
-1.241              -1.345
-1.268              -1.341
-1.260              -1.340
-1.222              -1.338
-1.245              -1.338
-1.240              -1.337
-1.230              -1.341
-1.188              -1.343
-1.210              -1.343
-1.212              -1.341
-1.196              -1.341
-1.194              -1.337
-1.240              -1.338
-1.255              -1.341
-1.323              -1.345
-1.299              -1.343
-1.280              -1.338
-1.246              -1.341
-1.240              -1.337
-1.304              -1.338
-1.306              -1.341
-1.280              -1.340
-1.296              -1.342
-1.290              -1.345
-1.290              -1.341
-1.287              -1.342
-1.297              -1.338
-1.309              -1.338
-1.330              -1.341
-1.319              -1.341
-1.269              -1.343
-1.207              -1.343
-1.160              -1.341
-1.099              -1.342
-1.189              -1.338
-1.337              -1.341
-1.537              -1.341
-1.548              -1.345
-1.530              -1.345
-1.459              -1.341
-1.399              -1.341
-1.378              -1.336
-1.400              -1.338
-1.435              -1.341
-1.447              -1.341
-1.450              -1.345
-1.412              -1.345
-1.412              -1.337
-1.364              -1.341
-1.320              -1.341
-1.353              -1.338
-1.367              -1.341
-1.376              -1.341
-1.318              -1.342
-1.343              -1.345
-1.300              -1.341
-1.372              -1.341
-1.347              -1.338
-1.357              -1.338
-1.291              -1.341
-1.294              -1.341
-1.201              -1.345
-1.198              -1.337
-1.178              -1.343
-1.311              -1.341
-1.226              -1.337
-1.276              -1.337
-1.236              -1.341
-1.278              -1.341
-1.318              -1.341
-1.353              -1.345
-1.343              -1.341
-1.301              -1.336
-1.311              -1.338
-1.357              -1.340
-1.337              -1.338
-1.255              -1.341
-1.308              -1.345
-1.280              -1.341
-1.296              -1.342
-1.267              -1.341
-1.250              -1.337
-1.244              -1.334
-1.226              -1.341
-1.245              -1.341
-1.227              -1.343
-1.213              -1.345
-1.112              -1.341
-1.099              -1.341
-1.367              -1.338
-1.344              -1.338
-1.344              -1.341
-1.417              -1.341
-1.362              -1.343
-1.348              -1.345
-1.277              -1.341
-1.305              -1.340
-1.300              -1.338
-1.330              -1.341
-1.353              -1.341
-1.334              -1.343
-1.266              -1.345
-1.184              -1.341
-1.239              -1.341
-1.232              -1.338
-1.320              -1.338
-1.311              -1.340
-1.344              -1.341
-1.311              -1.346
-1.273              -1.345
-1.351              -1.342
-1.332              -1.341
-1.380              -1.342
-1.408              -1.336
-1.483              -1.341
-1.413              -1.341
-1.422              -1.345
-1.333              -1.343
-1.430              -1.341
-1.316              -1.341
-1.381              -1.340
-1.365              -1.337
-1.332              -1.342
-1.328              -1.341
-1.334              -1.345
-1.332              -1.341
-1.338              -1.341
-1.332              -1.338
-1.364              -1.338
-1.347              -1.341
-1.319              -1.341
-1.277              -1.343
-1.330              -1.345
-1.258              -1.338
-1.308              -1.341
-1.308              -1.337
-1.314              -1.338
-1.244              -1.340
-1.334              -1.341
-1.276              -1.345
-1.236              -1.346
-1.290              -1.341
-1.267              -1.342
-1.252              -1.338
-1.211              -1.338
-1.229              -1.341
-1.235              -1.340
-1.268              -1.342
-1.291              -1.345
-1.286              -1.341
-1.282              -1.341
-1.267              -1.338
-1.375              -1.340
-1.236              -1.341
-1.262              -1.341
-1.204              -1.345
-1.252              -1.345
-1.235              -1.341
-1.281              -1.341
-1.206              -1.338
-1.254              -1.338
-1.225              -1.341
-1.259              -1.343
-1.212              -1.345
-1.257              -1.341
-1.311              -1.340
-1.369              -1.338
-1.337              -1.337
-1.358              -1.341
-1.427              -1.341
-1.464              -1.343
-1.473              -1.342
-1.486              -1.341
-1.487              -1.341
-1.414              -1.338
-1.433              -1.338
-1.408              -1.341
-1.388              -1.342
-1.351              -1.343
-1.395              -1.345
-1.362              -1.342
-1.262              -1.341
-1.276              -1.338
-1.337              -1.340
-1.310              -1.342
-1.301              -1.341
-1.388              -1.342
-1.322              -1.343
-1.304              -1.341
-1.273              -1.338
-1.297              -1.337
-1.210              -1.340
-1.257              -1.340
-1.308              -1.343
-1.309              -1.343
-1.231              -1.341
-1.255              -1.341
-1.330              -1.338
-1.367              -1.338
-1.439              -1.340
-1.491              -1.341
-1.267              -1.345
-1.192              -1.343
-1.173              -1.341
-1.211              -1.342
-1.206              -1.338
-1.264              -1.340
-1.300              -1.341
-1.328              -1.341
-1.243              -1.345
-1.206              -1.343
-1.127              -1.341
-1.165              -1.341
-1.185              -1.336
-1.230              -1.342
-1.248              -1.341
-1.266              -1.345
-1.281              -1.345
-1.283              -1.341
-1.257              -1.341
-1.278              -1.338
-1.318              -1.338
-1.291              -1.341
-1.283              -1.341
-1.288              -1.343
-1.302              -1.343
-1.296              -1.341
-1.364              -1.341
-1.445              -1.338
-1.393              -1.337
-1.412              -1.341
-1.337              -1.341
-1.302              -1.345
-1.302              -1.343
-1.403              -1.341
-1.362              -1.341
-1.323              -1.341
-1.315              -1.338
-1.372              -1.342
-1.398              -1.342
-1.426              -1.345
-1.388              -1.341
-1.426              -1.341
-1.409              -1.338
-1.383              -1.338
-1.329              -1.342
-1.314              -1.342
-1.342              -1.345
-1.299              -1.346
-1.316              -1.341
-1.371              -1.341
-1.341              -1.340
-1.372              -1.338
-1.398              -1.341
-1.426              -1.341
-1.431              -1.343
-1.295              -1.345
-1.267              -1.341
-1.272              -1.341
-1.226              -1.337
-1.215              -1.338
-1.291              -1.341
-1.352              -1.341
-1.365              -1.345
-1.269              -1.341
-1.301              -1.341
-1.249              -1.337
-1.311              -1.338
-1.225              -1.341
-1.232              -1.341
-1.164              -1.341
-1.196              -1.343
-1.138              -1.341
-1.178              -1.341
-1.252              -1.338
-1.238              -1.337
-1.165              -1.341
-1.184              -1.340
-1.165              -1.345
-1.149              -1.343
-1.198              -1.342
-1.188              -1.342
-1.208              -1.338
-1.246              -1.336
-1.199              -1.341
-1.198              -1.341
-1.196              -1.341
-1.239              -1.343
-1.210              -1.341
-1.225              -1.341
-1.222              -1.338
-1.311              -1.338
-1.313              -1.338
-1.323              -1.341
-1.338              -1.345
-1.422              -1.342
-1.325              -1.341
-1.413              -1.341
-1.322              -1.341
-1.352              -1.338
-1.308              -1.341
-1.347              -1.341
-1.375              -1.345
-1.418              -1.343
-1.379              -1.341
-1.370              -1.341
-1.328              -1.338
-1.272              -1.338
-1.310              -1.341
-1.364              -1.341
-1.365              -1.345
-1.362              -1.343
-1.341              -1.336
-1.360              -1.341
-1.357              -1.341
-1.361              -1.338
-1.379              -1.341
-1.395              -1.341
-1.327              -1.343
-1.381              -1.342
-1.286              -1.341
-1.339              -1.340
-1.296              -1.338
-1.398              -1.342
-1.409              -1.341
-1.451              -1.343
-1.376              -1.345
-1.414              -1.341
-1.394              -1.341
-1.376              -1.338
-1.314              -1.338
-1.311              -1.341
-1.297              -1.341
-1.339              -1.345
-1.243              -1.343
-1.295              -1.341
-1.258              -1.341
-1.250              -1.337
-1.204              -1.340
-1.204              -1.341
-1.174              -1.343
-1.185              -1.343
-1.176              -1.342
-1.277              -1.338
-1.235              -1.338
-1.253              -1.341
-1.202              -1.341
-1.245              -1.345
-1.221              -1.345
-1.250              -1.341
-1.272              -1.341
-1.287              -1.338
-1.296              -1.338
-1.301              -1.341
-1.306              -1.341
-1.316              -1.343
-1.313              -1.343
-1.337              -1.342
-1.283              -1.340
-1.299              -1.338
-1.310              -1.337
-1.296              -1.338
-1.301              -1.341
-1.305              -1.342
-1.301              -1.342
-1.224              -1.341
-1.068              -1.341
-1.140              -1.342
-1.296              -1.338
-1.454              -1.338
-1.432              -1.341
-1.478              -1.341
-1.439              -1.345
-1.404              -1.341
-1.365              -1.341
-1.353              -1.342
-1.352              -1.338
-1.433              -1.341
-1.459              -1.341
-1.454              -1.345
-1.427              -1.342
-1.394              -1.341
-1.384              -1.340
-1.371              -1.338
-1.383              -1.337
-1.374              -1.338
-1.327              -1.341
-1.325              -1.343
-1.310              -1.345
-1.300              -1.342
-1.297              -1.341
-1.320              -1.338
-1.327              -1.337
-1.281              -1.341
-1.243              -1.343
-1.239              -1.343
-1.260              -1.342
-1.263              -1.340
-1.260              -1.337
-1.243              -1.340
-1.315              -1.341
-1.348              -1.338
-1.339              -1.342
-1.371              -1.345
-1.235              -1.341
-1.281              -1.341
-1.323              -1.337
-1.272              -1.338
-1.222              -1.337
-1.235              -1.341
-1.271              -1.341
-1.333              -1.345
-1.322              -1.341
-1.238              -1.338
-1.296              -1.338
-1.282              -1.340
-1.211              -1.341
-1.221              -1.342
-1.183              -1.342
-1.272              -1.345
-1.204              -1.340
-1.084              -1.342
-1.143              -1.337
-1.409              -1.337
-1.483              -1.341
-1.383              -1.341
-1.316              -1.345
-1.380              -1.343
-1.292              -1.341
-1.282              -1.341
-1.276              -1.340
-1.235              -1.337
-1.367              -1.338
-1.356              -1.341
-1.384              -1.343
-1.315              -1.345
-1.276              -1.340
-1.311              -1.340
-1.369              -1.338
-1.421              -1.338
-1.369              -1.341
-1.393              -1.341
-1.322              -1.345
-1.422              -1.346
-1.350              -1.341
-1.393              -1.337
-1.364              -1.337
-1.394              -1.341
-1.328              -1.340
-1.313              -1.342
-1.291              -1.343
-1.305              -1.341
-1.342              -1.341
-1.304              -1.338
-1.268              -1.340
-1.250              -1.338
-1.278              -1.338
-1.364              -1.345
-1.316              -1.345
-1.311              -1.342
-1.316              -1.341
-1.334              -1.337
-1.302              -1.338
-1.267              -1.341
-1.250              -1.342
-1.311              -1.343
-1.348              -1.342
-1.311              -1.341
-1.280              -1.338
-1.281              -1.338
-1.332              -1.338
-1.244              -1.341
-1.239              -1.343
-1.252              -1.345
-1.306              -1.343
-1.301              -1.341
-1.267              -1.342
-1.316              -1.338
-1.301              -1.341
-1.421              -1.341
-1.269              -1.343
-1.283              -1.343
-1.271              -1.341
-1.299              -1.341
-1.352              -1.337
-1.356              -1.340
-1.324              -1.337
-1.364              -1.341
-1.361              -1.345
-1.360              -1.343
-1.302              -1.341
-1.323              -1.341
-1.276              -1.338
-1.238              -1.338
-1.182              -1.341
-1.161              -1.341
-1.163              -1.345
-1.255              -1.345
-1.244              -1.341
-1.252              -1.338
-1.296              -1.338
-1.330              -1.338
-1.291              -1.341
-1.366              -1.342
-1.375              -1.345
-1.425              -1.345
-1.430              -1.341
-1.418              -1.338
-1.405              -1.338
-1.386              -1.341
-1.391              -1.341
-1.385              -1.345
-1.318              -1.343
-1.285              -1.341
-1.311              -1.341
-1.311              -1.338
-1.310              -1.337
-1.272              -1.342
-1.290              -1.341
-1.292              -1.341
-1.311              -1.345
-1.369              -1.340
-1.364              -1.341
-1.367              -1.338
-1.372              -1.338
-1.388              -1.341
-1.342              -1.340
-1.357              -1.343
-1.353              -1.341
-1.383              -1.341
-1.329              -1.341
-1.315              -1.338
-1.405              -1.338
-1.556              -1.341
-1.551              -1.345
-1.380              -1.343
-1.119              -1.345
-1.059              -1.342
-1.091              -1.337
-1.193              -1.338
-1.271              -1.340
-1.328              -1.341
-1.329              -1.341
-1.286              -1.345
-1.259              -1.342
-1.193              -1.341
-1.232              -1.338
-1.201              -1.337
-1.182              -1.341
-1.155              -1.342
-1.196              -1.343
-1.137              -1.345
-1.201              -1.341
-1.235              -1.341
-1.304              -1.338
-1.318              -1.341
-1.325              -1.341
-1.318              -1.341
-1.306              -1.345
-1.328              -1.345
-1.378              -1.341
-1.367              -1.338
-1.427              -1.338
-1.337              -1.341
-1.364              -1.341
-1.246              -1.342
-1.278              -1.345
-1.285              -1.341
-1.384              -1.341
-1.393              -1.338
-1.341              -1.338
-1.302              -1.341
-1.252              -1.345
-1.285              -1.343
-1.230              -1.342
-1.308              -1.341
-1.380              -1.338
-1.407              -1.338
-1.436              -1.341
-1.389              -1.341
-1.397              -1.343
-1.323              -1.345
-1.365              -1.341
-1.291              -1.341
-1.324              -1.337
-1.394              -1.337
-1.455              -1.341
-1.561              -1.341
-1.669              -1.343
-1.659              -1.340
-1.389              -1.341
-1.253              -1.338
-1.197              -1.338
-1.090              -1.341
-1.221              -1.340
-1.160              -1.345
-1.318              -1.343
-1.175              -1.341
-1.147              -1.338
-1.119              -1.342
-1.175              -1.338
-1.121              -1.341
-1.260              -1.342
-1.248              -1.342
-1.282              -1.343
-1.297              -1.345
-1.169              -1.341
-1.118              -1.338
-1.165              -1.338
-1.235              -1.341
-1.257              -1.341
-1.249              -1.343
-1.276              -1.343
-1.280              -1.341
-1.175              -1.341
-1.245              -1.337
-1.252              -1.338
-1.308              -1.341
-1.260              -1.343
-1.282              -1.345
-1.240              -1.345
-1.300              -1.341
-1.330              -1.340
-1.283              -1.338
-1.319              -1.341
-1.295              -1.341
-1.292              -1.343
-1.286              -1.342
-1.301              -1.341
-1.274              -1.337
-1.389              -1.338
-1.309              -1.341
-1.364              -1.342
-1.403              -1.343
-1.348              -1.345
-1.379              -1.341
-1.369              -1.341
-1.348              -1.338
-1.334              -1.338
-1.357              -1.341
-1.362              -1.341
-1.348              -1.345
-1.337              -1.345
-1.367              -1.341
-1.282              -1.341
-1.241              -1.338
-1.334              -1.341
-1.296              -1.341
-1.325              -1.341
-1.273              -1.343
-1.348              -1.345
-1.328              -1.342
-1.215              -1.337
-1.262              -1.338
-1.287              -1.341
-1.362              -1.342
-1.365              -1.343
-1.381              -1.345
-1.378              -1.341
-1.422              -1.341
-1.367              -1.337
-1.374              -1.338
-1.404              -1.340
-1.383              -1.342
-1.339              -1.341
-1.269              -1.345
-1.127              -1.345
-1.170              -1.341
-1.126              -1.341
-1.160              -1.337
-1.194              -1.340
-1.222              -1.342
-1.257              -1.345
-1.269              -1.346
-1.210              -1.340
-1.240              -1.341
-1.246              -1.341
-1.260              -1.338
-1.301              -1.341
-1.277              -1.341
-1.282              -1.341
-1.258              -1.345
-1.337              -1.341
-1.301              -1.341
-1.369              -1.338
-1.358              -1.338
-1.432              -1.340
-1.421              -1.342
-1.351              -1.342
-1.328              -1.343
-1.300              -1.341
-1.328              -1.341
-1.255              -1.338
-1.255              -1.338
-1.190              -1.342
-1.225              -1.341
-1.252              -1.345
-1.299              -1.343
-1.260              -1.341
-1.226              -1.340
-1.183              -1.340
-1.348              -1.337
-1.398              -1.341
-1.460              -1.345
-1.436              -1.345
-1.460              -1.341
-1.391              -1.340
-1.347              -1.338
-1.350              -1.337
-1.393              -1.342
-1.482              -1.341
-1.468              -1.345
-1.451              -1.347
-1.463              -1.342
-1.444              -1.340
-1.395              -1.338
-1.280              -1.338
-1.292              -1.341
-1.294              -1.341
-1.273              -1.343
-1.267              -1.343
-1.292              -1.341
-1.296              -1.342
-1.341              -1.338
-1.296              -1.340
-1.277              -1.341
-1.234              -1.341
-1.236              -1.345
-1.230              -1.345
-1.260              -1.340
-1.287              -1.341
-1.347              -1.338
-1.416              -1.340
-1.390              -1.341
-1.334              -1.345
-1.306              -1.346
-1.272              -1.341
-1.262              -1.345
-1.308              -1.337
-1.276              -1.338
-1.255              -1.341
-1.254              -1.341
-1.154              -1.343
-1.168              -1.346
-1.202              -1.341
-1.239              -1.341
-1.230              -1.337
-1.259              -1.341
-1.254              -1.341
-1.190              -1.342
-1.190              -1.345
-1.267              -1.342
-1.245              -1.342
-1.266              -1.341
-1.112              -1.337
-0.993              -1.341
-1.385              -1.341
-1.352              -1.342
-1.351              -1.345
-1.306              -1.341
-1.333              -1.338
-1.296              -1.338
-1.266              -1.341
-1.229              -1.341
-1.180              -1.345
-1.339              -1.343
-1.407              -1.342
-1.398              -1.341
-1.357              -1.338
-1.419              -1.338
-1.384              -1.338
-1.375              -1.341
-1.374              -1.341
-1.439              -1.346
-1.362              -1.340
-1.397              -1.341
-1.398              -1.338
-1.348              -1.340
-1.323              -1.341
-1.397              -1.341
-1.435              -1.345
-1.386              -1.345
-1.342              -1.337
-1.353              -1.341
-1.385              -1.338
-1.358              -1.338
-1.316              -1.341
-1.423              -1.342
-1.384              -1.342
-1.506              -1.346
-1.390              -1.341
-1.408              -1.338
-1.336              -1.338
-1.360              -1.342
-1.360              -1.341
-1.332              -1.342
-1.211              -1.341
-1.347              -1.341
-1.252              -1.338
-1.274              -1.337
-1.315              -1.341
-1.252              -1.341
-1.311              -1.343
-1.323              -1.345
-1.323              -1.342
-1.206              -1.341
-1.163              -1.341
-1.246              -1.337
-1.230              -1.338
-1.235              -1.341
-1.182              -1.345
-1.222              -1.343
-1.212              -1.341
-1.281              -1.338
-1.295              -1.338
-1.348              -1.338
-1.311              -1.341
-1.315              -1.341
-1.292              -1.343
-1.255              -1.342
-1.281              -1.341
-1.299              -1.340
-1.290              -1.338
-1.217              -1.338
-1.240              -1.338
-1.212              -1.345
-1.208              -1.343
-1.216              -1.341
-1.230              -1.341
-1.184              -1.338
-1.202              -1.338
-1.230              -1.341
-1.230              -1.341
-1.257              -1.342
-1.318              -1.345
-1.384              -1.341
-1.389              -1.341
-1.389              -1.336
-1.478              -1.340
-1.439              -1.341
-1.439              -1.342
-1.439              -1.345
-1.431              -1.341
-1.364              -1.341
-1.332              -1.337
-1.337              -1.336
-1.316              -1.341
-1.323              -1.341
-1.369              -1.345
-1.343              -1.343
-1.328              -1.341
-1.280              -1.341
-1.437              -1.338
-1.400              -1.338
-1.394              -1.341
-1.369              -1.341
-1.332              -1.342
-1.262              -1.345
-1.297              -1.342
-1.281              -1.341
-1.304              -1.338
-1.322              -1.337
-1.337              -1.341
-1.339              -1.341
-1.361              -1.342
-1.390              -1.345
-1.484              -1.343
-1.524              -1.341
-1.407              -1.337
-1.164              -1.338
-1.098              -1.341
-1.051              -1.341
-1.145              -1.342
-1.201              -1.345
-1.273              -1.338
-1.263              -1.341
-1.315              -1.338
-1.281              -1.338
-1.212              -1.341
-1.164              -1.341
-1.248              -1.345
-1.263              -1.345
-1.267              -1.341
-1.295              -1.341
-1.235              -1.338
-1.188              -1.338
-1.266              -1.341
-1.229              -1.341
-1.244              -1.345
-1.245              -1.342
-1.300              -1.341
-1.308              -1.340
-1.327              -1.338
-1.332              -1.341
-1.430              -1.341
-1.454              -1.343
-1.394              -1.342
-1.365              -1.341
-1.324              -1.341
-1.324              -1.337
-1.350              -1.337
-1.378              -1.340
-1.391              -1.341
-1.374              -1.345
-1.426              -1.345
-1.310              -1.341
-1.308              -1.341
-1.276              -1.338
-1.337              -1.341
-1.379              -1.341
-1.299              -1.341
-1.272              -1.346
-1.250              -1.341
-1.285              -1.341
-1.273              -1.338
-1.271              -1.337
-1.291              -1.341
-1.343              -1.345
-1.352              -1.346
-1.380              -1.341
-1.446              -1.341
-1.537              -1.338
-1.718              -1.338
-1.619              -1.341
-1.393              -1.341
-1.327              -1.341
-1.248              -1.342
-1.185              -1.343
-1.249              -1.341
-1.304              -1.341
-1.296              -1.337
-1.221              -1.338
-1.277              -1.341
-1.226              -1.340
-1.190              -1.343
-1.174              -1.343
-1.178              -1.341
-1.169              -1.337
-1.157              -1.338
-1.119              -1.338
-1.215              -1.342
-1.220              -1.341
-1.246              -1.345
-1.221              -1.341
-1.263              -1.341
-1.241              -1.341
-1.231              -1.337
-1.194              -1.337
-1.211              -1.341
-1.249              -1.345
-1.249              -1.343
-1.295              -1.343
-1.159              -1.341
-1.297              -1.338
-1.250              -1.337
-1.330              -1.338
-1.235              -1.341
-1.301              -1.343
-1.276              -1.341
-1.302              -1.341
-1.296              -1.337
-1.291              -1.338
-1.324              -1.338
-1.366              -1.341
-1.407              -1.345
-1.404              -1.343
-1.347              -1.341
-1.362              -1.341
-1.419              -1.340
-1.409              -1.337
-1.362              -1.341
-1.272              -1.341
-1.308              -1.345
-1.323              -1.343
-1.268              -1.341
-1.231              -1.341
-1.291              -1.337
-1.325              -1.340
-1.342              -1.341
-1.375              -1.341
-1.342              -1.342
-1.357              -1.341
-1.395              -1.341
-1.325              -1.338
-1.356              -1.337
-1.309              -1.341
-1.266              -1.342
-1.315              -1.345
-1.351              -1.341
-1.337              -1.341
-1.351              -1.340
-1.306              -1.337
-1.357              -1.342
-1.323              -1.341
-1.366              -1.342
-1.332              -1.345
-1.372              -1.341
-1.332              -1.341
-1.310              -1.338
-1.277              -1.337
-1.272              -1.338
-1.252              -1.341
-1.267              -1.341
-1.254              -1.343
-1.236              -1.345
-1.222              -1.341
-1.231              -1.338
-1.222              -1.338
-1.194              -1.341
-1.211              -1.341
-1.217              -1.343
-1.229              -1.345
-1.296              -1.341
-1.230              -1.341
-1.238              -1.341
-1.323              -1.340
-1.330              -1.341
-1.370              -1.341
-1.383              -1.345
-1.343              -1.343
-1.378              -1.341
-1.306              -1.338
-1.384              -1.338
-1.356              -1.340
-1.352              -1.341
-1.301              -1.340
-1.264              -1.345
-1.221              -1.341
-1.283              -1.341
-1.296              -1.338
-1.285              -1.338
-1.179              -1.341
-1.176              -1.341
-1.138              -1.345
-1.141              -1.341
-1.281              -1.341
-1.393              -1.338
-1.467              -1.338
-1.483              -1.340
-1.461              -1.341
-1.365              -1.341
-1.348              -1.345
-1.271              -1.343
-1.362              -1.341
-1.385              -1.338
-1.418              -1.340
-1.450              -1.338
-1.393              -1.341
-1.333              -1.345
-1.347              -1.345
-1.350              -1.341
-1.449              -1.341
-1.409              -1.340
-1.343              -1.341
-1.357              -1.342
-1.365              -1.345
-1.378              -1.342
-1.381              -1.341
-1.361              -1.341
-1.356              -1.338
-1.260              -1.337
-1.220              -1.342
-1.149              -1.341
-1.169              -1.342
-1.296              -1.343
-1.369              -1.341
-1.409              -1.341
-1.286              -1.338
-1.221              -1.337
-1.218              -1.341
-1.224              -1.341
-1.199              -1.345
-1.245              -1.342
-1.306              -1.341
-1.264              -1.341
-1.254              -1.338
-1.211              -1.341
-1.281              -1.341
-1.277              -1.345
-1.328              -1.345
-1.302              -1.341
-1.318              -1.341
-1.287              -1.338
-1.281              -1.340
-1.231              -1.341
-1.299              -1.341
-1.294              -1.345
-1.255              -1.345
-1.126              -1.341
-1.235              -1.341
-1.255              -1.337
-1.356              -1.337
-1.404              -1.341
-1.413              -1.341
-1.444              -1.345
-1.355              -1.343
-1.287              -1.342
-1.344              -1.341
-1.353              -1.338
-1.352              -1.337
-1.395              -1.341
-1.399              -1.341
-1.334              -1.345
-1.283              -1.341
-1.225              -1.341
-1.248              -1.338
-1.230              -1.337
-1.241              -1.341
-1.347              -1.341
-1.285              -1.345
-1.301              -1.342
-1.301              -1.341
-1.262              -1.338
-1.286              -1.338
-1.364              -1.338
-1.455              -1.341
-1.459              -1.341
-1.423              -1.345
-1.439              -1.343
-1.436              -1.340
-1.478              -1.341
-1.384              -1.338
-1.428              -1.338
-1.344              -1.340
-1.435              -1.341
-1.372              -1.346
-1.353              -1.343
-1.360              -1.341
-1.332              -1.341
-1.322              -1.341
-1.295              -1.338
-1.257              -1.341
-1.296              -1.341
-1.322              -1.341
-1.353              -1.345
-1.310              -1.342
-1.360              -1.341
-1.372              -1.337
-1.259              -1.338
-1.315              -1.341
-1.287              -1.341
-1.313              -1.341
-1.296              -1.345
-1.262              -1.341
-1.229              -1.341
-1.253              -1.337
-1.267              -1.338
-1.232              -1.341
-1.324              -1.341
-1.308              -1.345
-1.338              -1.343
-1.255              -1.341
-1.246              -1.341
-1.230              -1.337
-1.189              -1.338
-1.175              -1.341
-1.218              -1.341
-1.198              -1.346
-1.161              -1.342
-1.179              -1.341
-1.154              -1.341
-1.180              -1.338
-1.131              -1.341
-1.170              -1.340
-1.230              -1.345
-1.290              -1.345
-1.322              -1.345
-1.352              -1.342
-1.332              -1.338
-1.343              -1.338
-1.355              -1.341
-1.407              -1.341
-1.391              -1.346
-1.343              -1.345
-1.398              -1.345
-1.435              -1.341
-1.454              -1.338
-1.399              -1.341
-1.352              -1.342
-1.375              -1.345
-1.399              -1.345
-1.357              -1.341
-1.364              -1.341
-1.344              -1.336
-1.381              -1.337
-1.412              -1.341
-1.347              -1.341
-1.332              -1.342
-1.314              -1.345
-1.327              -1.341
-1.287              -1.341
-1.319              -1.338
-1.308              -1.340
-1.365              -1.342
-1.357              -1.341
-1.361              -1.342
-1.337              -1.345
-1.299              -1.338
-1.313              -1.337
-1.397              -1.338
-1.474              -1.337
-1.439              -1.341
-1.288              -1.340
-1.176              -1.343
-1.118              -1.343
-1.170              -1.341
-1.252              -1.341
-1.282              -1.340
-1.306              -1.337
-1.291              -1.341
-1.272              -1.342
-1.272              -1.345
-1.294              -1.345
-1.253              -1.341
-1.230              -1.341
-1.185              -1.338
-1.258              -1.337
-1.292              -1.341
-1.213              -1.341
-1.230              -1.343
-1.328              -1.341
-1.296              -1.342
-1.286              -1.340
-1.271              -1.338
-1.220              -1.341
-1.188              -1.341
-1.203              -1.343
-1.190              -1.345
-1.220              -1.343
-1.258              -1.341
-1.348              -1.341
-1.308              -1.337
-1.193              -1.341
-1.161              -1.341
-1.308              -1.342
-1.355              -1.345
-1.347              -1.341
-1.358              -1.341
-1.369              -1.340
-1.432              -1.338
-1.348              -1.338
-1.362              -1.341
-1.323              -1.342
-1.477              -1.345
-1.419              -1.342
-1.403              -1.341
-1.389              -1.338
-1.495              -1.338
-1.432              -1.342
-1.467              -1.341
-1.514              -1.343
-1.544              -1.343
-1.509              -1.341
-1.475              -1.338
-1.526              -1.340
-1.618              -1.341
-1.474              -1.345
-1.124              -1.342
-1.226              -1.341
-1.204              -1.341
-1.230              -1.337
-1.183              -1.338
-1.263              -1.341
-1.291              -1.341
-1.308              -1.343
-1.230              -1.342
-1.221              -1.341
-1.263              -1.342
-1.257              -1.338
-1.241              -1.338
-1.202              -1.341
-1.236              -1.341
-1.192              -1.345
-1.204              -1.343
-1.075              -1.341
-1.193              -1.341
-1.137              -1.340
-1.241              -1.340
-1.216              -1.341
-1.232              -1.341
-1.287              -1.343
-1.383              -1.343
-1.492              -1.337
-1.411              -1.341
-1.311              -1.338
-1.260              -1.341
-1.212              -1.341
-1.142              -1.345
-1.108              -1.345
-1.061              -1.341
-1.042              -1.341
-1.044              -1.337
-1.143              -1.338
-1.119              -1.341
-1.149              -1.341
-1.128              -1.345
-1.207              -1.343
-1.132              -1.341
-1.226              -1.341
-1.254              -1.338
-1.253              -1.338
-1.280              -1.341
-1.324              -1.346
-1.308              -1.345
-1.334              -1.343
-1.409              -1.341
-1.372              -1.341
-1.414              -1.336
-1.447              -1.341
-1.455              -1.341
-1.458              -1.341
-1.473              -1.342
-1.497              -1.346
-1.456              -1.343
-1.484              -1.341
-1.400              -1.338
-1.464              -1.338
-1.408              -1.342
-1.430              -1.341
-1.467              -1.343
-1.409              -1.343
-1.445              -1.342
-1.412              -1.342
-1.426              -1.338
-1.378              -1.337
-1.455              -1.342
-1.386              -1.341
-1.338              -1.345
-1.374              -1.343
-1.365              -1.341
-1.371              -1.341
-1.328              -1.337
-1.390              -1.338
-1.352              -1.341
-1.362              -1.341
-1.296              -1.346
-1.320              -1.345
-1.285              -1.341
-1.291              -1.340
-1.215              -1.338
-1.138              -1.338
-1.119              -1.341
-1.117              -1.343
-1.093              -1.343
-1.047              -1.345
-1.082              -1.341
-1.115              -1.337
-1.137              -1.337
-1.121              -1.341
-1.170              -1.342
-1.190              -1.342
-1.164              -1.345
-1.232              -1.341
-1.280              -1.341
-1.320              -1.341
-1.309              -1.338
-1.356              -1.338
-1.333              -1.341
-1.348              -1.345
-1.403              -1.345
-1.341              -1.341
-1.281              -1.340
-1.322              -1.341
-1.311              -1.338
-1.318              -1.341
-1.283              -1.341
-1.224              -1.345
-1.117              -1.343
-1.264              -1.341
-1.423              -1.341
-1.510              -1.338
-1.497              -1.337
-1.516              -1.341
-1.437              -1.341
-1.369              -1.345
-1.292              -1.345
-1.337              -1.342
-1.389              -1.341
-1.402              -1.337
-1.379              -1.338
-1.416              -1.341
-1.336              -1.341
-1.348              -1.342
-1.408              -1.343
-1.435              -1.341
-1.400              -1.341
-1.442              -1.338
-1.432              -1.341
-1.374              -1.341
-1.236              -1.341
-1.292              -1.345
-1.276              -1.345
-1.269              -1.341
-1.255              -1.341
-1.230              -1.338
-1.220              -1.338
-1.238              -1.340
-1.169              -1.343
-1.301              -1.345
-1.297              -1.341
-1.360              -1.338
-1.328              -1.338
-1.338              -1.341
-1.287              -1.342
-1.334              -1.345
-1.365              -1.342
-1.357              -1.341
-1.327              -1.342
-1.348              -1.338
-1.343              -1.338
-1.274              -1.341
-1.296              -1.341
-1.185              -1.343
-1.215              -1.343
-1.236              -1.341
-1.263              -1.341
-1.196              -1.340
-1.220              -1.337
-1.145              -1.341
-1.213              -1.342
-1.164              -1.342
-1.099              -1.345
-1.019              -1.341
-1.500              -1.338
-1.351              -1.341
-1.393              -1.338
-1.418              -1.338
-1.398              -1.341
-1.353              -1.345
-1.313              -1.346
-1.236              -1.341
-1.210              -1.341
-1.260              -1.337
-1.324              -1.338
-1.411              -1.337
-1.327              -1.341
-1.329              -1.345
-1.338              -1.343
-1.364              -1.341
-1.361              -1.341
-1.375              -1.338
-1.319              -1.338
-1.411              -1.341
-1.444              -1.338
-1.398              -1.341
-1.389              -1.343
-1.316              -1.341
-1.338              -1.341
-1.322              -1.338
-1.324              -1.338
-1.333              -1.340
-1.337              -1.341
-1.318              -1.343
-1.311              -1.345
-1.330              -1.341
-1.432              -1.342
-1.437              -1.338
-1.385              -1.338
-1.351              -1.341
-1.347              -1.341
-1.393              -1.343
-1.361              -1.341
-1.322              -1.342
-1.268              -1.338
-1.272              -1.338
-1.304              -1.341
-1.313              -1.341
-1.269              -1.345
-1.277              -1.343
-1.310              -1.341
-1.297              -1.341
-1.202              -1.338
-1.235              -1.338
-1.211              -1.341
-1.257              -1.342
-1.260              -1.345
-1.269              -1.341
-1.266              -1.340
-1.290              -1.337
-1.267              -1.340
-1.313              -1.342
-1.272              -1.341
-1.384              -1.341
-1.337              -1.341
-1.322              -1.345
-1.290              -1.341
-1.260              -1.341
-1.236              -1.338
-1.151              -1.337
-1.169              -1.341
-1.174              -1.341
-1.160              -1.343
-1.169              -1.342
-1.234              -1.341
-1.221              -1.341
-1.254              -1.338
-1.263              -1.340
-1.328              -1.341
-1.323              -1.345
-1.342              -1.343
-1.385              -1.341
-1.473              -1.342
-1.455              -1.338
-1.496              -1.337
-1.446              -1.341
-1.389              -1.341
-1.405              -1.343
-1.391              -1.345
-1.371              -1.341
-1.381              -1.341
-1.440              -1.338
-1.403              -1.338
-1.355              -1.342
-1.347              -1.341
-1.314              -1.345
-1.330              -1.345
-1.348              -1.341
-1.344              -1.341
-1.360              -1.338
-1.344              -1.338
-1.324              -1.341
-1.288              -1.341
-1.258              -1.343
-1.272              -1.345
-1.313              -1.341
-1.315              -1.341
-1.301              -1.337
-1.306              -1.337
-1.332              -1.341
-1.337              -1.341
-1.384              -1.343
-1.344              -1.345
-1.398              -1.341
-1.474              -1.338
-1.505              -1.338
-1.309              -1.341
-1.238              -1.341
-1.215              -1.342
-1.218              -1.342
-1.179              -1.341
-1.215              -1.341
-1.305              -1.337
-1.296              -1.337
-1.231              -1.341
-1.215              -1.341
-1.178              -1.345
-1.199              -1.345
-1.210              -1.341
-1.215              -1.341
-1.221              -1.337
-1.203              -1.337
-1.212              -1.341
-1.179              -1.343
-1.173              -1.343
-1.168              -1.340
-1.248              -1.340
-1.302              -1.338
-1.343              -1.337
-1.328              -1.342
-1.365              -1.341
-1.372              -1.345
-1.327              -1.343
-1.353              -1.340
-1.370              -1.341
-1.352              -1.338
-1.231              -1.338
-1.302              -1.342
-1.294              -1.341
-1.288              -1.345
-1.310              -1.342
-1.316              -1.341
-1.269              -1.340
-1.288              -1.338
-1.268              -1.337
-1.365              -1.341
-1.332              -1.340
-1.380              -1.346
-1.405              -1.345
-1.426              -1.341
-1.505              -1.341
-1.416              -1.337
-1.365              -1.337
-1.395              -1.341
-1.388              -1.340
-1.456              -1.343
-1.455              -1.341
-1.372              -1.341
-1.423              -1.337
-1.566              -1.337
-1.463              -1.341
-1.204              -1.341
-1.226              -1.343
-1.127              -1.345
-1.157              -1.341
-1.234              -1.341
-1.220              -1.338
-1.246              -1.338
-1.287              -1.342
-1.348              -1.341
-1.257              -1.343
-1.218              -1.345
-1.227              -1.341
-1.301              -1.341
-1.243              -1.337
-1.330              -1.337
-1.278              -1.341
-1.229              -1.342
-1.202              -1.346
-1.239              -1.346
-1.094              -1.341
-1.202              -1.340
-1.235              -1.338
-1.329              -1.338
-1.333              -1.341
-1.222              -1.341
-1.211              -1.345
-1.299              -1.345
-1.360              -1.341
-1.350              -1.338
-1.337              -1.338
-1.282              -1.340
-1.267              -1.341
-1.239              -1.345
-1.178              -1.345
-1.198              -1.341
-1.250              -1.341
-1.260              -1.338
-1.156              -1.340
-1.170              -1.341
-1.243              -1.341
-1.274              -1.343
-1.258              -1.346
-1.362              -1.341
-1.314              -1.342
-1.358              -1.338
-1.277              -1.337
-1.313              -1.341
-1.253              -1.341
-1.338              -1.345
-1.380              -1.345
-1.339              -1.341
-1.403              -1.342
-1.425              -1.338
-1.453              -1.338
-1.487              -1.341
-1.421              -1.341
-1.435              -1.343
-1.362              -1.342
-1.334              -1.341
-1.318              -1.341
-1.356              -1.338
-1.338              -1.338
-1.399              -1.341
-1.416              -1.341
-1.413              -1.345
-1.459              -1.343
-1.486              -1.341
-1.402              -1.338
-1.365              -1.337
-1.314              -1.341
-1.263              -1.341
-1.267              -1.345
-1.300              -1.345
-1.302              -1.342
-1.310              -1.341
-1.238              -1.338
-1.212              -1.340
-1.215              -1.341
-1.169              -1.341
-1.160              -1.343
-1.168              -1.345
-1.182              -1.341
-1.166              -1.342
-1.175              -1.340
-1.169              -1.338
-1.152              -1.341
-1.202              -1.342
-1.160              -1.345
-1.213              -1.345
-1.286              -1.341
-1.323              -1.341
-1.332              -1.338
-1.324              -1.336
-1.308              -1.341
-1.423              -1.345
-1.426              -1.345
-1.383              -1.340
-1.383              -1.341
-1.337              -1.338
-1.355              -1.338
-1.337              -1.341
-1.364              -1.341
-1.343              -1.346
-1.374              -1.343
-1.370              -1.341
-1.348              -1.341
-1.320              -1.338
-1.306              -1.337
-1.273              -1.341
-1.189              -1.341
-1.061              -1.343
-1.138              -1.343
-1.281              -1.343
-1.464              -1.342
-1.421              -1.340
-1.398              -1.338
-1.285              -1.342
-1.263              -1.341
-1.259              -1.343
-1.249              -1.343
-1.290              -1.341
-1.346              -1.342
-1.393              -1.345
-1.398              -1.338
-1.439              -1.341
-1.381              -1.341
-1.353              -1.341
-1.389              -1.342
-1.389              -1.341
-1.439              -1.341
-1.323              -1.338
-1.398              -1.341
-1.361              -1.341
-1.332              -1.341
-1.301              -1.345
-1.283              -1.341
-1.311              -1.341
-1.294              -1.341
-1.226              -1.338
-1.201              -1.341
-1.241              -1.341
-1.310              -1.343
-1.259              -1.345
-1.308              -1.341
-1.311              -1.341
-1.328              -1.337
-1.323              -1.338
-1.308              -1.341
-1.319              -1.341
-1.372              -1.343
-1.323              -1.345
-1.405              -1.340
-1.403              -1.338
-1.287              -1.338
-1.274              -1.341
-1.278              -1.341
-1.260              -1.343
-1.255              -1.345
-1.240              -1.341
-1.310              -1.341
-1.273              -1.337
-1.222              -1.338
-1.272              -1.341
-1.245              -1.341
-1.133              -1.345
-1.051              -1.343
-1.221              -1.341
-1.422              -1.342
-1.469              -1.338
-1.430              -1.338
-1.353              -1.341
-1.352              -1.341
-1.336              -1.345
-1.301              -1.345
-1.216              -1.341
-1.311              -1.341
-1.236              -1.338
-1.305              -1.340
-1.320              -1.342
-1.431              -1.341
-1.350              -1.346
-1.337              -1.345
-1.357              -1.341
-1.344              -1.341
-1.381              -1.338
-1.399              -1.341
-1.451              -1.341
-1.322              -1.345
-1.357              -1.343
-1.319              -1.341
-1.384              -1.341
-1.364              -1.336
-1.360              -1.340
-1.320              -1.341
-1.322              -1.341
-1.280              -1.343
-1.235              -1.343
-1.253              -1.343
-1.273              -1.342
-1.358              -1.338
-1.358              -1.338
-1.336              -1.341
-1.259              -1.341
-1.337              -1.345
-1.332              -1.345
-1.302              -1.341
-1.296              -1.341
-1.198              -1.337
-1.282              -1.338
-1.383              -1.341
-1.388              -1.341
-1.325              -1.345
-1.283              -1.343
-1.255              -1.343
-1.267              -1.342
-1.246              -1.338
-1.227              -1.337
-1.239              -1.341
-1.262              -1.341
-1.291              -1.345
-1.294              -1.345
-1.348              -1.341
-1.356              -1.341
-1.379              -1.338
-1.301              -1.338
-1.295              -1.338
-1.250              -1.341
-1.285              -1.343
-1.260              -1.345
-1.206              -1.343
-1.127              -1.341
-1.080              -1.338
-1.077              -1.337
-1.129              -1.342
-1.163              -1.341
-1.155              -1.345
-1.168              -1.343
-1.190              -1.342
-1.174              -1.341
-1.226              -1.338
-1.296              -1.342
-1.360              -1.341
-1.367              -1.342
-1.399              -1.345
-1.414              -1.340
-1.423              -1.341
-1.451              -1.338
-1.509              -1.337
-1.492              -1.341
-1.500              -1.342
-1.554              -1.343
-1.534              -1.345
-1.526              -1.341
-1.514              -1.340
-1.540              -1.338
-1.453              -1.338
-1.437              -1.341
-1.433              -1.346
-1.380              -1.345
-1.365              -1.341
-1.358              -1.341
-1.343              -1.337
-1.290              -1.338
-1.271              -1.341
-1.310              -1.341
-1.319              -1.343
-1.348              -1.345
-1.313              -1.341
-1.338              -1.341
-1.300              -1.337
-1.292              -1.338
-1.241              -1.342
-1.280              -1.341
-1.311              -1.345
-1.378              -1.343
-1.334              -1.343
-1.398              -1.341
-1.497              -1.341
-1.404              -1.338
-1.230              -1.341
-1.080              -1.340
-1.119              -1.341
-1.174              -1.345
-1.257              -1.341
-1.348              -1.341
-1.342              -1.338
-1.231              -1.338
-1.174              -1.338
-1.135              -1.341
-1.107              -1.342
-1.099              -1.343
-1.131              -1.343
-1.145              -1.341
-1.142              -1.340
-1.146              -1.338
-1.196              -1.342
-1.199              -1.342
-1.192              -1.345
-1.183              -1.343
-1.182              -1.341
-1.224              -1.341
-1.302              -1.337
-1.478              -1.338
-1.470              -1.341
-1.516              -1.341
-1.514              -1.343
-1.496              -1.343
-1.357              -1.341
-1.313              -1.341
-1.323              -1.341
-1.182              -1.337
-1.201              -1.342
-1.210              -1.341
-1.215              -1.345
-1.161              -1.341
-1.202              -1.341
-1.129              -1.341
-1.252              -1.338
-1.246              -1.338
-1.301              -1.341
-1.314              -1.345
-1.313              -1.345
-1.367              -1.345
-1.372              -1.341
-1.469              -1.338
-1.444              -1.338
-1.492              -1.338
-1.526              -1.342
-1.598              -1.345
-1.552              -1.343
-1.534              -1.343
-1.566              -1.341
-1.642              -1.341
-1.525              -1.337
-1.313              -1.341
-1.239              -1.342
-1.301              -1.343
-1.383              -1.346
-1.319              -1.341
-1.356              -1.341
-1.287              -1.340
-1.348              -1.338
-1.291              -1.341
-1.316              -1.341
-1.198              -1.345
-1.338              -1.343
-1.260              -1.341
-1.305              -1.341
-1.208              -1.338
-1.272              -1.338
-1.255              -1.341
-1.267              -1.341
-1.220              -1.343
-1.198              -1.345
-1.151              -1.341
-1.185              -1.342
-1.175              -1.337
-1.126              -1.338
-1.138              -1.342
-1.215              -1.341
-1.255              -1.345
-1.159              -1.345
-1.168              -1.341
-1.206              -1.341
-1.224              -1.337
-1.239              -1.338
-1.220              -1.341
-1.169              -1.341
-1.168              -1.343
-1.295              -1.343
-1.348              -1.342
-1.426              -1.337
-1.353              -1.337
-1.400              -1.340
-1.341              -1.341
-1.322              -1.342
-1.267              -1.346
-1.222              -1.341
-1.258              -1.341
-1.267              -1.341
-1.269              -1.338
-1.267              -1.341
-1.269              -1.340
-1.286              -1.341
-1.287              -1.345
-1.314              -1.345
-1.334              -1.342
-1.397              -1.338
-1.383              -1.338
-1.370              -1.341
-1.364              -1.342
-1.378              -1.345
-1.407              -1.343
-1.393              -1.341
-1.393              -1.341
-1.371              -1.338
-1.348              -1.338
-1.389              -1.341
-1.419              -1.341
-1.339              -1.345
-1.436              -1.343
-1.425              -1.341
-1.375              -1.341
-1.371              -1.337
-1.403              -1.341
-1.366              -1.341
-1.300              -1.343
-1.332              -1.343
-1.306              -1.341
-1.295              -1.341
-1.316              -1.337
-1.311              -1.338
-1.231              -1.341
-1.197              -1.341
-1.199              -1.345
-1.259              -1.345
-1.240              -1.342
-1.245              -1.337
-1.231              -1.338
-1.243              -1.341
-1.238              -1.341
-1.220              -1.343
-1.171              -1.345
-1.252              -1.341
-1.286              -1.341
-1.308              -1.338
-1.290              -1.338
-1.285              -1.341
-1.260              -1.341
-1.226              -1.343
-1.243              -1.343
-1.274              -1.341
-1.304              -1.345
-1.285              -1.341
-1.230              -1.338
-1.220              -1.338
-1.266              -1.341
-1.316              -1.341
-1.283              -1.343
-1.243              -1.343
-1.213              -1.341
-1.262              -1.338
-1.231              -1.338
-1.188              -1.338
-1.112              -1.341
-1.252              -1.342
-1.428              -1.345
-1.528              -1.341
-1.516              -1.342
-1.459              -1.338
-1.358              -1.338
-1.357              -1.340
-1.383              -1.345
-1.388              -1.342
-1.489              -1.341
-1.489              -1.341
-1.486              -1.338
-1.418              -1.340
-1.404              -1.341
-1.362              -1.341
-1.395              -1.343
-1.383              -1.345
-1.305              -1.341
-1.250              -1.341
-0.731              -1.338
0.245               -1.338
1.466               -1.342
3.495               -1.341
4.107               -1.343
2.107               -1.345
-1.006              -1.341
-3.781              -1.341
-5.725              -1.337
-6.680              -1.338
-6.861              -1.341
-6.420              -1.341
-5.795              -1.342
-4.915              -1.343
-4.055              -1.341
-3.244              -1.341
-2.594              -1.338
-2.036              -1.338
-1.652              -1.341
-1.315              -1.341
-0.880              -1.345
-0.571              -1.342
-0.166              -1.342
0.200               -1.338
0.545               -1.338
0.855               -1.341
1.122               -1.341
1.304               -1.345
1.370               -1.343
1.313               -1.341
1.290               -1.341
1.027               -1.338
0.802               -1.337
0.601               -1.341
0.348               -1.341
0.074               -1.345
-0.330              -1.342
-0.822              -1.341
-1.085              -1.341
-1.322              -1.336
-1.411              -1.338
-1.510              -1.341
-1.684              -1.341
-1.744              -1.343
-1.871              -1.343
-1.842              -1.341
-2.049              -1.342
-2.021              -1.338
-2.094              -1.338
-2.048              -1.343
-1.964              -1.341
-1.997              -1.345
-2.035              -1.343
-1.939              -1.341
-1.950              -1.341
-1.946              -1.338
-1.941              -1.341
-1.837              -1.342
-1.802              -1.342
-1.792              -1.345
-1.811              -1.341
-1.758              -1.341
-1.724              -1.337
-1.634              -1.338
-1.617              -1.341
-1.660              -1.341
-1.586              -1.345
-1.577              -1.345
-1.526              -1.341
-1.520              -1.340
-1.509              -1.337
-1.428              -1.340
-1.358              -1.342
-1.381              -1.341
-1.371              -1.345
-1.393              -1.345
-1.308              -1.343
-1.332              -1.341
-1.234              -1.338
-1.357              -1.337
-1.287              -1.341
-1.253              -1.341
-1.211              -1.343
-1.182              -1.343
-1.238              -1.341
-1.163              -1.338
-1.082              -1.337
-1.096              -1.341
-1.169              -1.341
-1.137              -1.343
-1.098              -1.345
-1.123              -1.345
-1.194              -1.343
-1.159              -1.340
-1.218              -1.337
-1.220              -1.338
-1.235              -1.341
-1.208              -1.341
-1.178              -1.342
-1.225              -1.345
-1.178              -1.343
-1.230              -1.341
-1.235              -1.338
-1.211              -1.340
-1.198              -1.341
-1.231              -1.341
-1.235              -1.345
-1.255              -1.343
-1.291              -1.341
-1.297              -1.341
-1.334              -1.340
-1.328              -1.337
-1.316              -1.341
-1.323              -1.342
-1.304              -1.345
-1.301              -1.343
-1.332              -1.341
-1.343              -1.341
-1.287              -1.342
-1.252              -1.342
-1.272              -1.343
-1.240              -1.345
-1.258              -1.341
-1.333              -1.341
-1.320              -1.338
-1.338              -1.337
-1.328              -1.341
-1.281              -1.342
-1.319              -1.343
-1.337              -1.345
-1.311              -1.342
-1.362              -1.341
-1.372              -1.340
-1.465              -1.338
-1.445              -1.341
-1.386              -1.341
-1.362              -1.345
-1.388              -1.345
-1.413              -1.341
-1.422              -1.341
-1.379              -1.338
-1.361              -1.338
-1.301              -1.341
-1.252              -1.341
-1.308              -1.341
-1.384              -1.345
-1.477              -1.340
-1.442              -1.341
-1.294              -1.341
-1.117              -1.338
-1.142              -1.341
-1.154              -1.341
-1.185              -1.345
-1.236              -1.345
-1.255              -1.341
-1.212              -1.341
-1.173              -1.337
-1.168              -1.337
-1.187              -1.337
-1.176              -1.341
-1.212              -1.343
-1.246              -1.345
-1.241              -1.341
-1.260              -1.342
-1.245              -1.338
-1.285              -1.338
-1.286              -1.341
-1.323              -1.343
-1.362              -1.345
-1.357              -1.343
-1.380              -1.340
-1.348              -1.341
-1.411              -1.337
-1.388              -1.341
-1.389              -1.341
-1.454              -1.343
-1.481              -1.345
-1.391              -1.341
-1.426              -1.341
-1.353              -1.338
-1.306              -1.337
-1.229              -1.338
-1.320              -1.338
-1.365              -1.341
-1.445              -1.345
-1.366              -1.342
-1.308              -1.341
-1.282              -1.341
-1.337              -1.338
-1.367              -1.341
-1.365              -1.341
-1.389              -1.342
-1.203              -1.345
-1.240              -1.341
-1.244              -1.341
-1.255              -1.337
-1.235              -1.340
-1.328              -1.341
-1.351              -1.341
-1.355              -1.343
-1.412              -1.343
-1.468              -1.341
-1.366              -1.341
-1.238              -1.338
-1.215              -1.338
-1.107              -1.341
-1.187              -1.341
-1.208              -1.342
-1.277              -1.340
-1.259              -1.341
-1.325              -1.341
-1.276              -1.340
-1.327              -1.340
-1.264              -1.341
-1.258              -1.340
-1.179              -1.345
-1.274              -1.343
-1.255              -1.342
-1.258              -1.338
-1.273              -1.338
-1.292              -1.341
-1.264              -1.341
-1.282              -1.343
-1.299              -1.345
-1.258              -1.341
-1.291              -1.341
-1.287              -1.340
-1.296              -1.338
-1.231              -1.341
-1.292              -1.340
-1.297              -1.343
-1.296              -1.345
-1.280              -1.342
-1.309              -1.341
-1.318              -1.338
-1.262              -1.337
-1.232              -1.341
-1.260              -1.341
-1.241              -1.345
-1.212              -1.346
-1.252              -1.341
-1.230              -1.337
-1.300              -1.340
-1.301              -1.340
-1.333              -1.341
-1.314              -1.342
-1.280              -1.342
-1.276              -1.345
-1.361              -1.341
-1.355              -1.341
-1.389              -1.340
-1.389              -1.338
-1.409              -1.341
-1.437              -1.342
-1.456              -1.345
-1.318              -1.341
-1.323              -1.341
-1.327              -1.342
-1.338              -1.338
-1.327              -1.338
-1.287              -1.345
-1.291              -1.343
-1.238              -1.341
-1.267              -1.342
-1.282              -1.338
-1.253              -1.338
-1.260              -1.341
-1.248              -1.341
-1.220              -1.342
-1.281              -1.343
-1.241              -1.340
-1.334              -1.341
-1.447              -1.338
-1.439              -1.338
-1.403              -1.341
-1.366              -1.341
-1.398              -1.343
-1.411              -1.343
-1.380              -1.340
-1.290              -1.341
-1.360              -1.338
-1.234              -1.338
-1.253              -1.341
-1.283              -1.341
-1.283              -1.343
-1.245              -1.342
-1.211              -1.341
-1.225              -1.342
-1.263              -1.340
-1.259              -1.340
-1.232              -1.341
-1.250              -1.341
-1.246              -1.343
-1.282              -1.343
-1.324              -1.341
-1.308              -1.341
-1.313              -1.338
-1.352              -1.337
-1.341              -1.338
-1.332              -1.341
-1.313              -1.345
-1.310              -1.343
-1.320              -1.341
-1.348              -1.341
-1.404              -1.337
-1.393              -1.338
-1.357              -1.341
-1.308              -1.341
-1.300              -1.341
-1.245              -1.343
-1.202              -1.342
-1.118              -1.341
-1.067              -1.341
-1.012              -1.338
-1.127              -1.338
-1.285              -1.341
-1.426              -1.343
-1.440              -1.343
-1.404              -1.342
-1.341              -1.342
-1.273              -1.341
-1.263              -1.337
-1.292              -1.341
-1.343              -1.341
-1.414              -1.345
-1.440              -1.342
-1.481              -1.342
-1.458              -1.340
-1.445              -1.338
-1.423              -1.341
-1.402              -1.341
-1.378              -1.343
-1.365              -1.343
-1.437              -1.341
-1.423              -1.341
-1.436              -1.338
-1.405              -1.338
-1.322              -1.341
-1.343              -1.341
-1.366              -1.345
-1.337              -1.345
-1.260              -1.342
-1.262              -1.341
-1.174              -1.338
-1.277              -1.338
-1.297              -1.342
-1.411              -1.341
-1.355              -1.342
-1.313              -1.342
-1.296              -1.341
-1.304              -1.341
-1.337              -1.338
-1.282              -1.340
-1.308              -1.342
-1.305              -1.341
-1.292              -1.345
-1.231              -1.342
-1.277              -1.341
-1.212              -1.342
-1.227              -1.338
-1.165              -1.337
-1.257              -1.340
-1.278              -1.341
-1.308              -1.345
-1.271              -1.343
-1.107              -1.341
-1.073              -1.341
-1.016              -1.338
-1.059              -1.337
-1.225              -1.341
-1.282              -1.345
-1.271              -1.343
-1.271              -1.341
-1.314              -1.338
-1.304              -1.338
-1.212              -1.340
-1.250              -1.341
-1.246              -1.341
-1.311              -1.346
-1.301              -1.345
-1.269              -1.341
-1.391              -1.342
-1.459              -1.337
-1.453              -1.337
-1.379              -1.341
-1.400              -1.341
-1.399              -1.345
-1.463              -1.345
-1.371              -1.345
-1.451              -1.341
-1.403              -1.338
-1.439              -1.337
-1.398              -1.341
-1.378              -1.341
-1.366              -1.343
-1.337              -1.345
-1.379              -1.341
-1.288              -1.341
-1.319              -1.341
-1.314              -1.338
-1.372              -1.341
-1.316              -1.341
-1.295              -1.341
-1.304              -1.343
-1.292              -1.346
-1.296              -1.341
-1.276              -1.341
-1.263              -1.337
-1.271              -1.336
-1.309              -1.341
-1.425              -1.341
-1.369              -1.343
-1.316              -1.343
-1.379              -1.342
-1.328              -1.341
-1.342              -1.338
-1.314              -1.338
-1.276              -1.341
-1.250              -1.341
-1.276              -1.342
-1.291              -1.341
-1.285              -1.341
-1.206              -1.337
-1.313              -1.340
-1.318              -1.341
-1.348              -1.340
-1.299              -1.341
-1.268              -1.343
-1.302              -1.346
-1.330              -1.341
-1.252              -1.337
-1.311              -1.337
-1.234              -1.341
-1.339              -1.347
-1.239              -1.341
-1.164              -1.343
-1.147              -1.342
-1.202              -1.341
-1.212              -1.341
-1.215              -1.337
-1.227              -1.341
-1.290              -1.341
-1.287              -1.343
-1.285              -1.346
-1.277              -1.340
-1.304              -1.341
-1.269              -1.338
-1.343              -1.338
-1.347              -1.341
-1.332              -1.341
-1.347              -1.342
-1.376              -1.342
-1.367              -1.341
-1.388              -1.340
-1.348              -1.338
-1.431              -1.341
-1.323              -1.341
-1.369              -1.343
-1.364              -1.343
-1.408              -1.343
-1.383              -1.341
-1.393              -1.341
-1.366              -1.338
-1.367              -1.341
-1.342              -1.340
-1.403              -1.340
-1.388              -1.345
-1.299              -1.341
-1.296              -1.340
-1.325              -1.338
-1.318              -1.337
-1.355              -1.338
-1.342              -1.341
-1.393              -1.345
-1.344              -1.345
-1.375              -1.341
-1.358              -1.341
-1.371              -1.340
-1.397              -1.338
-1.537              -1.341
-1.544              -1.341
-1.405              -1.341
-1.216              -1.343
-1.159              -1.340
-1.079              -1.341
-1.154              -1.341
-1.199              -1.337
-1.245              -1.338
-1.235              -1.341
-1.235              -1.345
-1.159              -1.345
-1.165              -1.340
-1.169              -1.341
-1.241              -1.338
-1.230              -1.341
-1.241              -1.341
-1.290              -1.341
-1.241              -1.342
-1.203              -1.345
-1.201              -1.341
-1.154              -1.341
-1.212              -1.338
-1.267              -1.338
-1.276              -1.341
-1.262              -1.341
-1.288              -1.345
-1.328              -1.341
-1.352              -1.341
-1.372              -1.341
-1.355              -1.338
-1.253              -1.341
-1.311              -1.341
-1.291              -1.343
-1.352              -1.341
-1.360              -1.342
-1.495              -1.337
-1.432              -1.338
-1.418              -1.341
-1.440              -1.342
-1.408              -1.341
-1.372              -1.345
-1.334              -1.343
-1.301              -1.342
-1.341              -1.340
-1.380              -1.338
-1.314              -1.337
-1.328              -1.341
-1.332              -1.342
-1.365              -1.343
-1.435              -1.343
-1.337              -1.341
-1.362              -1.341
-1.344              -1.338
-1.375              -1.338
-1.489              -1.341
-1.521              -1.341
-1.474              -1.343
-1.145              -1.345
-1.175              -1.341
-1.166              -1.341
-1.141              -1.338
-1.243              -1.337
-1.267              -1.341
-1.264              -1.342
-1.264              -1.343
-1.291              -1.345
-1.198              -1.340
-1.222              -1.341
-1.201              -1.338
-1.240              -1.340
-1.266              -1.341
-1.241              -1.342
-1.221              -1.345
-1.294              -1.341
-1.245              -1.341
-1.222              -1.341
-1.226              -1.338
-1.300              -1.338
-1.320              -1.340
-1.283              -1.341
-1.274              -1.343
-1.235              -1.341
-1.194              -1.341
-1.165              -1.337
-1.215              -1.340
-1.201              -1.341
-1.246              -1.341
-1.291              -1.341
-1.292              -1.345
-1.272              -1.341
-1.259              -1.341
-1.230              -1.338
-1.215              -1.338
-1.249              -1.341
-1.310              -1.341
-1.342              -1.342
-1.332              -1.345
-1.318              -1.341
-1.352              -1.341
-1.372              -1.337
-1.398              -1.340
-1.404              -1.341
-1.358              -1.341
-1.362              -1.343
-1.362              -1.341
-1.435              -1.341
-1.351              -1.340
-1.285              -1.337
-1.433              -1.341
-1.364              -1.342
-1.411              -1.343
-1.395              -1.343
-1.361              -1.341
-1.361              -1.341
-1.411              -1.340
-1.381              -1.338
-1.300              -1.341
-1.287              -1.341
-1.287              -1.345
-1.308              -1.345
-1.291              -1.341
-1.327              -1.341
-1.300              -1.338
-1.372              -1.337
-1.405              -1.341
-1.365              -1.341
-1.311              -1.345
-1.290              -1.343
-1.296              -1.341
-1.324              -1.341
-1.249              -1.337
-1.238              -1.341
-1.240              -1.341
-1.243              -1.341
-1.246              -1.345
-1.240              -1.343
-1.170              -1.341
-1.133              -1.338
-1.157              -1.338
-1.152              -1.338
-1.198              -1.341
-1.236              -1.341
-1.238              -1.343
-1.202              -1.340
-1.225              -1.341
-1.210              -1.337
-1.250              -1.337
-1.280              -1.338
-1.361              -1.341
-1.366              -1.345
-1.353              -1.345
-1.370              -1.341
-1.302              -1.342
-1.296              -1.341
-1.301              -1.337
-1.332              -1.341
-1.397              -1.341
-1.442              -1.341
-1.486              -1.343
-1.453              -1.338
-1.436              -1.342
-1.358              -1.338
-1.306              -1.338
-1.226              -1.341
-1.163              -1.341
-1.132              -1.343
-1.047              -1.341
-0.974              -1.341
-1.087              -1.338
-1.252              -1.337
-1.346              -1.337
-1.394              -1.341
-1.323              -1.343
-1.332              -1.345
-1.337              -1.340
-1.314              -1.341
-1.366              -1.338
-1.412              -1.338
-1.491              -1.338
-1.514              -1.341
-1.537              -1.343
-1.488              -1.343
-1.498              -1.341
-1.460              -1.341
-1.505              -1.337
-1.402              -1.341
-1.375              -1.341
-1.351              -1.341
-1.397              -1.343
-1.367              -1.343
-1.352              -1.341
-1.318              -1.341
-1.355              -1.338
-1.277              -1.341
-1.246              -1.341
-1.241              -1.345
-1.263              -1.341
-1.296              -1.341
-1.301              -1.337
-1.389              -1.341
-1.328              -1.341
-1.283              -1.341
-1.337              -1.343
-1.329              -1.342
-1.283              -1.341
-1.316              -1.341
-1.324              -1.338
-1.282              -1.338
-1.244              -1.341
-1.175              -1.341
-1.179              -1.345
-1.170              -1.343
-1.199              -1.341
-1.192              -1.340
-1.211              -1.338
-1.271              -1.338
-1.257              -1.342
-1.189              -1.341
-1.210              -1.343
-1.212              -1.342
-1.226              -1.341
-1.119              -1.341
-1.047              -1.337
-1.174              -1.341
-1.416              -1.341
-1.440              -1.346
-1.397              -1.343
-1.442              -1.341
-1.390              -1.342
-1.333              -1.338
-1.378              -1.340
-1.358              -1.341
-1.372              -1.342
-1.409              -1.345
-1.399              -1.343
-1.416              -1.341
-1.423              -1.340
-1.324              -1.340
-1.367              -1.337
-1.329              -1.341
-1.337              -1.341
-1.330              -1.346
-1.318              -1.345
-1.341              -1.341
-1.302              -1.341
-1.218              -1.341
-1.211              -1.338
-1.301              -1.338
-1.357              -1.341
-1.272              -1.343
-1.300              -1.342
-1.357              -1.341
-1.348              -1.338
-1.333              -1.340
-1.355              -1.340
-1.324              -1.340
-1.350              -1.343
-1.397              -1.342
-1.430              -1.341
-1.248              -1.341
-1.280              -1.338
-1.287              -1.337
-1.327              -1.341
-1.358              -1.342
-1.306              -1.345
-1.375              -1.345
-1.407              -1.341
-1.304              -1.340
-1.332              -1.337
-1.266              -1.338
-1.357              -1.341
-1.350              -1.341
-1.393              -1.345
-1.283              -1.343
-1.274              -1.341
-1.346              -1.341
-1.365              -1.342
-1.291              -1.338
-1.300              -1.341
-1.304              -1.341
-1.304              -1.343
-1.274              -1.343
-1.208              -1.341
-1.240              -1.341
-1.245              -1.337
-1.334              -1.337
-1.309              -1.341
-1.263              -1.341
-1.259              -1.345
-1.249              -1.341
-1.206              -1.341
-1.175              -1.338
-1.241              -1.337
-1.169              -1.341
-1.152              -1.341
-1.133              -1.345
-1.217              -1.345
-1.262              -1.341
-1.337              -1.341
-1.365              -1.338
-1.398              -1.338
-1.409              -1.341
-1.414              -1.341
-1.412              -1.345
-1.451              -1.341
-1.436              -1.341
-1.428              -1.341
-1.404              -1.338
-1.408              -1.340
-1.378              -1.341
-1.411              -1.341
-1.413              -1.342
-1.378              -1.343
-1.322              -1.342
-1.344              -1.341
-1.338              -1.337
-1.337              -1.338
-1.353              -1.341
-1.364              -1.340
-1.371              -1.341
-1.376              -1.345
-1.362              -1.343
-1.348              -1.341
-1.281              -1.340
-1.297              -1.338
-1.277              -1.341
-1.309              -1.341
-1.276              -1.343
-1.273              -1.343
-1.323              -1.342
-1.318              -1.341
-1.348              -1.338
-1.348              -1.338
-1.422              -1.341
-1.372              -1.341
-1.292              -1.345
-1.145              -1.340
-1.104              -1.342
-1.141              -1.340
-1.226              -1.338
-1.260              -1.341
-1.263              -1.341
-1.189              -1.343
-1.183              -1.345
-1.183              -1.341
-1.215              -1.341
-1.164              -1.341
-1.179              -1.338
-1.165              -1.341
-1.241              -1.341
-1.212              -1.343
-1.250              -1.345
-1.230              -1.341
-1.296              -1.341
-1.273              -1.338
-1.316              -1.338
-1.259              -1.341
-1.301              -1.343
-1.278              -1.345
-1.260              -1.342
-1.316              -1.341
-1.353              -1.341
-1.333              -1.338
-1.475              -1.338
-1.371              -1.341
-1.403              -1.343
-1.398              -1.343
-1.540              -1.342
-1.453              -1.337
-1.381              -1.337
-1.370              -1.341
-1.323              -1.341
-1.301              -1.346
-1.273              -1.345
-1.253              -1.342
-1.187              -1.341
-1.255              -1.337
-1.253              -1.338
-1.150              -1.341
-1.267              -1.341
-1.302              -1.343
-1.273              -1.345
-1.271              -1.341
-1.374              -1.341
-1.301              -1.340
-1.446              -1.338
-1.369              -1.342
-1.502              -1.341
-1.545              -1.343
-1.534              -1.343
-1.302              -1.341
-1.334              -1.341
-1.259              -1.338
-1.222              -1.341
-1.249              -1.341
-1.274              -1.341
-1.369              -1.343
-1.343              -1.340
-1.328              -1.341
-1.286              -1.337
-1.311              -1.340
-1.290              -1.341
-1.272              -1.341
-1.246              -1.343
-1.313              -1.346
-1.283              -1.342
-1.314              -1.342
-1.292              -1.337
-1.334              -1.341
-1.332              -1.342
-1.305              -1.341
-1.343              -1.345
-1.276              -1.343
-1.272              -1.341
-1.202              -1.341
-1.236              -1.336
-1.190              -1.337
-1.176              -1.342
-1.169              -1.341
-1.165              -1.343
-1.123              -1.343
-1.175              -1.342
-1.147              -1.342
-1.198              -1.337
-1.227              -1.341
-1.259              -1.341
-1.235              -1.343
-1.194              -1.342
-1.276              -1.341
-1.360              -1.341
-1.314              -1.337
-1.341              -1.337
-1.337              -1.341
-1.388              -1.341
-1.348              -1.343
-1.409              -1.343
-1.425              -1.341
-1.416              -1.342
-1.348              -1.342
-1.318              -1.338
-1.356              -1.341
-1.456              -1.341
-1.500              -1.345
-1.477              -1.343
-1.364              -1.340
-1.328              -1.341
-1.308              -1.338
-1.227              -1.337
-1.117              -1.341
-1.160              -1.342
-1.170              -1.345
-1.190              -1.341
-1.197              -1.341
-1.244              -1.338
-1.292              -1.338
-1.295              -1.338
-1.339              -1.337
-1.333              -1.341
-1.506              -1.345
-1.492              -1.343
-1.426              -1.341
-1.395              -1.342
-1.358              -1.338
-1.337              -1.337
-1.248              -1.341
-1.282              -1.341
-1.290              -1.342
-1.273              -1.342
-1.226              -1.341
-1.271              -1.342
-1.282              -1.338
-1.329              -1.338
-1.259              -1.341
-1.297              -1.341
-1.267              -1.345
-1.294              -1.341
-1.280              -1.341
-1.306              -1.337
-1.332              -1.338
-1.369              -1.341
-1.338              -1.341
-1.357              -1.345
-1.337              -1.343
-1.344              -1.341
-1.301              -1.342
-1.244              -1.338
-1.197              -1.340
-1.188              -1.341
-1.249              -1.341
-1.281              -1.341
-1.257              -1.345
-1.259              -1.341
-1.290              -1.341
-1.295              -1.337
-1.320              -1.337
-1.252              -1.341
-1.260              -1.341
-1.301              -1.345
-1.257              -1.342
-1.211              -1.341
-1.147              -1.341
-1.268              -1.341
-1.440              -1.338
-1.491              -1.340
-1.557              -1.341
-1.437              -1.346
-1.409              -1.345
-1.322              -1.340
-1.325              -1.341
-1.338              -1.338
-1.388              -1.338
-1.419              -1.341
-1.408              -1.341
-1.364              -1.342
-1.328              -1.345
-1.343              -1.341
-1.343              -1.340
-1.273              -1.338
-1.269              -1.338
-1.259              -1.342
-1.232              -1.345
-1.274              -1.342
-1.267              -1.345
-1.264              -1.341
-1.314              -1.338
-1.346              -1.338
-1.369              -1.338
-1.323              -1.341
-1.348              -1.341
-1.277              -1.342
-1.310              -1.345
-1.224              -1.341
-1.252              -1.342
-1.220              -1.338
-1.236              -1.341
-1.138              -1.342
-1.234              -1.341
-1.185              -1.342
-1.273              -1.341
-1.273              -1.341
-1.302              -1.340
-1.246              -1.338
-1.255              -1.338
-1.272              -1.342
-1.308              -1.341
-1.281              -1.343
-1.311              -1.341
-1.342              -1.342
-1.301              -1.341
-1.300              -1.338
-1.376              -1.342
-1.347              -1.341
-1.333              -1.342
-1.267              -1.343
-1.154              -1.341
-1.089              -1.341
-1.484              -1.337
-1.433              -1.338
-1.464              -1.337
-1.418              -1.341
-1.384              -1.342
-1.378              -1.345
-1.310              -1.341
-1.358              -1.338
-1.351              -1.338
-1.309              -1.341
-1.306              -1.341
-1.259              -1.343
-1.291              -1.345
-1.222              -1.341
-1.282              -1.341
-1.272              -1.338
-1.343              -1.337
-1.276              -1.341
-1.323              -1.341
-1.296              -1.343
-1.378              -1.345
-1.239              -1.341
-1.337              -1.341
-1.355              -1.338
-1.364              -1.338
-1.323              -1.341
-1.372              -1.341
-1.366              -1.345
-1.459              -1.342
-1.446              -1.341
-1.393              -1.341
-1.322              -1.338
-1.442              -1.337
-1.403              -1.341
-1.418              -1.341
-1.431              -1.343
-1.344              -1.345
-1.337              -1.341
-1.379              -1.341
-1.330              -1.338
-1.337              -1.338
-1.311              -1.341
-1.319              -1.342
-1.285              -1.341
-1.301              -1.343
-1.211              -1.341
-1.239              -1.341
-1.259              -1.338
-1.263              -1.338
-1.253              -1.341
-1.282              -1.341
-1.241              -1.343
-1.253              -1.343
-1.221              -1.341
-1.218              -1.341
-1.236              -1.338
-1.213              -1.340
-1.218              -1.341
-1.208              -1.341
-1.196              -1.343
-1.235              -1.345
-1.267              -1.341
-1.299              -1.341
-1.291              -1.336
-1.343              -1.337
-1.372              -1.341
-1.375              -1.341
-1.273              -1.342
-1.277              -1.343
-1.330              -1.341
-1.330              -1.341
-1.248              -1.338
-1.206              -1.338
-1.199              -1.338
-1.252              -1.341
-1.274              -1.345
-1.308              -1.345
-1.300              -1.342
-1.338              -1.341
-1.322              -1.338
-1.346              -1.337
-1.355              -1.340
-1.400              -1.341
-1.389              -1.343
-1.367              -1.343
-1.330              -1.341
-1.412              -1.341
-1.423              -1.341
-1.437              -1.341
-1.432              -1.340
-1.411              -1.341
-1.337              -1.345
-1.384              -1.345
-1.346              -1.340
-1.276              -1.341
-1.273              -1.337
-1.294              -1.337
-1.295              -1.341
-1.296              -1.341
-1.259              -1.343
-1.315              -1.345
-1.372              -1.341
-1.432              -1.341
-1.385              -1.340
-1.355              -1.338
-1.283              -1.341
-1.314              -1.341
-1.296              -1.342
-1.324              -1.345
-1.383              -1.341
-1.549              -1.340
-1.595              -1.338
-1.370              -1.341
-1.221              -1.341
-1.192              -1.345
-1.171              -1.343
-1.168              -1.342
-1.248              -1.341
-1.201              -1.337
-1.194              -1.340
-1.218              -1.341
-1.141              -1.342
-1.240              -1.345
-1.194              -1.342
-1.183              -1.342
-0.832              -1.341
0.061               -1.341
1.043               -1.337
2.504               -1.341
4.033               -1.341
3.054               -1.341
0.358               -1.345
-2.605              -1.341
-4.905              -1.341
-6.282              -1.338
-6.854              -1.340
-6.693              -1.338
-6.127              -1.341
-5.274              -1.343
-4.413              -1.343
-3.540              -1.341
-2.799              -1.342
-2.134              -1.338
-1.613              -1.338
-1.121              -1.341
-0.842              -1.341
-0.651              -1.342
-0.364              -1.341
-0.051              -1.341
0.153               -1.338
0.316               -1.337
0.370               -1.341
0.602               -1.341
0.616               -1.345
0.625               -1.343
0.788               -1.338
0.655               -1.340
0.577               -1.338
0.448               -1.338
0.257               -1.341
0.045               -1.341
-0.066              -1.342
-0.423              -1.342
-0.628              -1.341
-0.916              -1.341
-1.149              -1.341
-1.369              -1.337
-1.361              -1.338
-1.474              -1.341
-1.619              -1.341
-1.694              -1.345
-1.708              -1.345
-1.781              -1.341
-1.891              -1.341
-1.944              -1.338
-1.935              -1.341
-1.856              -1.341
-1.802              -1.341
-1.866              -1.343
-1.912              -1.341
-1.830              -1.341
-1.930              -1.338
-1.828              -1.340
-1.841              -1.341
-1.823              -1.343
-1.805              -1.343
-1.674              -1.341
-1.669              -1.341
-1.637              -1.337
-1.617              -1.338
-1.510              -1.342
-1.473              -1.341
-1.477              -1.345
-1.447              -1.342
-1.408              -1.341
-1.319              -1.341
-1.327              -1.338
-1.240              -1.338
-1.278              -1.341
-1.165              -1.342
-1.267              -1.342
-1.188              -1.343
-1.231              -1.341
-1.189              -1.341
-1.119              -1.340
-1.110              -1.341
-1.267              -1.338
-1.299              -1.341
-1.316              -1.341
-1.262              -1.343
-1.337              -1.343
-1.327              -1.341
-1.352              -1.338
-1.342              -1.338
-1.344              -1.341
-1.281              -1.341
-1.304              -1.345
-1.304              -1.346
-1.306              -1.341
-1.269              -1.342
-1.304              -1.338
-1.273              -1.338
-1.245              -1.341
-1.283              -1.341
-1.263              -1.342
-1.241              -1.343
-1.218              -1.341
-1.169              -1.341
-1.164              -1.340
-1.173              -1.336
-1.203              -1.342
-1.220              -1.341
-1.271              -1.345
-1.273              -1.342
-1.370              -1.341
-1.254              -1.340
-1.433              -1.340
-1.408              -1.340
-1.404              -1.341
-1.338              -1.343
-1.324              -1.345
-1.294              -1.341
-1.230              -1.342
-1.188              -1.337
-1.194              -1.338
-1.160              -1.341
-1.112              -1.341
-1.096              -1.343
-1.174              -1.345
-1.154              -1.341
-1.164              -1.341
-1.169              -1.340
-1.192              -1.338
-1.244              -1.341
-1.203              -1.341
-1.210              -1.343
-1.253              -1.345
-1.271              -1.341
-1.306              -1.342
-1.304              -1.340
-1.375              -1.337
-1.483              -1.342
-1.567              -1.341
-1.503              -1.345
-1.528              -1.345
-1.422              -1.342
-1.370              -1.342
-1.285              -1.338
-1.351              -1.338
-1.259              -1.341
-1.260              -1.341
-1.295              -1.342
-1.313              -1.342
-1.226              -1.341
-1.252              -1.341
-1.286              -1.340
-1.168              -1.340
-1.105              -1.338
-1.099              -1.342
-1.367              -1.343
-1.496              -1.346
-1.470              -1.341
-1.445              -1.341
-1.352              -1.338
-1.297              -1.340
-1.296              -1.341
-1.362              -1.341
-1.418              -1.345
-1.425              -1.345
-1.467              -1.341
-1.425              -1.341
-1.403              -1.338
-1.426              -1.337
-1.435              -1.341
-1.397              -1.341
-1.464              -1.341
-1.404              -1.343
-1.356              -1.341
-1.364              -1.342
-1.418              -1.338
-1.328              -1.338
-1.306              -1.341
-1.295              -1.341
-1.285              -1.345
-1.246              -1.342
-1.213              -1.340
-1.226              -1.338
-1.264              -1.338
-1.311              -1.338
-1.333              -1.342
-1.338              -1.345
-1.239              -1.345
-1.217              -1.340
-1.222              -1.342
-1.180              -1.341
-1.246              -1.337
-1.170              -1.341
-1.269              -1.341
-1.241              -1.345
-1.231              -1.343
-1.198              -1.341
-1.226              -1.341
-1.259              -1.337
-1.403              -1.338
-1.245              -1.341
-1.255              -1.341
-1.189              -1.345
-1.160              -1.342
-1.217              -1.341
-1.165              -1.341
-1.161              -1.337
-1.035              -1.340
-1.098              -1.341
-1.101              -1.341
-1.250              -1.345
-1.339              -1.343
-1.418              -1.341
-1.440              -1.341
-1.395              -1.337
-1.281              -1.337
-1.334              -1.342
-1.333              -1.341
-1.372              -1.345
-1.291              -1.345
-1.328              -1.342
-1.342              -1.341
-1.342              -1.338
-1.369              -1.338
-1.351              -1.342
-1.391              -1.345
-1.447              -1.345
-1.391              -1.341
-1.278              -1.341
-1.403              -1.337
-1.366              -1.337
-1.407              -1.341
-1.390              -1.342
-1.435              -1.345
-1.380              -1.342
-1.528              -1.341
-1.488              -1.337
-1.469              -1.338
-1.416              -1.338
-1.467              -1.341
-1.456              -1.342
-1.372              -1.341
-1.350              -1.343
-1.418              -1.341
-1.470              -1.341
-1.348              -1.337
-1.322              -1.337
-1.190              -1.341
-1.257              -1.341
-1.175              -1.345
-1.207              -1.346
-1.145              -1.341
-1.190              -1.341
-1.249              -1.340
-1.271              -1.340
-1.296              -1.341
-1.296              -1.345
-1.260              -1.345
-1.255              -1.341
-1.351              -1.341
-1.248              -1.338
-1.287              -1.338
-1.227              -1.341
-1.225              -1.341
-1.253              -1.343
-1.278              -1.345
-1.348              -1.341
-1.260              -1.341
-1.338              -1.337
-1.315              -1.338
-1.253              -1.341
-1.202              -1.341
-1.184              -1.345
-1.204              -1.345
-1.229              -1.341
-1.218              -1.341
-1.250              -1.337
-1.286              -1.338
-1.323              -1.340
-1.294              -1.341
-1.269              -1.341
-1.259              -1.343
-1.280              -1.345
-1.287              -1.341
-1.333              -1.341
-1.344              -1.338
-1.412              -1.341
-1.461              -1.342
-1.427              -1.343
-1.450              -1.343
-1.399              -1.341
-1.427              -1.341
-1.318              -1.338
-1.390              -1.338
-1.391              -1.341
-1.449              -1.342
-1.400              -1.345
-1.383              -1.345
-1.322              -1.341
-1.313              -1.341
-1.347              -1.340
-1.342              -1.337
-1.316              -1.340
-1.250              -1.341
-1.360              -1.346
-1.263              -1.343
-1.308              -1.341
-1.249              -1.340
-1.282              -1.338
-1.258              -1.340
-1.280              -1.341
-1.281              -1.341
-1.264              -1.343
-1.319              -1.342
-1.358              -1.342
-1.366              -1.338
-1.314              -1.338
-1.344              -1.341
-1.380              -1.345
-1.453              -1.343
-1.495              -1.342
-1.444              -1.341
-1.252              -1.338
-1.175              -1.338
-1.149              -1.341
-1.140              -1.341
-1.182              -1.343
-1.260              -1.345
-1.310              -1.343
-1.236              -1.342
-1.178              -1.338
-1.164              -1.338
-1.189              -1.341
-1.222              -1.338
-1.255              -1.343
-1.297              -1.343
-1.324              -1.341
-1.339              -1.341
-1.332              -1.338
-1.272              -1.338
-1.222              -1.341
-1.240              -1.341
-1.236              -1.345
-1.226              -1.348
-1.189              -1.342
-1.192              -1.341
-1.243              -1.338
-1.259              -1.338
-1.364              -1.343
-1.304              -1.341
-1.371              -1.345
-1.309              -1.343
-1.337              -1.342
-1.273              -1.341
-1.272              -1.338
-1.348              -1.341
-1.369              -1.341
-1.342              -1.343
-1.422              -1.341
-1.389              -1.341
-1.464              -1.340
-1.391              -1.338
-1.388              -1.338
-1.316              -1.338
-1.450              -1.341
-1.465              -1.343
-1.460              -1.343
-1.366              -1.340
-1.437              -1.343
-1.400              -1.338
-1.358              -1.338
-1.350              -1.341
-1.330              -1.341
-1.325              -1.345
-1.398              -1.342
-1.469              -1.342
-1.402              -1.341
-1.250              -1.337
-1.174              -1.340
-1.217              -1.341
-1.226              -1.340
-1.299              -1.345
-1.301              -1.345
-1.314              -1.346
-1.328              -1.343
-1.277              -1.338
-1.323              -1.338
-1.252              -1.338
-1.290              -1.345
-1.266              -1.343
-1.222              -1.342
-1.174              -1.341
-1.220              -1.341
-1.211              -1.342
-1.283              -1.338
-1.216              -1.340
-1.319              -1.341
-1.273              -1.342
-1.315              -1.347
-1.210              -1.341
-1.208              -1.341
-1.166              -1.342
-1.194              -1.337
-1.131              -1.347
-1.194              -1.341
-1.271              -1.341
-1.332              -1.345
-1.246              -1.341
-1.241              -1.346
-1.188              -1.338
-1.273              -1.340
-1.231              -1.338
-1.342              -1.341
-1.329              -1.340
-1.361              -1.345
-1.367              -1.342
-1.375              -1.341
-1.367              -1.342
-1.351              -1.336
-1.350              -1.341
-1.358              -1.341
-1.341              -1.342
-1.300              -1.343
-1.264              -1.341
-1.287              -1.340
-1.230              -1.338
-1.257              -1.338
-1.269              -1.341
-1.323              -1.341
-1.352              -1.343
-1.428              -1.341
-1.371              -1.341
-1.358              -1.340
-1.316              -1.337
-1.288              -1.338
-1.254              -1.340
-1.282              -1.342
-1.338              -1.342
-1.348              -1.343
-1.342              -1.342
-1.287              -1.341
-1.413              -1.338
-1.339              -1.338
-1.386              -1.341
-1.409              -1.342
-1.271              -1.342
-1.285              -1.342
-1.297              -1.342
-1.348              -1.338
-1.338              -1.338
-1.310              -1.341
-1.318              -1.341
-1.286              -1.341
-1.277              -1.343
-1.287              -1.341
-1.224              -1.341
-1.218              -1.338
-1.222              -1.338
-1.252              -1.341
-1.202              -1.342
-1.225              -1.343
-1.234              -1.343
-1.230              -1.341
-1.224              -1.340
-1.258              -1.338
-1.292              -1.338
-1.320              -1.341
-1.292              -1.341
-1.297              -1.342
-1.324              -1.345
-1.362              -1.341
-1.337              -1.340
-1.351              -1.338
-1.367              -1.338
-1.409              -1.341
-1.412              -1.341
-1.404              -1.343
-1.353              -1.343
-1.316              -1.341
-1.272              -1.338
-1.258              -1.338
-1.276              -1.341
-1.184              -1.341
-1.190              -1.343
-1.198              -1.345
-1.239              -1.341
-1.143              -1.341
-1.098              -1.337
-1.241              -1.338
-1.388              -1.341
-1.399              -1.342
-1.426              -1.343
-1.428              -1.343
-1.397              -1.341
-1.311              -1.342
-1.290              -1.338
-1.310              -1.340
-1.364              -1.338
-1.414              -1.341
-1.409              -1.342
-1.399              -1.345
-1.378              -1.341
-1.404              -1.341
-1.360              -1.338
-1.341              -1.341
-1.337              -1.341
-1.365              -1.345
-1.378              -1.343
-1.398              -1.341
-1.344              -1.341
-1.347              -1.338
-1.338              -1.338
-1.329              -1.341
-1.332              -1.343
-1.311              -1.345
-1.271              -1.343
-1.178              -1.341
-1.187              -1.340
-1.236              -1.338
-1.318              -1.338
-1.351              -1.342
-1.259              -1.341
-1.243              -1.345
-1.271              -1.345
-1.273              -1.341
-1.308              -1.341
-1.405              -1.337
-1.327              -1.338
-1.313              -1.341
-1.295              -1.341
-1.337              -1.345
-1.294              -1.345
-1.295              -1.341
-1.297              -1.341
-1.329              -1.338
-1.254              -1.338
-1.285              -1.337
-1.243              -1.341
-1.318              -1.342
-1.330              -1.345
-1.156              -1.341
-1.052              -1.341
-1.113              -1.338
-1.129              -1.341
-1.355              -1.341
-1.378              -1.346
-1.446              -1.343
-1.428              -1.341
-1.330              -1.341
-1.333              -1.338
-1.295              -1.337
-1.316              -1.341
-1.271              -1.341
-1.353              -1.343
-1.352              -1.345
-1.403              -1.341
-1.341              -1.341
-1.375              -1.340
-1.308              -1.340
-1.437              -1.340
-1.450              -1.342
-1.442              -1.341
-1.407              -1.345
-1.364              -1.345
-1.403              -1.341
-1.327              -1.342
-1.409              -1.338
-1.301              -1.338
-1.273              -1.341
-1.313              -1.343
-1.369              -1.343
-1.370              -1.341
-1.411              -1.341
-1.391              -1.338
-1.439              -1.341
-1.383              -1.341
-1.358              -1.343
-1.272              -1.343
-1.249              -1.340
-1.204              -1.341
-1.198              -1.337
-1.221              -1.337
-1.141              -1.341
-1.138              -1.338
-1.145              -1.343
-1.202              -1.343
-1.196              -1.341
-1.231              -1.340
-1.174              -1.337
-1.235              -1.338
-1.169              -1.341
-1.291              -1.341
-1.236              -1.345
-1.246              -1.343
-1.329              -1.341
-1.346              -1.341
-1.348              -1.338
-1.272              -1.337
-1.404              -1.340
-1.366              -1.341
-1.371              -1.341
-1.330              -1.341
-1.350              -1.340
-1.404              -1.340
-1.402              -1.337
-1.332              -1.337
-1.332              -1.341
-1.302              -1.341
-1.388              -1.343
-1.347              -1.342
-1.178              -1.341
-1.264              -1.341
-1.308              -1.338
-1.271              -1.337
-1.253              -1.340
-1.244              -1.340
-1.249              -1.342
-1.254              -1.342
-1.301              -1.343
-1.277              -1.338
-1.260              -1.337
-1.255              -1.338
-1.361              -1.340
-1.374              -1.341
-1.407              -1.342
-1.389              -1.342
-1.409              -1.340
-1.344              -1.338
-1.348              -1.337
-1.384              -1.337
-1.356              -1.341
-1.342              -1.338
-1.364              -1.342
-1.388              -1.343
-1.361              -1.341
-1.404              -1.341
-1.344              -1.337
-1.299              -1.337
-1.232              -1.341
-1.274              -1.340
-1.310              -1.342
-1.311              -1.341
-1.253              -1.341
-1.283              -1.341
-1.348              -1.337
-1.374              -1.337
-1.308              -1.341
-1.274              -1.338
-1.297              -1.343
-1.385              -1.343
-1.405              -1.341
-1.409              -1.341
-1.418              -1.337
-1.491              -1.341
-1.505              -1.342
-1.281              -1.343
-1.113              -1.340
-1.150              -1.340
-1.194              -1.337
-1.216              -1.337
-1.274              -1.341
-1.278              -1.341
-1.173              -1.342
-1.241              -1.341
-1.220              -1.341
-1.216              -1.340
-1.248              -1.337
-1.267              -1.337
-1.252              -1.341
-1.235              -1.341
-1.243              -1.343
-1.241              -1.345
-1.226              -1.341
-1.252              -1.341
-1.235              -1.338
-1.313              -1.338
-1.301              -1.340
-1.378              -1.340
-1.371              -1.343
-1.423              -1.343
-1.395              -1.341
-1.461              -1.337
-1.465              -1.337
-1.431              -1.340
-1.325              -1.341
-1.313              -1.345
-1.318              -1.343
-1.316              -1.343
-1.277              -1.340
-1.262              -1.340
-1.260              -1.336
-1.290              -1.337
-1.201              -1.340
-1.206              -1.341
-1.165              -1.342
-1.285              -1.342
-1.273              -1.341
-1.300              -1.341
-1.358              -1.338
-1.474              -1.341
-1.356              -1.340
-1.430              -1.341
-1.343              -1.345
-1.361              -1.343
-1.339              -1.341
-1.342              -1.341
-1.315              -1.338
-1.356              -1.340
-1.479              -1.341
-1.526              -1.345
-1.338              -1.342
-1.310              -1.342
-1.222              -1.341
-1.266              -1.337
-1.244              -1.337
-1.269              -1.337
-1.278              -1.341
-1.302              -1.341
-1.294              -1.343
-1.295              -1.341
-1.287              -1.340
-1.250              -1.336
-1.215              -1.337
-1.286              -1.340
-1.269              -1.341
-1.246              -1.342
-1.222              -1.342
-1.211              -1.341
-1.196              -1.338
-1.208              -1.338
-1.154              -1.338
-1.226              -1.338
-1.184              -1.341
-1.291              -1.340
-1.294              -1.342
-1.352              -1.340
-1.271              -1.341
-1.306              -1.338
-1.290              -1.341
-1.304              -1.341
-1.313              -1.345
-1.301              -1.345
-1.353              -1.340
-1.319              -1.341
-1.333              -1.337
-1.318              -1.338
-1.259              -1.341
-1.269              -1.341
-1.310              -1.340
-1.328              -1.343
-1.269              -1.341
-1.240              -1.338
-1.215              -1.336
-1.224              -1.337
-1.230              -1.341
-1.306              -1.341
-1.283              -1.343
-1.276              -1.343
-1.330              -1.340
-1.404              -1.338
-1.414              -1.337
-1.389              -1.337
-1.412              -1.341
-1.365              -1.341
-1.409              -1.342
-1.334              -1.342
-1.362              -1.342
-1.328              -1.341
-1.353              -1.337
-1.388              -1.337
-1.292              -1.341
-1.337              -1.340
-1.309              -1.343
-1.355              -1.342
-1.324              -1.341
-1.342              -1.340
-1.393              -1.340
-1.383              -1.336
-1.273              -1.338
-1.306              -1.341
-1.355              -1.343
-1.381              -1.342
-1.380              -1.340
-1.414              -1.341
-1.364              -1.341
-1.372              -1.338
-1.351              -1.337
-1.383              -1.340
-1.287              -1.343
-1.286              -1.343
-1.190              -1.343
-1.220              -1.340
-1.217              -1.337
-1.230              -1.338
-1.141              -1.341
-1.171              -1.338
-1.180              -1.343
-1.225              -1.345
[truncated: 15,600,046 more chars]
