# Supplementary material for: High fidelity optogenetic control of individual prefrontal cortical pyramidal neurons in vivo
Source: F1000Res. 2012 Jul 30;1:7. [Version 1] doi: 10.12688/f1000research.1-7.v1 (PMC3894804; doi:10.12688/f1000research.1-7.v1)
Supplement: Photoinhibition of NpHR-transduced PL neuron activity — This dataset includes the results of photoinhibition of spontaneous activity of NpHR-transduced PL neuron using 10-s continuous green laser illumination. Raw data includes the neural signal and TTL signal for generating continuous light illumination. Timestamp data of spike events were used for calculating the averaged firing rates and the autocorrelation histograms. [file f1000research-1-107-s0000.tgz › NpHRneuron1_timestamp1.txt]

spike event
0.09490
0.14220
0.27440
0.40905
0.57000
0.66660
0.75580
0.83115
1.01500
1.23785
1.30415
1.47770
1.50835
1.85120
2.13565
2.39200
2.53085
2.57325
2.71460
2.74300
3.07395
3.15990
3.42090
3.65625
3.86055
3.89125
4.08205
4.20095
4.35795
4.41185
4.49280
4.74415
4.94860
5.17525
5.24350
5.28640
5.58430
5.74450
5.79365
6.02240
6.15735
6.32015
6.45830
6.66115
6.68515
6.73390
7.20810
7.34985
7.46550
7.67005
7.86435
8.03030
8.20810
8.33655
8.46595
8.55390
8.70485
8.84145
9.07850
9.19750
9.42015
9.48205
9.63370
9.76955
9.91115
20.07375
20.08760
20.19970
20.32705
20.45875
20.78075
21.30085
21.81695
22.01290
22.35285
22.76020
23.02710
23.05050
23.37775
23.67400
23.93265
24.32290
24.48580
24.80605
24.98230
25.39285
25.82900
26.43540
26.73460
26.98405
27.27500
27.64110
27.70005
27.91050
28.46165
29.02085
29.26065
29.46540
29.75655
