# Supplementary material for: High fidelity optogenetic control of individual prefrontal cortical pyramidal neurons in vivo
Source: F1000Res. 2012 Jul 30;1:7. [Version 1] doi: 10.12688/f1000research.1-7.v1 (PMC3894804; doi:10.12688/f1000research.1-7.v1)
Supplement: Photoinhibition of NpHR-transduced PL neuron activity — This dataset includes the results of photoinhibition of spontaneous activity of NpHR-transduced PL neuron using 10-s continuous green laser illumination. Raw data includes the neural signal and TTL signal for generating continuous light illumination. Timestamp data of spike events were used for calculating the averaged firing rates and the autocorrelation histograms. [file f1000research-1-107-s0000.tgz › NpHRneuron1_timestamp2.txt]

spike event
0.47385
0.63860
0.74975
0.86715
0.93315
1.04740
1.31765
1.38920
1.45665
1.54015
1.70160
1.74125
1.78150
2.28560
2.34435
2.36715
2.54975
2.60180
2.65270
2.90900
3.01515
3.20150
3.25395
3.41845
3.46985
3.54080
3.58890
3.89425
4.03390
4.10355
4.30115
4.53240
4.70245
4.86160
4.92860
4.97875
5.10275
5.17185
5.23355
5.30745
5.37075
5.40030
5.80140
5.93100
6.04420
6.16240
6.26580
6.37540
6.56435
6.59095
6.96925
7.10315
7.23900
7.27030
7.51925
7.54630
7.62675
8.01960
8.20330
8.38905
8.57150
8.61545
8.64670
8.83105
8.94420
9.20030
9.34110
9.38010
9.41935
9.72610
9.81930
9.85400
20.08645
20.14105
20.20615
20.28725
20.38390
20.48995
20.68920
20.87115
21.05565
21.37995
21.64955
21.89175
22.06570
22.23175
22.39100
22.53650
22.79445
23.00660
23.17765
23.36225
23.58660
23.72535
23.99025
24.11150
24.19365
24.41595
24.73560
24.94225
25.15795
25.40170
25.54510
25.67615
25.88615
26.12520
26.78370
27.25510
27.40035
27.75550
27.92950
28.20225
28.35790
28.46825
28.78260
28.95610
29.29515
29.48885
29.82180
29.94510
