# Supplementary material for: High fidelity optogenetic control of individual prefrontal cortical pyramidal neurons in vivo
Source: F1000Res. 2012 Jul 30;1:7. [Version 1] doi: 10.12688/f1000research.1-7.v1 (PMC3894804; doi:10.12688/f1000research.1-7.v1)
Supplement: Photoinhibition of NpHR-transduced PL neuron activity — This dataset includes the results of photoinhibition of spontaneous activity of NpHR-transduced PL neuron using 10-s continuous green laser illumination. Raw data includes the neural signal and TTL signal for generating continuous light illumination. Timestamp data of spike events were used for calculating the averaged firing rates and the autocorrelation histograms. [file f1000research-1-107-s0000.tgz › NpHRneuron1_timestamp3.txt]

spike event
0.01795
0.19210
0.49835
0.65200
0.74050
0.87050
0.94305
1.24505
1.43695
1.63455
1.80585
2.00405
2.10290
2.30320
2.47075
2.54605
2.71510
2.93735
3.05730
3.27095
3.42995
3.59285
3.76585
3.86185
4.02765
4.16585
4.29380
4.47580
4.63965
4.81535
5.10950
5.18725
5.29675
5.40740
5.59255
5.79025
5.99065
6.18130
6.34490
6.57785
6.77175
6.98620
7.20970
7.39825
7.54970
7.59450
7.91205
8.11635
8.17305
8.32060
8.38695
8.60790
8.78415
9.00420
9.14770
9.29925
9.57965
9.76595
9.99070
15.80275
15.82510
16.17020
20.06990
20.08820
20.18975
20.21535
20.37450
20.53985
20.69985
20.93330
21.18200
21.49340
21.71545
21.87450
22.00725
22.44045
22.67475
22.89850
23.25335
23.57035
23.78450
24.14475
24.41730
24.91685
25.10170
25.41925
25.56195
25.77075
26.00920
26.55670
26.74840
27.06275
27.31550
27.67730
28.30710
28.63515
28.84115
29.21505
29.52865
29.91245
