# Supplementary material for: High fidelity optogenetic control of individual prefrontal cortical pyramidal neurons in vivo
Source: F1000Res. 2012 Jul 30;1:7. [Version 1] doi: 10.12688/f1000research.1-7.v1 (PMC3894804; doi:10.12688/f1000research.1-7.v1)
Supplement: Photoinhibition of NpHR-transduced PL neuron activity — This dataset includes the results of photoinhibition of spontaneous activity of NpHR-transduced PL neuron using 10-s continuous green laser illumination. Raw data includes the neural signal and TTL signal for generating continuous light illumination. Timestamp data of spike events were used for calculating the averaged firing rates and the autocorrelation histograms. [file f1000research-1-107-s0000.tgz › NpHRneuron1_timestamp4.txt]

spike event
0.10555
0.26375
0.47110
0.62480
0.79400
1.05095
1.18370
1.28615
1.50870
1.53830
1.71820
2.17910
2.61005
2.84485
3.12305
3.38950
3.53835
3.76750
3.89435
4.05770
4.29285
4.42615
4.51900
4.56840
4.71830
5.01375
5.12970
5.30985
5.46010
5.70690
5.93420
6.11000
6.37690
6.57325
6.72255
6.81110
6.96815
7.16880
7.27200
7.41785
7.50520
7.65680
7.75095
7.97595
8.28215
8.60430
8.79045
8.99320
9.09415
9.12710
9.42275
9.67775
9.87450
17.82330
20.07420
20.08405
20.17810
20.19795
20.30500
20.38125
20.51370
20.68690
20.84845
21.00935
21.13875
21.22515
21.54810
21.82755
21.95765
22.09230
22.40025
22.61455
22.87550
23.13305
23.34560
23.77380
24.11460
24.36695
24.57990
24.94825
25.10700
25.36935
25.64145
25.97300
26.18725
26.48970
26.84005
27.41005
27.60885
27.79120
28.10955
28.32945
29.00300
29.83280
