# Supplementary material for: High fidelity optogenetic control of individual prefrontal cortical pyramidal neurons in vivo
Source: F1000Res. 2012 Jul 30;1:7. [Version 1] doi: 10.12688/f1000research.1-7.v1 (PMC3894804; doi:10.12688/f1000research.1-7.v1)
Supplement: Photoinhibition of NpHR-transduced PL neuron activity — This dataset includes the results of photoinhibition of spontaneous activity of NpHR-transduced PL neuron using 10-s continuous green laser illumination. Raw data includes the neural signal and TTL signal for generating continuous light illumination. Timestamp data of spike events were used for calculating the averaged firing rates and the autocorrelation histograms. [file f1000research-1-107-s0000.tgz › NpHRneuron1_timestamp5.txt]

spike event
0.05715
0.48745
0.84545
1.39665
2.67500
2.90175
3.28060
4.08070
4.45685
4.73470
5.05535
5.42795
5.60170
5.94655
6.81895
7.10255
7.44375
7.85900
8.74030
8.97995
9.41010
18.49435
20.11850
20.15710
20.21490
20.30220
20.39775
20.50955
20.62735
20.95565
21.26415
21.57740
21.77045
22.44705
22.81480
22.95440
23.84490
24.45735
27.48775
28.54880
