# Supplementary material for: High fidelity optogenetic control of individual prefrontal cortical pyramidal neurons in vivo
Source: F1000Res. 2012 Jul 30;1:7. [Version 1] doi: 10.12688/f1000research.1-7.v1 (PMC3894804; doi:10.12688/f1000research.1-7.v1)
Supplement: Photoinhibition of NpHR-transduced PL neuron activity — This dataset includes the results of photoinhibition of spontaneous activity of NpHR-transduced PL neuron using 10-s continuous green laser illumination. Raw data includes the neural signal and TTL signal for generating continuous light illumination. Timestamp data of spike events were used for calculating the averaged firing rates and the autocorrelation histograms. [file f1000research-1-107-s0000.tgz › NpHRneuron2_timestamp1.txt]

spike event
0.29405
0.34205
1.15080
1.18990
3.13615
3.22570
3.27370
4.96245
5.16460
5.49765
6.70705
6.81970
7.06060
7.53415
7.69750
7.80470
9.12090
9.25915
20.14915
20.35785
21.72870
21.75730
21.83255
21.95350
22.05860
23.82695
23.93855
24.02615
24.94455
25.41650
25.63715
25.68060
25.75080
25.86525
25.88810
26.98255
27.06255
27.14325
27.23310
27.33395
27.35585
27.62265
27.81690
28.09050
29.26825
29.34150
29.37805
29.48395
29.79890
