# Supplementary material for: High fidelity optogenetic control of individual prefrontal cortical pyramidal neurons in vivo
Source: F1000Res. 2012 Jul 30;1:7. [Version 1] doi: 10.12688/f1000research.1-7.v1 (PMC3894804; doi:10.12688/f1000research.1-7.v1)
Supplement: Photoinhibition of NpHR-transduced PL neuron activity — This dataset includes the results of photoinhibition of spontaneous activity of NpHR-transduced PL neuron using 10-s continuous green laser illumination. Raw data includes the neural signal and TTL signal for generating continuous light illumination. Timestamp data of spike events were used for calculating the averaged firing rates and the autocorrelation histograms. [file f1000research-1-107-s0000.tgz › NpHRneuron2_timestamp2.txt]

spike event
0.64275
0.70080
0.75315
0.84195
1.26655
2.70290
3.33160
3.50745
3.60335
3.67495
3.71230
3.86575
4.72330
4.78070
4.91590
5.07430
6.40760
6.55165
6.60115
6.67130
6.86800
8.73595
8.91455
8.96245
20.08490
22.04275
22.19555
22.26095
22.37200
22.73850
23.89385
24.06830
24.26270
24.68930
24.99445
25.02585
25.87760
25.93950
26.01595
26.14815
26.31295
26.37505
26.53665
26.63810
26.77815
27.93685
28.19860
28.72825
28.82165
29.04995
29.12910
29.28240
29.52245
