# Supplementary material for: High fidelity optogenetic control of individual prefrontal cortical pyramidal neurons in vivo
Source: F1000Res. 2012 Jul 30;1:7. [Version 1] doi: 10.12688/f1000research.1-7.v1 (PMC3894804; doi:10.12688/f1000research.1-7.v1)
Supplement: Photoinhibition of NpHR-transduced PL neuron activity — This dataset includes the results of photoinhibition of spontaneous activity of NpHR-transduced PL neuron using 10-s continuous green laser illumination. Raw data includes the neural signal and TTL signal for generating continuous light illumination. Timestamp data of spike events were used for calculating the averaged firing rates and the autocorrelation histograms. [file f1000research-1-107-s0000.tgz › NpHRneuron2_timestamp3.txt]

spike event
0.85045
0.98210
1.16675
1.33010
2.43595
2.66770
2.75235
2.82710
2.96455
3.15030
3.27255
3.35365
4.35105
4.47680
4.73130
4.83030
5.27780
5.93205
7.07385
7.68265
8.45940
8.52670
9.13680
20.03495
20.81920
20.86630
20.90140
20.99135
23.13680
23.25405
23.29475
23.32575
23.37215
23.42805
23.77025
24.85325
24.89115
25.09485
25.14490
25.17190
25.21470
25.24675
26.08210
26.13865
26.28830
26.33100
26.36475
26.40310
26.49955
26.82260
27.00725
27.62130
27.77025
27.80065
27.88335
29.01010
29.17500
