# Supplementary material for: High fidelity optogenetic control of individual prefrontal cortical pyramidal neurons in vivo
Source: F1000Res. 2012 Jul 30;1:7. [Version 1] doi: 10.12688/f1000research.1-7.v1 (PMC3894804; doi:10.12688/f1000research.1-7.v1)
Supplement: Photoinhibition of NpHR-transduced PL neuron activity — This dataset includes the results of photoinhibition of spontaneous activity of NpHR-transduced PL neuron using 10-s continuous green laser illumination. Raw data includes the neural signal and TTL signal for generating continuous light illumination. Timestamp data of spike events were used for calculating the averaged firing rates and the autocorrelation histograms. [file f1000research-1-107-s0000.tgz › NpHRneuron3_timestamp2.txt]

spike event
0.70035
1.07205
1.50520
2.75460
2.98410
4.86500
15.24415
15.25765
15.36810
15.49230
15.57665
15.66905
16.00440
17.26860
17.38910
17.53520
17.62255
17.72160
18.02605
19.05585
19.18570
19.31075
19.41495
19.89745
19.98350
