# Supplementary material for: High fidelity optogenetic control of individual prefrontal cortical pyramidal neurons in vivo
Source: F1000Res. 2012 Jul 30;1:7. [Version 1] doi: 10.12688/f1000research.1-7.v1 (PMC3894804; doi:10.12688/f1000research.1-7.v1)
Supplement: Photoinhibition of NpHR-transduced PL neuron activity — This dataset includes the results of photoinhibition of spontaneous activity of NpHR-transduced PL neuron using 10-s continuous green laser illumination. Raw data includes the neural signal and TTL signal for generating continuous light illumination. Timestamp data of spike events were used for calculating the averaged firing rates and the autocorrelation histograms. [file f1000research-1-107-s0000.tgz › NpHRneuron3_timestamp4.txt]

spike event
0.07305
0.18370
0.23170
0.28740
0.36845
0.67740
2.53575
2.70435
2.76650
2.86295
3.00805
4.74080
4.83560
16.31170
16.35515
16.44510
16.50805
16.59935
16.68940
16.82095
16.91205
18.30520
18.43545
18.53370
18.58650
18.70715
18.79860
