# Supplementary material for: High fidelity optogenetic control of individual prefrontal cortical pyramidal neurons in vivo
Source: F1000Res. 2012 Jul 30;1:7. [Version 1] doi: 10.12688/f1000research.1-7.v1 (PMC3894804; doi:10.12688/f1000research.1-7.v1)
Supplement: Photoinhibition of NpHR-transduced PL neuron activity — This dataset includes the results of photoinhibition of spontaneous activity of NpHR-transduced PL neuron using 10-s continuous green laser illumination. Raw data includes the neural signal and TTL signal for generating continuous light illumination. Timestamp data of spike events were used for calculating the averaged firing rates and the autocorrelation histograms. [file f1000research-1-107-s0000.tgz › NpHRneuron4_timestamp1.txt]

spike event
1.39065
1.40060
1.50640
1.54235
1.54650
5.16200
5.26075
5.29190
5.32480
5.52625
7.43275
7.58895
7.65350
8.10735
9.14145
9.38420
9.40895
9.46215
21.47670
21.52165
21.55405
24.45955
24.51235
24.55355
26.79780
26.86465
28.42800
28.43825
28.47615
28.57460
