# Supplementary material for: High fidelity optogenetic control of individual prefrontal cortical pyramidal neurons in vivo
Source: F1000Res. 2012 Jul 30;1:7. [Version 1] doi: 10.12688/f1000research.1-7.v1 (PMC3894804; doi:10.12688/f1000research.1-7.v1)
Supplement: Photoinhibition of NpHR-transduced PL neuron activity — This dataset includes the results of photoinhibition of spontaneous activity of NpHR-transduced PL neuron using 10-s continuous green laser illumination. Raw data includes the neural signal and TTL signal for generating continuous light illumination. Timestamp data of spike events were used for calculating the averaged firing rates and the autocorrelation histograms. [file f1000research-1-107-s0000.tgz › NpHRneuron4_timestamp2.txt]

spike event
1.83115
1.91725
1.92725
1.94265
1.97670
2.04095
2.10240
2.15765
4.08305
4.20795
4.23895
4.29135
4.35555
5.92085
6.04350
6.05155
6.10730
6.16780
6.72560
6.76975
8.64615
8.83120
8.85770
8.89380
8.96655
9.00335
20.22210
20.39955
20.43060
20.47510
20.60200
23.10150
23.17120
23.20465
23.24500
24.56265
24.61345
25.49550
25.54720
25.58020
27.18085
27.21860
27.24435
27.34085
28.71925
28.72785
28.79345
29.27755
