# Supplementary material for: High fidelity optogenetic control of individual prefrontal cortical pyramidal neurons in vivo
Source: F1000Res. 2012 Jul 30;1:7. [Version 1] doi: 10.12688/f1000research.1-7.v1 (PMC3894804; doi:10.12688/f1000research.1-7.v1)
Supplement: Photoinhibition of NpHR-transduced PL neuron activity — This dataset includes the results of photoinhibition of spontaneous activity of NpHR-transduced PL neuron using 10-s continuous green laser illumination. Raw data includes the neural signal and TTL signal for generating continuous light illumination. Timestamp data of spike events were used for calculating the averaged firing rates and the autocorrelation histograms. [file f1000research-1-107-s0000.tgz › NpHRneuron4_timestamp3.txt]

spike event
2.19205
2.25385
2.28835
2.36430
2.46720
2.47825
3.81965
4.00020
4.01180
4.07775
4.18870
4.37410
4.52270
6.20870
6.33040
6.35190
6.53205
6.61010
6.65640
8.58820
8.68530
20.02035
20.17195
20.25790
20.46470
22.60350
22.63150
22.67195
22.69285
22.72390
22.75480
24.86140
24.92425
24.93040
25.01545
25.10550
26.52840
26.70425
26.71315
26.77275
27.30235
29.02435
29.03950
29.07950
29.08425
29.16235
29.60000
