# Supplementary material for: High fidelity optogenetic control of individual prefrontal cortical pyramidal neurons in vivo
Source: F1000Res. 2012 Jul 30;1:7. [Version 1] doi: 10.12688/f1000research.1-7.v1 (PMC3894804; doi:10.12688/f1000research.1-7.v1)
Supplement: Photoinhibition of NpHR-transduced PL neuron activity — This dataset includes the results of photoinhibition of spontaneous activity of NpHR-transduced PL neuron using 10-s continuous green laser illumination. Raw data includes the neural signal and TTL signal for generating continuous light illumination. Timestamp data of spike events were used for calculating the averaged firing rates and the autocorrelation histograms. [file f1000research-1-107-s0000.tgz › NpHRneuron4_timestamp4.txt]

spike event
2.31905
2.41295
2.44160
2.57380
4.21165
4.45660
6.37115
6.44065
6.47855
6.51760
6.56650
9.29260
9.41980
9.57735
9.61730
9.95440
20.03555
22.07960
22.09585
24.96645
25.02955
25.06380
25.08205
26.43040
26.74220
26.78380
28.76845
28.89930
28.97000
29.38570
29.41475
