# Supplementary material for: High fidelity optogenetic control of individual prefrontal cortical pyramidal neurons in vivo
Source: F1000Res. 2012 Jul 30;1:7. [Version 1] doi: 10.12688/f1000research.1-7.v1 (PMC3894804; doi:10.12688/f1000research.1-7.v1)
Supplement: Photoinhibition of NpHR-transduced PL neuron activity — This dataset includes the results of photoinhibition of spontaneous activity of NpHR-transduced PL neuron using 10-s continuous green laser illumination. Raw data includes the neural signal and TTL signal for generating continuous light illumination. Timestamp data of spike events were used for calculating the averaged firing rates and the autocorrelation histograms. [file f1000research-1-107-s0000.tgz › NpHRneuron4_timestamp5.txt]

spike event
0.94950
1.07725
1.13645
1.51575
2.77930
3.08685
5.82765
5.92315
5.93165
5.94750
5.99040
6.03095
6.29995
7.94115
8.08935
8.11295
8.51285
20.61065
20.63460
21.99365
22.00720
22.05460
24.18115
24.28820
24.30285
24.32410
24.83665
26.39110
26.49800
26.53085
26.56360
27.98955
