# Supplementary material for: High fidelity optogenetic control of individual prefrontal cortical pyramidal neurons in vivo
Source: F1000Res. 2012 Jul 30;1:7. [Version 1] doi: 10.12688/f1000research.1-7.v1 (PMC3894804; doi:10.12688/f1000research.1-7.v1)
Supplement: Photoinhibition of NpHR-transduced PL neuron activity — This dataset includes the results of photoinhibition of spontaneous activity of NpHR-transduced PL neuron using 10-s continuous green laser illumination. Raw data includes the neural signal and TTL signal for generating continuous light illumination. Timestamp data of spike events were used for calculating the averaged firing rates and the autocorrelation histograms. [file f1000research-1-107-s0000.tgz › NpHRneuron6_timestamp1.txt]

spike event
0.25290
1.63080
5.70580
6.96780
6.97365
8.39205
8.61495
9.38645
20.93410
21.16475
21.27550
22.21585
22.22195
23.76340
23.76880
23.77490
23.78005
23.78320
24.38475
24.38985
24.39525
24.77190
24.78335
26.38395
26.39040
27.43150
27.44125
28.26825
28.64980
28.97810
28.98615
28.99295
29.00125
