# Supplementary material for: High fidelity optogenetic control of individual prefrontal cortical pyramidal neurons in vivo
Source: F1000Res. 2012 Jul 30;1:7. [Version 1] doi: 10.12688/f1000research.1-7.v1 (PMC3894804; doi:10.12688/f1000research.1-7.v1)
Supplement: Photoinhibition of NpHR-transduced PL neuron activity — This dataset includes the results of photoinhibition of spontaneous activity of NpHR-transduced PL neuron using 10-s continuous green laser illumination. Raw data includes the neural signal and TTL signal for generating continuous light illumination. Timestamp data of spike events were used for calculating the averaged firing rates and the autocorrelation histograms. [file f1000research-1-107-s0000.tgz › NpHRneuron6_timestamp2.txt]

spike event
0.21155
0.50190
1.38350
1.39390
5.86140
7.94280
8.05560
9.64455
9.66825
20.02370
20.04265
20.97855
20.98535
21.14790
21.36295
21.93570
22.18890
22.39385
24.27850
25.55765
25.56430
25.56985
26.16020
26.33705
26.79655
29.38285
29.65335
29.71070
