# Supplementary material for: High fidelity optogenetic control of individual prefrontal cortical pyramidal neurons in vivo
Source: F1000Res. 2012 Jul 30;1:7. [Version 1] doi: 10.12688/f1000research.1-7.v1 (PMC3894804; doi:10.12688/f1000research.1-7.v1)
Supplement: Photoinhibition of NpHR-transduced PL neuron activity — This dataset includes the results of photoinhibition of spontaneous activity of NpHR-transduced PL neuron using 10-s continuous green laser illumination. Raw data includes the neural signal and TTL signal for generating continuous light illumination. Timestamp data of spike events were used for calculating the averaged firing rates and the autocorrelation histograms. [file f1000research-1-107-s0000.tgz › NpHRneuron6_timestamp4.txt]

spike event
1.04725
3.26080
3.37925
3.85400
6.43740
6.62490
6.63315
6.91305
6.99595
9.02950
18.35735
19.17905
19.22700
21.27040
21.73130
21.85150
23.45920
24.58755
24.99905
28.09835
28.43455
28.58240
28.59055
29.07855
29.08500
29.08640
29.60140
29.76715
29.78340
