# Supplementary material for: High fidelity optogenetic control of individual prefrontal cortical pyramidal neurons in vivo
Source: F1000Res. 2012 Jul 30;1:7. [Version 1] doi: 10.12688/f1000research.1-7.v1 (PMC3894804; doi:10.12688/f1000research.1-7.v1)
Supplement: Photoinhibition of NpHR-transduced PL neuron activity — This dataset includes the results of photoinhibition of spontaneous activity of NpHR-transduced PL neuron using 10-s continuous green laser illumination. Raw data includes the neural signal and TTL signal for generating continuous light illumination. Timestamp data of spike events were used for calculating the averaged firing rates and the autocorrelation histograms. [file f1000research-1-107-s0000.tgz › NpHRneuron6_timestamp5.txt]

spike event
1.06330
1.25410
1.52610
1.53830
5.35360
5.46195
5.61985
5.76215
5.87230
6.47625
6.62085
6.74510
6.97615
7.08320
7.19155
7.19590
8.76265
8.92220
9.52905
23.55735
23.56350
23.56975
23.95005
25.45325
25.71115
27.24380
27.52225
27.81625
27.99580
