# Supplementary material for: High fidelity optogenetic control of individual prefrontal cortical pyramidal neurons in vivo
Source: F1000Res. 2012 Jul 30;1:7. [Version 1] doi: 10.12688/f1000research.1-7.v1 (PMC3894804; doi:10.12688/f1000research.1-7.v1)
Supplement: Photoinhibition of NpHR-transduced PL neuron activity — This dataset includes the results of photoinhibition of spontaneous activity of NpHR-transduced PL neuron using 10-s continuous green laser illumination. Raw data includes the neural signal and TTL signal for generating continuous light illumination. Timestamp data of spike events were used for calculating the averaged firing rates and the autocorrelation histograms. [file f1000research-1-107-s0000.tgz › NpHRneuron7_timestamp1.txt]

spike event
1.16830
1.18490
1.20255
2.55500
3.90250
3.94135
5.61195
6.06065
9.11415
9.14125
9.23495
9.41180
21.85390
21.87950
23.23590
24.86235
26.45950
26.60040
26.79465
26.93765
26.96940
27.00995
27.08080
27.18825
27.34545
27.62520
27.64160
27.90890
28.32205
28.54930
