# Supplementary material for: High fidelity optogenetic control of individual prefrontal cortical pyramidal neurons in vivo
Source: F1000Res. 2012 Jul 30;1:7. [Version 1] doi: 10.12688/f1000research.1-7.v1 (PMC3894804; doi:10.12688/f1000research.1-7.v1)
Supplement: Photoinhibition of NpHR-transduced PL neuron activity — This dataset includes the results of photoinhibition of spontaneous activity of NpHR-transduced PL neuron using 10-s continuous green laser illumination. Raw data includes the neural signal and TTL signal for generating continuous light illumination. Timestamp data of spike events were used for calculating the averaged firing rates and the autocorrelation histograms. [file f1000research-1-107-s0000.tgz › NpHRneuron7_timestamp3.txt]

spike event
1.16060
2.32445
2.38865
2.49915
2.52755
2.64855
2.74590
2.84285
2.93645
3.07310
3.09100
3.23665
3.37270
3.45230
3.49890
3.70015
4.01305
4.19185
4.54415
5.89270
6.60930
8.08935
8.13350
9.84460
9.86230
9.89545
20.52440
20.60600
20.87405
20.97910
21.08325
21.27790
21.42960
21.61120
21.85090
22.14740
22.43000
22.70885
23.14290
24.54035
24.83890
25.80840
25.99110
27.60000
27.61960
27.64750
29.73960
29.75525
29.98390
