# Supplementary material for: High fidelity optogenetic control of individual prefrontal cortical pyramidal neurons in vivo
Source: F1000Res. 2012 Jul 30;1:7. [Version 1] doi: 10.12688/f1000research.1-7.v1 (PMC3894804; doi:10.12688/f1000research.1-7.v1)
Supplement: Photoinhibition of NpHR-transduced PL neuron activity — This dataset includes the results of photoinhibition of spontaneous activity of NpHR-transduced PL neuron using 10-s continuous green laser illumination. Raw data includes the neural signal and TTL signal for generating continuous light illumination. Timestamp data of spike events were used for calculating the averaged firing rates and the autocorrelation histograms. [file f1000research-1-107-s0000.tgz › NpHRneuron7_timestamp4.txt]

spike event
0.79825
0.89475
1.78100
2.98935
3.04510
3.20735
3.77745
4.89725
4.94715
5.12635
8.12345
8.14185
8.16300
8.71150
9.97385
22.72865
22.85550
23.04725
23.31410
23.54870
23.67650
24.33935
24.48990
25.05575
26.14940
26.54590
28.43445
28.57990
28.63370
29.52420
29.54630
