# Supplementary material for: High fidelity optogenetic control of individual prefrontal cortical pyramidal neurons in vivo
Source: F1000Res. 2012 Jul 30;1:7. [Version 1] doi: 10.12688/f1000research.1-7.v1 (PMC3894804; doi:10.12688/f1000research.1-7.v1)
Supplement: Photoinhibition of NpHR-transduced PL neuron activity — This dataset includes the results of photoinhibition of spontaneous activity of NpHR-transduced PL neuron using 10-s continuous green laser illumination. Raw data includes the neural signal and TTL signal for generating continuous light illumination. Timestamp data of spike events were used for calculating the averaged firing rates and the autocorrelation histograms. [file f1000research-1-107-s0000.tgz › NpHRneuron7_timestamp5.txt]

spike event
0.47750
0.49275
1.69245
1.90770
1.96080
3.75980
3.93605
4.01225
4.27465
4.39590
5.89470
7.45030
7.48390
20.77685
22.44895
22.89195
25.42780
25.44285
25.59020
27.77210
28.06305
29.35050
29.51000
